# Supplementary material for: Testing the role of predicted gene knockouts in human anthropometric trait variation
Source: Hum Mol Genet. 2016 Feb 21;25(10):2082–92. doi: 10.1093/hmg/ddw055 (PMC5062577; doi:10.1093/hmg/ddw055)
Supplement: Supplementary Data [file supp_ddw055_ddw055supp_table3.xlsx]

## Sheet: WHR
GENE	N (EA)	MEAN (EA)	SD (EA)	P (EA)	N (AA)	MEAN (AA)	SD (AA)	P (AA)	ESP P	N (MHI)	MEAN (MHI)	SD (MHI)	P (MHI)	ESP - MHI Combined
SPZ1	NA	NA	NA	NA	2	-2.588	1.075	0.0002	0.0002	NA	NA	NA	NA	0.0002
SPATA31A6	1	1.912	NA	0.055	1	2.873	NA	0.0052	0.001145	NA	NA	NA	NA	0.001145
C1QTNF5	1	0.593	NA	0.5636	2	1.763	0.638	0.01	0.03807	2	1.519	0.721	0.0344	0.003248
MLLT1	NA	NA	NA	NA	2	2.063	0.876	0.0042	0.0042	NA	NA	NA	NA	0.0042
APBA1	3	-1.64	2.066	0.0036	1	-0.819	NA	0.4068	0.005412	NA	NA	NA	NA	0.005412
HMGXB4	2	-0.595	0.839	0.3906	4	-1.501	0.617	0.002	0.008876	NA	NA	NA	NA	0.008876
TNFSF9	1	-2.422	NA	0.0158	5	-0.524	0.834	0.2394	0.008937	NA	NA	NA	NA	0.008937
CDC20B	NA	NA	NA	NA	5	1.196	0.797	0.0094	0.0094	NA	NA	NA	NA	0.0094
LTB	2	1.652	0.136	0.0184	4	0.592	1.16	0.2322	0.009809	NA	NA	NA	NA	0.009809
FOLH1B	NA	NA	NA	NA	4	1.266	0.862	0.0118	0.0118	NA	NA	NA	NA	0.0118
MST1	3	1.134	0.675	0.052	1	1.247	NA	0.2024	0.02079	1	1.108	NA	0.2644	0.01247
TRAPPC12	5	1.111	0.568	0.0128	NA	NA	NA	NA	0.0128	NA	NA	NA	NA	0.0128
ERICH4	NA	NA	NA	NA	2	1.736	2.279	0.0138	0.0138	NA	NA	NA	NA	0.0138
ANKRD36	1	1.835	NA	0.0674	4	0.788	1.443	0.11	0.01521	NA	NA	NA	NA	0.01521
CHPF	1	1.084	NA	0.2666	3	1.397	0.631	0.0132	0.01526	NA	NA	NA	NA	0.01526
FAN1	NA	NA	NA	NA	4	-1.206	1.344	0.0154	0.0154	NA	NA	NA	NA	0.0154
LRRIQ3	1	1.632	NA	0.1094	1	1.796	NA	0.0672	0.01653	NA	NA	NA	NA	0.01653
BAI1	1	0.891	NA	0.3808	1	2.765	NA	0.0068	0.01692	NA	NA	NA	NA	0.01692
PRAMEF2	7	0.709	0.668	0.063	1	1.297	NA	0.193	0.02359	5	0.463	0.846	0.332	0.01782
HOXA11	1	-1.484	NA	0.1362	1	-1.923	NA	0.0588	0.01884	NA	NA	NA	NA	0.01884
EHBP1L1	4	0.845	1.244	0.093	3	0.944	0.709	0.102	0.01954	NA	NA	NA	NA	0.01954
STT3B	2	1.611	0.746	0.02	NA	NA	NA	NA	0.02	NA	NA	NA	NA	0.02
GP6	NA	NA	NA	NA	5	-1.028	0.597	0.0216	0.0216	NA	NA	NA	NA	0.0216
PDE6A	NA	NA	NA	NA	2	1.619	1.255	0.0234	0.0234	NA	NA	NA	NA	0.0234
KDM6B	8	0.39	1.492	0.2756	3	1.275	0.859	0.0258	0.02427	NA	NA	NA	NA	0.02427
HPS6	1	1.172	NA	0.243	1	2.128	NA	0.034	0.02484	NA	NA	NA	NA	0.02484
CFHR4	NA	NA	NA	NA	2	1.537	0.099	0.026	0.026	NA	NA	NA	NA	0.026
EGLN1	NA	NA	NA	NA	2	1.577	2.505	0.026	0.026	NA	NA	NA	NA	0.026
PCDHGC3	NA	NA	NA	NA	2	1.527	1.634	0.0296	0.0296	NA	NA	NA	NA	0.0296
LGALS9B	NA	NA	NA	NA	4	1.093	0.752	0.0308	0.0308	NA	NA	NA	NA	0.0308
MTERF4	NA	NA	NA	NA	2	-1.521	0.06	0.035	0.035	NA	NA	NA	NA	0.035
HTRA2	2	-1.462	1.358	0.0352	NA	NA	NA	NA	0.0352	NA	NA	NA	NA	0.0352
OR5M10	NA	NA	NA	NA	3	-1.198	1.147	0.0368	0.0368	NA	NA	NA	NA	0.0368
STARD9	4	-0.685	0.331	0.1666	4	-0.794	1.208	0.1146	0.03856	NA	NA	NA	NA	0.03856
NBPF1	1	-0.548	NA	0.587	4	-1.278	1.299	0.01	0.04061	NA	NA	NA	NA	0.04061
FAM161B	2	-1.427	1.801	0.042	NA	NA	NA	NA	0.042	NA	NA	NA	NA	0.042
TCP11L2	1	2.312	NA	0.0256	1	0.474	NA	0.6374	0.04249	NA	NA	NA	NA	0.04249
DGCR2	NA	NA	NA	NA	2	-1.423	0.445	0.0428	0.0428	NA	NA	NA	NA	0.0428
TMEM19	NA	NA	NA	NA	2	1.426	1.407	0.0436	0.0436	NA	NA	NA	NA	0.0436
MGAT4B	NA	NA	NA	NA	2	1.411	0.49	0.0474	0.0474	NA	NA	NA	NA	0.0474
ASPG	NA	NA	NA	NA	2	-1.4	0.88	0.0478	0.0478	NA	NA	NA	NA	0.0478
KDSR	3	1.314	0.226	0.0196	1	0.258	NA	0.7948	0.04836	NA	NA	NA	NA	0.04836
EFNB3	NA	NA	NA	NA	2	-1.394	0.805	0.0494	0.0494	NA	NA	NA	NA	0.0494
CAPN9	1	1.774	NA	0.0828	1	1.108	NA	0.2762	0.04208	1	0.543	NA	0.605	0.05682
NLRP2	NA	NA	NA	NA	2	1.753	0.477	0.0144	0.0144	2	0.259	0.874	0.7564	0.08041
ABCC11	2	1.466	0.492	0.0408	NA	NA	NA	NA	0.0408	8	0.176	0.769	0.6984	0.09027
HOMEZ	1	1.283	NA	0.1974	1	1.796	NA	0.0744	0.0335	1	-0.009	NA	0.9394	0.1088
MAGEF1	3	-0.753	2.488	0.1894	1	-1.606	NA	0.109	0.0424	3	0.012	0.324	1	0.1149
CCDC150	1	-1.749	NA	0.0814	1	-1.936	NA	0.056	0.01053	5	0.351	0.978	0.4918	0.1202
CLYBL	2	-1.702	2.492	0.0146	NA	NA	NA	NA	0.0146	7	0.11	0.832	0.8518	0.1204
DNMBP	NA	NA	NA	NA	2	-1.655	0.378	0.0214	0.0214	3	-0.044	1.283	0.8678	0.1223
ZFPM1	2	-1.868	1.823	0.0062	NA	NA	NA	NA	0.0062	6	0.293	0.501	0.52	0.1536
ZNF429	2	-0.918	0.445	0.2032	2	-1.153	1.61	0.0984	0.04234	4	0.393	0.416	0.4716	0.2611
ZAN	4	-0.621	0.679	0.2248	2	-1.811	0.235	0.0144	0.01291	4	0.814	0.46	0.1268	0.3321
ZC3H18	NA	NA	NA	NA	3	-1.191	0.487	0.0384	0.0384	2	0.498	0.132	0.5236	0.4419
ABCC12	7	-0.848	0.629	0.0222	NA	NA	NA	NA	0.0222	6	0.656	0.73	0.1286	0.6293
OR13A1	6	0.905	1.201	0.0274	NA	NA	NA	NA	0.0274	10	-0.431	1.024	0.1298	0.6672
ZSWIM6	NA	NA	NA	NA	2	-1.493	1.952	0.0314	0.0314	8	0.484	0.458	0.2082	0.742
DNAH17	NA	NA	NA	NA	2	1.663	2.383	0.0174	0.0174	1	-1.663	NA	0.0868	0.9124
HOXB2	NA	NA	NA	NA	1	3.031	NA	0.0018	0.0018	NA	NA	NA	NA	NA
FAM184B	1	-3.157	NA	0.002	NA	NA	NA	NA	0.002	NA	NA	NA	NA	NA
ARHGEF16	1	3.157	NA	0.0024	NA	NA	NA	NA	0.0024	NA	NA	NA	NA	NA
ANKRD9	NA	NA	NA	NA	1	2.765	NA	0.0056	0.0056	NA	NA	NA	NA	NA
TPD52L3	NA	NA	NA	NA	1	2.765	NA	0.0058	0.0058	NA	NA	NA	NA	NA
VPS37B	NA	NA	NA	NA	1	2.765	NA	0.0074	0.0074	NA	NA	NA	NA	NA
AQR	NA	NA	NA	NA	1	-2.682	NA	0.0088	0.0088	NA	NA	NA	NA	NA
GBX2	NA	NA	NA	NA	1	-2.682	NA	0.0102	0.0102	NA	NA	NA	NA	NA
LRRC34	NA	NA	NA	NA	1	2.462	NA	0.0102	0.0102	NA	NA	NA	NA	NA
EPSTI1	1	2.537	NA	0.0116	NA	NA	NA	NA	0.0116	NA	NA	NA	NA	NA
HEYL	NA	NA	NA	NA	1	-2.556	NA	0.0118	0.0118	NA	NA	NA	NA	NA
OCSTAMP	1	2.505	NA	0.0126	NA	NA	NA	NA	0.0126	NA	NA	NA	NA	NA
MYH6	1	-2.476	NA	0.0132	NA	NA	NA	NA	0.0132	NA	NA	NA	NA	NA
SLX4	NA	NA	NA	NA	1	-2.556	NA	0.0136	0.0136	NA	NA	NA	NA	NA
CARD6	1	-2.422	NA	0.0156	NA	NA	NA	NA	0.0156	NA	NA	NA	NA	NA
MACF1	NA	NA	NA	NA	1	-2.421	NA	0.0166	0.0166	NA	NA	NA	NA	NA
DMRTA1	NA	NA	NA	NA	1	-2.421	NA	0.0178	0.0178	NA	NA	NA	NA	NA
CLUH	1	2.312	NA	0.0194	NA	NA	NA	NA	0.0194	NA	NA	NA	NA	NA
PML	1	-2.293	NA	0.0196	NA	NA	NA	NA	0.0196	NA	NA	NA	NA	NA
CCDC87	1	2.353	NA	0.0202	NA	NA	NA	NA	0.0202	NA	NA	NA	NA	NA
PDZRN4	NA	NA	NA	NA	1	2.32	NA	0.021	0.021	NA	NA	NA	NA	NA
SPG11	1	2.353	NA	0.0212	NA	NA	NA	NA	0.0212	NA	NA	NA	NA	NA
VWCE	NA	NA	NA	NA	1	2.264	NA	0.0212	0.0212	NA	NA	NA	NA	NA
SRMS	NA	NA	NA	NA	1	2.264	NA	0.022	0.022	NA	NA	NA	NA	NA
PGK2	NA	NA	NA	NA	1	-2.291	NA	0.0224	0.0224	NA	NA	NA	NA	NA
ZNF551	NA	NA	NA	NA	1	-2.291	NA	0.0224	0.0224	NA	NA	NA	NA	NA
MAP10	NA	NA	NA	NA	1	2.264	NA	0.0236	0.0236	NA	NA	NA	NA	NA
SERINC2	NA	NA	NA	NA	1	2.264	NA	0.0236	0.0236	NA	NA	NA	NA	NA
PRAM1	NA	NA	NA	NA	1	2.291	NA	0.0244	0.0244	NA	NA	NA	NA	NA
ATP5L2	NA	NA	NA	NA	1	-2.291	NA	0.025	0.025	NA	NA	NA	NA	NA
FUT7	NA	NA	NA	NA	1	2.214	NA	0.0252	0.0252	NA	NA	NA	NA	NA
WNK2	NA	NA	NA	NA	1	-2.238	NA	0.0256	0.0256	NA	NA	NA	NA	NA
ZNF732	1	2.258	NA	0.0274	NA	NA	NA	NA	0.0274	NA	NA	NA	NA	NA
CCDC175	1	2.275	NA	0.0276	NA	NA	NA	NA	0.0276	NA	NA	NA	NA	NA
ALG9	NA	NA	NA	NA	1	-2.191	NA	0.0294	0.0294	NA	NA	NA	NA	NA
AIM1L	1	-2.089	NA	0.0298	NA	NA	NA	NA	0.0298	NA	NA	NA	NA	NA
ADPRHL2	NA	NA	NA	NA	1	2.169	NA	0.03	0.03	NA	NA	NA	NA	NA
SRFBP1	NA	NA	NA	NA	1	-2.169	NA	0.03	0.03	NA	NA	NA	NA	NA
PADI4	1	-2.077	NA	0.0314	NA	NA	NA	NA	0.0314	NA	NA	NA	NA	NA
PCDHA12	NA	NA	NA	NA	1	2.108	NA	0.0316	0.0316	NA	NA	NA	NA	NA
CLEC4F	NA	NA	NA	NA	1	2.191	NA	0.033	0.033	NA	NA	NA	NA	NA
GCGR	1	-2.126	NA	0.0336	NA	NA	NA	NA	0.0336	NA	NA	NA	NA	NA
COL11A2	1	-2.152	NA	0.0342	NA	NA	NA	NA	0.0342	NA	NA	NA	NA	NA
NKTR	1	2.166	NA	0.0342	NA	NA	NA	NA	0.0342	NA	NA	NA	NA	NA
PCDHGA2	1	2.113	NA	0.036	NA	NA	NA	NA	0.036	NA	NA	NA	NA	NA
TLR3	1	-2.126	NA	0.0362	NA	NA	NA	NA	0.0362	NA	NA	NA	NA	NA
AZI2	1	2.113	NA	0.0378	NA	NA	NA	NA	0.0378	NA	NA	NA	NA	NA
ZNF776	1	2.077	NA	0.0392	NA	NA	NA	NA	0.0392	NA	NA	NA	NA	NA
GIMAP2	NA	NA	NA	NA	1	2.023	NA	0.0396	0.0396	NA	NA	NA	NA	NA
LDHD	1	2.077	NA	0.0398	NA	NA	NA	NA	0.0398	NA	NA	NA	NA	NA
FAM20A	NA	NA	NA	NA	1	-2.09	NA	0.0412	0.0412	NA	NA	NA	NA	NA
DAOA	NA	NA	NA	NA	1	2.007	NA	0.043	0.043	NA	NA	NA	NA	NA
KCNJ9	1	-2.023	NA	0.0436	NA	NA	NA	NA	0.0436	NA	NA	NA	NA	NA
ARHGEF37	NA	NA	NA	NA	1	-2.023	NA	0.0456	0.0456	NA	NA	NA	NA	NA
ANKRD65	1	2.055	NA	0.0458	NA	NA	NA	NA	0.0458	NA	NA	NA	NA	NA
RIC1	NA	NA	NA	NA	1	1.992	NA	0.046	0.046	NA	NA	NA	NA	NA
AFF3	NA	NA	NA	NA	1	2.039	NA	0.0462	0.0462	NA	NA	NA	NA	NA
CRYGN	NA	NA	NA	NA	1	-2.023	NA	0.0472	0.0472	NA	NA	NA	NA	NA
IQCE	NA	NA	NA	NA	1	-2.023	NA	0.0472	0.0472	NA	NA	NA	NA	NA
CA14	1	2.023	NA	0.0476	NA	NA	NA	NA	0.0476	NA	NA	NA	NA	NA
ZNF696	NA	NA	NA	NA	1	2.023	NA	0.0494	0.0494	NA	NA	NA	NA	NA
ACOT8	1	1.993	NA	0.05	NA	NA	NA	NA	0.05	NA	NA	NA	NA	NA

## Sheet: BMI
GENE	N (EA)	MEAN (EA)	SD (EA)	P (EA)	N (AA)	MEAN (AA)	SD (AA)	P (AA)	ESP P	N (MHI)	MEAN (MHI)	SD (MHI)	P (MHI)	ESP - MHI Combined
CCDC129	1	-3.133	NA	0.001	1	-2.289	NA	0.0252	7.18e-05	NA	NA	NA	NA	7.18e-05
PKHD1L1	11	0.711	1.028	0.0182	6	0.489	0.682	0.2266	0.009218	3	1.609	2.009	0.0106	0.0003407
HKR1	2	1.76	0.772	0.0112	1	2.217	NA	0.0276	0.0007923	NA	NA	NA	NA	0.0007923
PLIN4	1	3.133	NA	0.0028	1	2.735	NA	0.0058	5.018e-05	2	-0.19	0.02	0.65	0.001752
SRRM3	1	3.033	NA	0.0034	1	1.205	NA	0.2138	0.002133	NA	NA	NA	NA	0.002133
ZFR2	2	-2.509	0.469	0.0006	1	-0.525	NA	0.582	0.002381	NA	NA	NA	NA	0.002381
OAZ3	NA	NA	NA	NA	2	-2.096	0.063	0.0032	0.0032	NA	NA	NA	NA	0.0032
NKAPL	2	2.138	2.037	0.0034	NA	NA	NA	NA	0.0034	NA	NA	NA	NA	0.0034
SYTL2	NA	NA	NA	NA	2	-1.916	0.144	0.006	0.006	NA	NA	NA	NA	0.006
ADAM30	1	-1.658	NA	0.096	2	-1.591	0.014	0.0234	0.006738	NA	NA	NA	NA	0.006738
FAM53B	NA	NA	NA	NA	2	-1.829	0.011	0.0102	0.0102	NA	NA	NA	NA	0.0102
ANTXR1	4	1.29	0.296	0.0108	NA	NA	NA	NA	0.0108	NA	NA	NA	NA	0.0108
IFI35	2	1.684	1.166	0.0156	1	1.011	NA	0.3136	0.01161	NA	NA	NA	NA	0.01161
POLM	1	2.418	NA	0.019	1	1.042	NA	0.2922	0.0126	NA	NA	NA	NA	0.0126
MIF4GD	1	1.814	NA	0.0722	1	1.726	NA	0.0848	0.01319	NA	NA	NA	NA	0.01319
ZNF486	NA	NA	NA	NA	2	-1.479	0.649	0.0408	0.0408	1	-1.312	NA	0.1498	0.01435
LRRD1	NA	NA	NA	NA	2	1.591	0.021	0.0254	0.0254	1	1.379	NA	0.2112	0.01473
FCRL6	NA	NA	NA	NA	2	-2.187	0.981	0.0012	0.0012	1	-0.143	NA	0.7846	0.016
C14orf177	NA	NA	NA	NA	7	0.912	0.501	0.0164	0.0164	NA	NA	NA	NA	0.0164
ZNF836	NA	NA	NA	NA	2	-1.737	0.679	0.0166	0.0166	NA	NA	NA	NA	0.0166
SMN1	NA	NA	NA	NA	2	1.732	1.02	0.017	0.017	NA	NA	NA	NA	0.017
HTR3A	1	1.134	NA	0.2646	1	2.399	NA	0.0146	0.01702	NA	NA	NA	NA	0.01702
HTRA2	3	-1.331	0.964	0.0176	NA	NA	NA	NA	0.0176	NA	NA	NA	NA	0.0176
EDEM3	NA	NA	NA	NA	2	1.624	0.29	0.0176	0.0176	NA	NA	NA	NA	0.0176
ADD3	1	2.418	NA	0.0142	1	0.701	NA	0.4834	0.01823	NA	NA	NA	NA	0.01823
KCNJ14	1	-1.531	NA	0.132	1	-1.868	NA	0.0606	0.01909	NA	NA	NA	NA	0.01909
ASNSD1	1	2.893	NA	0.0048	2	0.121	1.517	0.8664	0.02028	NA	NA	NA	NA	0.02028
PSG1	1	-2.684	NA	0.0088	4	-0.202	0.459	0.6762	0.02046	NA	NA	NA	NA	0.02046
FAM166B	5	1.056	1.039	0.0216	NA	NA	NA	NA	0.0216	NA	NA	NA	NA	0.0216
EMILIN1	NA	NA	NA	NA	2	1.626	0.91	0.0226	0.0226	NA	NA	NA	NA	0.0226
ARID3C	5	1.122	1.085	0.0122	1	0.475	NA	0.6244	0.02302	NA	NA	NA	NA	0.02302
PIK3R6	1	-1.719	NA	0.0814	1	-1.529	NA	0.1194	0.01968	1	-0.455	NA	0.558	0.02334
TFAP2C	2	-1.574	0.692	0.0238	NA	NA	NA	NA	0.0238	NA	NA	NA	NA	0.0238
ZNF880	2	-1.502	1.967	0.0348	1	-0.981	NA	0.3308	0.0238	NA	NA	NA	NA	0.0238
FCN3	7	1.039	0.709	0.0062	6	0.068	0.525	0.873	0.02441	NA	NA	NA	NA	0.02441
ASB2	1	-1.288	NA	0.2066	1	-1.997	NA	0.0442	0.02532	NA	NA	NA	NA	0.02532
TLE4	2	1.598	0.332	0.0254	NA	NA	NA	NA	0.0254	NA	NA	NA	NA	0.0254
FAM161B	5	1.001	1.234	0.0266	NA	NA	NA	NA	0.0266	NA	NA	NA	NA	0.0266
NAT6	2	1.581	0.758	0.0276	NA	NA	NA	NA	0.0276	NA	NA	NA	NA	0.0276
PRB2	6	-0.724	1.034	0.0732	10	-0.355	1.529	0.2754	0.03729	1	-0.717	NA	0.4056	0.02813
CD3EAP	1	0.902	NA	0.362	2	1.597	0.951	0.0174	0.02879	NA	NA	NA	NA	0.02879
ZNF506	NA	NA	NA	NA	2	-1.487	0.412	0.0394	0.0394	2	-0.649	1.018	0.286	0.02887
OR2H2	NA	NA	NA	NA	4	1.068	0.691	0.0308	0.0308	NA	NA	NA	NA	0.0308
CRK	7	0.812	1.046	0.0312	NA	NA	NA	NA	0.0312	NA	NA	NA	NA	0.0312
H2AFX	1	0.973	NA	0.3292	2	1.612	0.516	0.025	0.03138	NA	NA	NA	NA	0.03138
SSPO	11	0.533	1.176	0.0756	44	0.444	0.973	0.0026	0.001122	28	-0.072	0.926	0.3	0.03209
GOLGA6C	1	-1.531	NA	0.1274	1	-1.547	NA	0.1272	0.03227	NA	NA	NA	NA	0.03227
DPP4	3	-1.291	0.919	0.0242	NA	NA	NA	NA	0.0242	6	-0.144	0.998	0.5174	0.0323
ABHD16B	NA	NA	NA	NA	2	-1.476	0.68	0.0326	0.0326	NA	NA	NA	NA	0.0326
PROL1	NA	NA	NA	NA	2	-1.491	0.388	0.033	0.033	NA	NA	NA	NA	0.033
C1orf56	2	0.902	0.076	0.2072	4	0.909	1.29	0.0666	0.03357	NA	NA	NA	NA	0.03357
PANK2	NA	NA	NA	NA	2	1.495	0.506	0.0344	0.0344	NA	NA	NA	NA	0.0344
CSH1	2	1.505	1.006	0.0354	NA	NA	NA	NA	0.0354	NA	NA	NA	NA	0.0354
CD33	5	-0.749	0.865	0.0944	1	-1.591	NA	0.112	0.02161	1	-0.232	NA	0.7338	0.03549
CCDC36	NA	NA	NA	NA	2	1.469	0.677	0.0356	0.0356	NA	NA	NA	NA	0.0356
PALB2	1	1.716	NA	0.0952	2	0.903	0.407	0.2036	0.03595	NA	NA	NA	NA	0.03595
SULT1C3	1	1.837	NA	0.0698	1	1.042	NA	0.2962	0.03835	NA	NA	NA	NA	0.03835
ASIC4	1	-2.893	NA	0.0046	2	-0.295	0.561	0.683	0.01313	2	0.066	0.37	1	0.03868
SPATC1L	3	-1.303	1.216	0.024	1	-0.461	NA	0.64	0.03906	NA	NA	NA	NA	0.03906
ZBTB6	1	2.306	NA	0.024	1	0.4	NA	0.6646	0.0411	NA	NA	NA	NA	0.0411
HSF4	3	-1.108	0.088	0.0554	1	-0.847	NA	0.393	0.04195	NA	NA	NA	NA	0.04195
GGPS1	1	1.833	NA	0.0658	1	0.938	NA	0.342	0.04199	NA	NA	NA	NA	0.04199
ACOT1	1	1.861	NA	0.064	1	0.929	NA	0.3534	0.04239	NA	NA	NA	NA	0.04239
EPN3	NA	NA	NA	NA	2	-1.628	0.203	0.0206	0.0206	3	-0.233	0.858	0.5444	0.04314
SH2D3C	1	1.031	NA	0.3044	1	1.997	NA	0.0502	0.04363	NA	NA	NA	NA	0.04363
TRAPPC12	5	0.898	0.746	0.0438	NA	NA	NA	NA	0.0438	NA	NA	NA	NA	0.0438
ZCCHC4	NA	NA	NA	NA	2	-1.43	1.768	0.0438	0.0438	NA	NA	NA	NA	0.0438
ABCC5	NA	NA	NA	NA	2	-1.612	0.085	0.0218	0.0218	2	-0.297	0.948	0.5412	0.04429
GLIPR1L1	NA	NA	NA	NA	2	1.405	0.914	0.0444	0.0444	NA	NA	NA	NA	0.0444
SLC10A1	1	1.913	NA	0.0596	1	0.845	NA	0.3984	0.04519	NA	NA	NA	NA	0.04519
FUT2	NA	NA	NA	NA	2	1.442	1.518	0.0454	0.0454	NA	NA	NA	NA	0.0454
FGFR3	NA	NA	NA	NA	2	-1.401	0.037	0.047	0.047	NA	NA	NA	NA	0.047
BUB1	NA	NA	NA	NA	2	-1.409	0.301	0.048	0.048	NA	NA	NA	NA	0.048
CCDC39	2	-1.307	1.671	0.071	1	-1.596	NA	0.1186	0.01713	3	0.148	0.282	0.9704	0.04922
OR2T27	3	1.517	0.771	0.0086	6	0.173	1.426	0.68	0.0203	6	0.107	0.621	1	0.05305
CLLU1	NA	NA	NA	NA	3	-1.168	1.828	0.0382	0.0382	1	-0.409	NA	0.6018	0.07261
TMEM177	2	1.562	0.832	0.0254	NA	NA	NA	NA	0.0254	5	0.162	1.248	0.9396	0.07875
ZFAND4	NA	NA	NA	NA	2	1.542	0.184	0.0248	0.0248	1	0.428	NA	0.7668	0.08052
MMP10	2	1.574	0.734	0.0254	NA	NA	NA	NA	0.0254	8	0.094	0.956	1	0.08742
ZAN	6	-0.477	1.379	0.247	2	-1.711	0.295	0.0152	0.01594	4	0.398	1.429	0.5768	0.08895
PCDHAC1	1	-1.182	NA	0.2364	2	-1.56	0.037	0.0282	0.02219	1	0.522	NA	0.692	0.09148
UBQLNL	NA	NA	NA	NA	9	-0.884	1.353	0.0092	0.0092	1	0.289	NA	0.8802	0.09569
C10orf11	NA	NA	NA	NA	2	1.413	0.382	0.047	0.047	3	0.365	1.064	0.6764	0.09692
CARD6	3	-1.252	0.302	0.0306	NA	NA	NA	NA	0.0306	2	0.111	0.532	1	0.09827
ISYNA1	4	0.947	0.959	0.0532	2	0.637	0.188	0.3706	0.03815	1	-0.057	NA	0.8664	0.102
ATG9B	1	-2.109	NA	0.0326	1	-0.843	NA	0.408	0.02842	22	0.219	1.13	0.6392	0.1169
C7orf57	NA	NA	NA	NA	2	1.693	0.359	0.0154	0.0154	1	-0.105	NA	0.8282	0.1352
FUT6	NA	NA	NA	NA	3	1.137	1.851	0.0496	0.0496	2	0.264	0.362	0.8342	0.1357
PRR22	2	1.593	1.167	0.0212	NA	NA	NA	NA	0.0212	5	-0.134	1.029	0.5728	0.1619
LMTK3	3	1.235	1.187	0.037	NA	NA	NA	NA	0.037	14	-0.045	0.757	0.5332	0.2328
MTERF2	NA	NA	NA	NA	2	-1.642	0.146	0.0232	0.0232	1	1.184	NA	0.2968	0.4323
MYOM3	NA	NA	NA	NA	2	1.446	0.873	0.039	0.039	3	-0.539	0.461	0.2538	0.5665
LAMB4	7	-0.644	1.107	0.0866	4	-0.731	0.202	0.1418	0.02413	5	1.222	0.403	0.016	0.5829
IQSEC3	15	0.608	0.94	0.0202	NA	NA	NA	NA	0.0202	2	-1.323	1.998	0.0404	0.6491
TMEM99	NA	NA	NA	NA	3	1.156	0.945	0.0476	0.0476	1	-1.621	NA	0.0894	0.9133
NLRP2	NA	NA	NA	NA	2	-1.671	0.572	0.017	0.017	2	1.703	0.06	0.022	0.9623
ZNF239	1	-3.28	NA	0.0018	NA	NA	NA	NA	0.0018	NA	NA	NA	NA	NA
TMEM242	1	-2.795	NA	0.0042	NA	NA	NA	NA	0.0042	NA	NA	NA	NA	NA
ARL14	1	-2.956	NA	0.0044	NA	NA	NA	NA	0.0044	NA	NA	NA	NA	NA
LCLAT1	1	-2.47	NA	0.0108	NA	NA	NA	NA	0.0108	NA	NA	NA	NA	NA
KRT6A	1	2.47	NA	0.0124	NA	NA	NA	NA	0.0124	NA	NA	NA	NA	NA
IZUMO2	1	2.509	NA	0.0136	NA	NA	NA	NA	0.0136	NA	NA	NA	NA	NA
POLD3	1	-2.373	NA	0.0138	NA	NA	NA	NA	0.0138	NA	NA	NA	NA	NA
CBX8	1	2.418	NA	0.0162	NA	NA	NA	NA	0.0162	NA	NA	NA	NA	NA
AKR7A3	1	2.27	NA	0.0214	NA	NA	NA	NA	0.0214	NA	NA	NA	NA	NA
AZU1	1	2.27	NA	0.0222	NA	NA	NA	NA	0.0222	NA	NA	NA	NA	NA
FANCL	1	2.345	NA	0.0232	NA	NA	NA	NA	0.0232	NA	NA	NA	NA	NA
TMED1	1	-2.178	NA	0.0232	NA	NA	NA	NA	0.0232	NA	NA	NA	NA	NA
SMOX	1	2.27	NA	0.024	NA	NA	NA	NA	0.024	NA	NA	NA	NA	NA
COQ2	1	-2.216	NA	0.0274	NA	NA	NA	NA	0.0274	NA	NA	NA	NA	NA
FDXR	1	-2.117	NA	0.0294	NA	NA	NA	NA	0.0294	NA	NA	NA	NA	NA
HYKK	1	-2.055	NA	0.038	NA	NA	NA	NA	0.038	NA	NA	NA	NA	NA
IFIH1	1	2.085	NA	0.0384	NA	NA	NA	NA	0.0384	NA	NA	NA	NA	NA
TGM2	1	2.07	NA	0.0384	NA	NA	NA	NA	0.0384	NA	NA	NA	NA	NA
KRTAP17-1	1	-2.063	NA	0.039	NA	NA	NA	NA	0.039	NA	NA	NA	NA	NA
FAM86C1	1	2.048	NA	0.0428	NA	NA	NA	NA	0.0428	NA	NA	NA	NA	NA
MST1R	1	-1.976	NA	0.0432	NA	NA	NA	NA	0.0432	NA	NA	NA	NA	NA
IKZF4	1	-1.982	NA	0.0448	NA	NA	NA	NA	0.0448	NA	NA	NA	NA	NA
CCDC64B	NA	NA	NA	NA	1	-3.138	NA	0.003	0.003	NA	NA	NA	NA	NA
TBCCD1	NA	NA	NA	NA	1	2.985	NA	0.005	0.005	NA	NA	NA	NA	NA
MMP11	NA	NA	NA	NA	1	2.68	NA	0.007	0.007	NA	NA	NA	NA	NA
NBEAL2	NA	NA	NA	NA	1	-2.735	NA	0.0078	0.0078	NA	NA	NA	NA	NA
YEATS2	NA	NA	NA	NA	1	-2.735	NA	0.0078	0.0078	NA	NA	NA	NA	NA
FRAT2	NA	NA	NA	NA	1	-2.735	NA	0.0082	0.0082	NA	NA	NA	NA	NA
ZNF585B	NA	NA	NA	NA	1	-2.589	NA	0.0088	0.0088	NA	NA	NA	NA	NA
PCDHB15	NA	NA	NA	NA	1	2.55	NA	0.009	0.009	NA	NA	NA	NA	NA
SCCPDH	NA	NA	NA	NA	1	2.589	NA	0.0092	0.0092	NA	NA	NA	NA	NA
CCDC173	NA	NA	NA	NA	1	-2.589	NA	0.0094	0.0094	NA	NA	NA	NA	NA
PWP1	NA	NA	NA	NA	1	2.55	NA	0.0112	0.0112	NA	NA	NA	NA	NA
CASKIN2	NA	NA	NA	NA	1	-2.55	NA	0.0116	0.0116	NA	NA	NA	NA	NA
FAM169A	NA	NA	NA	NA	1	-2.515	NA	0.0124	0.0124	NA	NA	NA	NA	NA
OR4E2	NA	NA	NA	NA	1	-2.483	NA	0.0134	0.0134	NA	NA	NA	NA	NA
NAGLU	NA	NA	NA	NA	1	-2.453	NA	0.017	0.017	NA	NA	NA	NA	NA
COL4A3	NA	NA	NA	NA	1	-2.309	NA	0.0186	0.0186	NA	NA	NA	NA	NA
PGK2	NA	NA	NA	NA	1	2.33	NA	0.0194	0.0194	NA	NA	NA	NA	NA
OR10Z1	NA	NA	NA	NA	1	-2.33	NA	0.02	0.02	NA	NA	NA	NA	NA
ATP5L2	NA	NA	NA	NA	1	2.33	NA	0.0206	0.0206	NA	NA	NA	NA	NA
ZNF551	NA	NA	NA	NA	1	2.33	NA	0.0216	0.0216	NA	NA	NA	NA	NA
WDR17	NA	NA	NA	NA	1	-2.27	NA	0.0222	0.0222	NA	NA	NA	NA	NA
AXIN2	NA	NA	NA	NA	1	2.27	NA	0.024	0.024	NA	NA	NA	NA	NA
KIAA1841	NA	NA	NA	NA	1	-2.27	NA	0.024	0.024	NA	NA	NA	NA	NA
EXD1	NA	NA	NA	NA	1	2.27	NA	0.025	0.025	NA	NA	NA	NA	NA
NOTCH1	NA	NA	NA	NA	1	-2.289	NA	0.0254	0.0254	NA	NA	NA	NA	NA
ZNF433	NA	NA	NA	NA	1	2.252	NA	0.0264	0.0264	NA	NA	NA	NA	NA
HMHA1	NA	NA	NA	NA	1	2.217	NA	0.0276	0.0276	NA	NA	NA	NA	NA
LRRC48	NA	NA	NA	NA	1	-2.201	NA	0.0278	0.0278	NA	NA	NA	NA	NA
SIX1	NA	NA	NA	NA	1	2.234	NA	0.028	0.028	NA	NA	NA	NA	NA
PIF1	NA	NA	NA	NA	1	-2.185	NA	0.0282	0.0282	NA	NA	NA	NA	NA
GOLGA6L1	NA	NA	NA	NA	1	2.17	NA	0.029	0.029	NA	NA	NA	NA	NA
RNF31	NA	NA	NA	NA	1	-2.185	NA	0.0308	0.0308	NA	NA	NA	NA	NA
TAS2R13	NA	NA	NA	NA	1	2.201	NA	0.0312	0.0312	NA	NA	NA	NA	NA
GBX2	NA	NA	NA	NA	1	2.127	NA	0.0324	0.0324	NA	NA	NA	NA	NA
TNFRSF6B	NA	NA	NA	NA	1	2.114	NA	0.0342	0.0342	NA	NA	NA	NA	NA
NLRP12	NA	NA	NA	NA	1	-2.114	NA	0.0344	0.0344	NA	NA	NA	NA	NA
SLC17A9	NA	NA	NA	NA	1	-2.088	NA	0.036	0.036	NA	NA	NA	NA	NA
ZNF736	NA	NA	NA	NA	1	2.04	NA	0.0362	0.0362	NA	NA	NA	NA	NA
MGAM	NA	NA	NA	NA	1	-2.076	NA	0.0378	0.0378	NA	NA	NA	NA	NA
PEX1	NA	NA	NA	NA	1	-2.052	NA	0.0394	0.0394	NA	NA	NA	NA	NA
UNC13D	NA	NA	NA	NA	1	-1.997	NA	0.041	0.041	NA	NA	NA	NA	NA
MEF2A	NA	NA	NA	NA	1	-2.063	NA	0.0418	0.0418	NA	NA	NA	NA	NA
OR2AK2	NA	NA	NA	NA	1	-2.007	NA	0.0424	0.0424	NA	NA	NA	NA	NA
HTR3C	NA	NA	NA	NA	1	2.04	NA	0.0434	0.0434	NA	NA	NA	NA	NA
SPATS2L	NA	NA	NA	NA	1	-2.007	NA	0.0434	0.0434	NA	NA	NA	NA	NA
NLRC3	NA	NA	NA	NA	1	-2.052	NA	0.0446	0.0446	NA	NA	NA	NA	NA
KIAA0586	NA	NA	NA	NA	1	1.966	NA	0.0466	0.0466	NA	NA	NA	NA	NA
ZNF296	NA	NA	NA	NA	1	-1.997	NA	0.0468	0.0468	NA	NA	NA	NA	NA
ZNF23	NA	NA	NA	NA	1	-1.997	NA	0.0472	0.0472	NA	NA	NA	NA	NA
MACF1	NA	NA	NA	NA	1	1.997	NA	0.0478	0.0478	NA	NA	NA	NA	NA
PCDHB11	NA	NA	NA	NA	1	1.957	NA	0.0478	0.0478	NA	NA	NA	NA	NA
ARHGAP44	NA	NA	NA	NA	1	1.986	NA	0.049	0.049	NA	NA	NA	NA	NA

## Sheet: Height
GENE	N (EA)	MEAN (EA)	SD (EA)	P (EA)	N (AA)	MEAN (AA)	SD (AA)	P (AA)	ESP P	N (MHI)	MEAN (MHI)	SD (MHI)	P (MHI)	ESP - MHI Combined
LAMA4	5	1.165	0.805	0.0104	2	1.786	0.715	0.011	0.0003318	NA	NA	NA	NA	0.0003318
RMDN2	NA	NA	NA	NA	4	-1.072	0.937	0.034	0.034	2	-1.583	0.627	0.0224	0.001834
ASIC4	1	3.571	NA	0.0004	2	1.523	0.541	0.0356	4.557e-05	2	-0.404	0.407	0.5674	0.002111
EDEM3	NA	NA	NA	NA	2	-2.043	0.984	0.0022	0.0022	NA	NA	NA	NA	0.0022
ZNF681	1	1.79	NA	0.0822	8	0.836	1.119	0.0156	0.004136	NA	NA	NA	NA	0.004136
SRRM5	NA	NA	NA	NA	2	-1.778	2.364	0.0096	0.0096	NA	NA	NA	NA	0.0096
ZNF785	NA	NA	NA	NA	2	-1.791	1.693	0.012	0.012	NA	NA	NA	NA	0.012
KTI12	13	0.25	0.816	0.3776	6	1.169	0.564	0.0054	0.01524	NA	NA	NA	NA	0.01524
EML1	NA	NA	NA	NA	2	1.715	0.022	0.016	0.016	NA	NA	NA	NA	0.016
SLC35G3	NA	NA	NA	NA	5	-1.085	1.195	0.0172	0.0172	NA	NA	NA	NA	0.0172
NEU4	1	1.106	NA	0.2714	1	2.486	NA	0.0148	0.01726	NA	NA	NA	NA	0.01726
GSDMB	NA	NA	NA	NA	3	1.378	0.465	0.0176	0.0176	NA	NA	NA	NA	0.0176
PITHD1	NA	NA	NA	NA	2	1.676	0.161	0.018	0.018	NA	NA	NA	NA	0.018
ELTD1	NA	NA	NA	NA	3	1.289	1.465	0.0214	0.0214	NA	NA	NA	NA	0.0214
ABO	1	-0.742	NA	0.4496	2	-1.442	0.994	0.043	0.06369	8	-0.481	1.481	0.1748	0.0217
SSPO	11	-0.772	0.807	0.0088	45	-0.355	0.986	0.0166	0.0003971	28	0.216	1.001	0.2324	0.02239
OR8J1	NA	NA	NA	NA	2	1.585	1.631	0.0228	0.0228	NA	NA	NA	NA	0.0228
CDK11A	NA	NA	NA	NA	2	-1.55	0.682	0.0246	0.0246	NA	NA	NA	NA	0.0246
NRTN	NA	NA	NA	NA	2	1.599	0.086	0.0266	0.0266	NA	NA	NA	NA	0.0266
TMEM19	NA	NA	NA	NA	2	-1.587	0.257	0.0296	0.0296	NA	NA	NA	NA	0.0296
GHRL	NA	NA	NA	NA	2	1.601	1.005	0.0298	0.0298	NA	NA	NA	NA	0.0298
KRTAP4-12	NA	NA	NA	NA	3	1.239	1.685	0.0308	0.0308	NA	NA	NA	NA	0.0308
OPRM1	NA	NA	NA	NA	5	0.939	0.798	0.033	0.033	NA	NA	NA	NA	0.033
KBTBD13	NA	NA	NA	NA	2	1.483	0.331	0.035	0.035	NA	NA	NA	NA	0.035
MAP9	1	-0.895	NA	0.3634	1	-2.221	NA	0.0252	0.03506	NA	NA	NA	NA	0.03506
ERVFRD-1	NA	NA	NA	NA	2	1.47	0.35	0.0354	0.0354	NA	NA	NA	NA	0.0354
GML	NA	NA	NA	NA	2	1.471	0.032	0.0374	0.0374	NA	NA	NA	NA	0.0374
C9orf66	NA	NA	NA	NA	2	1.488	1.293	0.0382	0.0382	NA	NA	NA	NA	0.0382
IL17RD	NA	NA	NA	NA	2	1.484	1.866	0.0394	0.0394	NA	NA	NA	NA	0.0394
AQPEP	NA	NA	NA	NA	2	1.446	0.496	0.0486	0.0486	NA	NA	NA	NA	0.0486
DOK3	NA	NA	NA	NA	3	1.139	0.98	0.0488	0.0488	NA	NA	NA	NA	0.0488
FOLH1B	NA	NA	NA	NA	5	0.872	0.709	0.0492	0.0492	NA	NA	NA	NA	0.0492
CEP131	3	0.451	0.56	0.4554	1	2.221	NA	0.0282	0.05077	NA	NA	NA	NA	0.05077
OR2D2	1	-0.081	NA	0.9162	6	-1.115	1.441	0.0068	0.07633	NA	NA	NA	NA	0.07633
CEP290	1	-0.02	NA	0.964	1	2.804	NA	0.0048	0.08436	NA	NA	NA	NA	0.08436
HLX	1	0.517	NA	0.5986	1	2.117	NA	0.0392	0.08933	NA	NA	NA	NA	0.08933
DEFB119	NA	NA	NA	NA	3	-1.225	0.526	0.0356	0.0356	1	-0.213	NA	0.8122	0.1075
SIRPB2	1	-0.356	NA	0.7302	3	-1.21	1.803	0.0366	0.1153	NA	NA	NA	NA	0.1153
MAMDC4	6	-0.111	1.176	0.7846	2	-1.612	0.271	0.0206	0.09704	8	-0.092	0.829	0.8006	0.1284
VGF	2	0.123	1.459	0.877	1	2.204	NA	0.0294	0.1386	NA	NA	NA	NA	0.1386
UMODL1	NA	NA	NA	NA	7	0.863	0.82	0.0204	0.0204	2	-0.106	1.883	0.8754	0.1415
CEL	1	-0.34	NA	0.7346	6	1.418	1.482	0.0008	0.06739	9	-0.105	1.407	0.764	0.1755
ZNF709	1	-0.103	NA	0.9242	1	2.204	NA	0.028	0.1943	NA	NA	NA	NA	0.1943
MEGF6	4	-0.766	1.689	0.128	1	-1.98	NA	0.0462	0.01494	2	0.936	0.797	0.1832	0.1985
NBPF1	1	-0.426	NA	0.666	6	0.986	0.794	0.012	0.2181	NA	NA	NA	NA	0.2181
BRPF1	3	-1.044	0.48	0.0698	3	2.201	0.444	0.00018	0.356	2	0.555	1.865	0.4358	0.23
CLLU1	NA	NA	NA	NA	3	1.429	0.178	0.012	0.012	1	-0.763	NA	0.4528	0.2426
TVP23C	NA	NA	NA	NA	3	1.167	1.517	0.0486	0.0486	1	-0.419	NA	0.6858	0.2927
LRRIQ3	1	0.428	NA	0.6608	2	-1.497	1.399	0.0352	0.3308	NA	NA	NA	NA	0.3308
FAM83C	1	0.507	NA	0.6136	2	1.428	1.853	0.0432	0.09752	5	-0.321	1.064	0.4486	0.3382
ZNF595	4	-1.087	1.852	0.0286	4	1.306	0.337	0.0096	0.9265	3	-0.856	0.391	0.1348	0.3646
LRP3	1	0.834	NA	0.4002	1	-2.554	NA	0.0128	0.3694	NA	NA	NA	NA	0.3694
LAMB4	6	0.322	0.68	0.4528	4	1.127	1.423	0.0234	0.04528	5	-0.74	0.375	0.1008	0.4505
ZDHHC8	1	0.946	NA	0.3532	1	-2.145	NA	0.0334	0.5463	NA	NA	NA	NA	0.5463
ARID1B	NA	NA	NA	NA	5	-0.945	0.806	0.0318	0.0318	6	0.471	0.767	0.2356	0.5477
OPLAH	4	0.649	0.976	0.209	1	-2.457	NA	0.0118	0.5543	NA	NA	NA	NA	0.5543
ENDOV	3	-0.506	0.502	0.3706	1	2.092	NA	0.04	0.5597	NA	NA	NA	NA	0.5597
OR6A2	1	-0.839	NA	0.405	4	1.01	0.796	0.0488	0.5618	NA	NA	NA	NA	0.5618
C7orf50	4	-0.517	1.128	0.309	1	2.204	NA	0.0294	0.5716	NA	NA	NA	NA	0.5716
DNAJB7	1	1.227	NA	0.2232	2	-1.479	0.449	0.0324	0.7004	2	-0.306	2.048	0.6608	0.573
MYH15	1	0.565	NA	0.573	1	-2.519	NA	0.0122	0.2606	2	0.603	1.378	0.3966	0.6417
TMC6	2	0.802	0.128	0.2692	3	-1.22	0.883	0.0364	0.6572	NA	NA	NA	NA	0.6572
ZNF880	2	1.677	2.679	0.0194	1	-2.457	NA	0.0106	0.8182	NA	NA	NA	NA	0.8182
DSCAML1	3	-0.577	1.095	0.3214	1	2.044	NA	0.0396	0.6095	3	-0.549	1.682	0.3508	0.9259
ZNF226	1	-0.831	NA	0.3948	2	1.437	0.754	0.0414	0.5425	3	-0.573	1.671	0.3212	0.965
CFHR3	4	0.569	0.861	0.2574	3	-1.223	1.662	0.0342	0.6614	1	0.623	NA	0.545	0.9774
HDGFRP3	NA	NA	NA	NA	1	-3.45	NA	0.0014	0.0014	NA	NA	NA	NA	NA
PCDHGB1	NA	NA	NA	NA	1	3.141	NA	0.0022	0.0022	NA	NA	NA	NA	NA
PHF21B	NA	NA	NA	NA	1	2.988	NA	0.0028	0.0028	NA	NA	NA	NA	NA
HAS1	NA	NA	NA	NA	1	-2.738	NA	0.0046	0.0046	NA	NA	NA	NA	NA
PLXNB1	NA	NA	NA	NA	1	-2.804	NA	0.0054	0.0054	NA	NA	NA	NA	NA
SCN2A	NA	NA	NA	NA	1	-2.738	NA	0.0056	0.0056	NA	NA	NA	NA	NA
MLXIPL	NA	NA	NA	NA	1	-2.738	NA	0.006	0.006	NA	NA	NA	NA	NA
C1orf194	NA	NA	NA	NA	1	2.738	NA	0.0062	0.0062	NA	NA	NA	NA	NA
FCRL6	NA	NA	NA	NA	1	2.804	NA	0.0062	0.0062	NA	NA	NA	NA	NA
POTEF	NA	NA	NA	NA	1	2.683	NA	0.0066	0.0066	NA	NA	NA	NA	NA
PCDH17	NA	NA	NA	NA	1	2.738	NA	0.0072	0.0072	NA	NA	NA	NA	NA
GPR84	NA	NA	NA	NA	1	2.738	NA	0.0076	0.0076	NA	NA	NA	NA	NA
HP	NA	NA	NA	NA	1	-2.592	NA	0.01	0.01	NA	NA	NA	NA	NA
PRKRIR	NA	NA	NA	NA	1	-2.519	NA	0.0102	0.0102	NA	NA	NA	NA	NA
ZNF665	NA	NA	NA	NA	1	-2.457	NA	0.0106	0.0106	NA	NA	NA	NA	NA
CCDC73	NA	NA	NA	NA	1	-2.457	NA	0.0112	0.0112	NA	NA	NA	NA	NA
SCARF1	NA	NA	NA	NA	1	-2.429	NA	0.0154	0.0154	NA	NA	NA	NA	NA
TAC4	NA	NA	NA	NA	1	-2.355	NA	0.0174	0.0174	NA	NA	NA	NA	NA
CEP162	NA	NA	NA	NA	1	2.403	NA	0.0212	0.0212	NA	NA	NA	NA	NA
AP4M1	NA	NA	NA	NA	1	-2.292	NA	0.0234	0.0234	NA	NA	NA	NA	NA
C11orf21	NA	NA	NA	NA	1	2.273	NA	0.0258	0.0258	NA	NA	NA	NA	NA
DFFB	NA	NA	NA	NA	1	2.189	NA	0.0272	0.0272	NA	NA	NA	NA	NA
ADORA2B	NA	NA	NA	NA	1	2.204	NA	0.03	0.03	NA	NA	NA	NA	NA
NUDT13	NA	NA	NA	NA	1	-2.159	NA	0.0308	0.0308	NA	NA	NA	NA	NA
PRRC2B	NA	NA	NA	NA	1	-2.189	NA	0.0312	0.0312	NA	NA	NA	NA	NA
PAMR1	NA	NA	NA	NA	1	2.159	NA	0.0338	0.0338	NA	NA	NA	NA	NA
FRMPD1	NA	NA	NA	NA	1	2.104	NA	0.034	0.034	NA	NA	NA	NA	NA
LY9	NA	NA	NA	NA	1	-2.131	NA	0.034	0.034	NA	NA	NA	NA	NA
NDNL2	NA	NA	NA	NA	1	-2.033	NA	0.0444	0.0444	NA	NA	NA	NA	NA
TTLL4	NA	NA	NA	NA	1	1.99	NA	0.0444	0.0444	NA	NA	NA	NA	NA
MICB	NA	NA	NA	NA	1	-2.022	NA	0.0452	0.0452	NA	NA	NA	NA	NA
PEX11G	NA	NA	NA	NA	1	1.97	NA	0.046	0.046	NA	NA	NA	NA	NA
GOLGA6L1	NA	NA	NA	NA	1	-1.97	NA	0.0464	0.0464	NA	NA	NA	NA	NA
TUBB2B	NA	NA	NA	NA	1	-1.97	NA	0.047	0.047	NA	NA	NA	NA	NA
TNFRSF6B	NA	NA	NA	NA	1	-1.96	NA	0.0478	0.0478	NA	NA	NA	NA	NA
FMO3	NA	NA	NA	NA	1	1.951	NA	0.0492	0.0492	NA	NA	NA	NA	NA
