# Supplementary material for: Testing the role of predicted gene knockouts in human anthropometric trait variation
Source: Hum Mol Genet. 2016 Feb 21;25(10):2082–92. doi: 10.1093/hmg/ddw055 (PMC5062577; doi:10.1093/hmg/ddw055)
Supplement: Supplementary Data [file supp_ddw055_ddw055supp_table4.xlsx]

## Sheet: BMI
MarkerName	Weight	Zscore	P-value	Direction	HetISq	HetChiSq	HetDf	HetPVal	N_study	Mean_SNPs	Total_carriers
SLC27A4	9586	3.719	0.0002	???????+??????????????	0	0	0	1	1	1	1
TEX2	3364	-3.353	0.0008	??????????-???????????	0	0	0	1	1	1	1
CYP20A1	66960	-3.282	0.00103	------?-+-?--+???--?-?	-4.2	15.356	14	0.3542	15	1.93333	100
ME2	7967	-3.256	0.001131	????????-??????-??????	10.9	3.368	1	0.06647	2	3.5	2
CYP27A1	21077	-3.156	0.0016	????????????-?????????	0	0	0	1	1	2	1
KIAA1024	61378	-3.049	0.002297	?-????-+????-??-??????	-38.9	4.321	4	0.3643	5	1	7
TBC1D5	47627	3.022	0.002515	-?????+?????+?????????	31.2	5.818	2	0.05454	3	2	4
LRRC39	79617	2.961	0.003071	++-++++?+-?++-??--?+?+	13.6	19.671	15	0.1849	16	2.8125	147
SLC7A7	10878	2.948	0.0032	???????????+??????????	0	0	0	1	1	4	1
TAS1R1	34954	2.898	0.003755	????+??+??++??++??????	0	2.754	5	0.7378	6	4.66667	191
FUT2	3364	-2.894	0.0038	??????????-???????????	0	0	0	1	1	4	1
LAMA3	26412	-2.894	0.003808	????????????-??-??????	-35.9	2.207	1	0.1374	2	7	9
KIAA0391	7576	-2.888	0.003878	??????????-???-???????	0	0.001	1	0.9746	2	2	3
SGTA	1579	2.863	0.0042	????+?????????????????	0	0	0	1	1	2	1
TAS2R60	7576	-2.825	0.004729	??????????-???-???????	0	0.45	1	0.5025	2	1	2
KIAA0753	8699	-2.778	0.005472	??????????-????-??????	0	0.005	1	0.9463	2	3	2
DCAF6	26412	2.772	0.005578	????????????+??+??????	0	0.487	1	0.4852	2	1	3
MTMR11	21077	2.77	0.0056	????????????+?????????	0	0	0	1	1	3	1
IMPDH1	30663	-2.751	0.005943	???????-????-?????????	0	0.53	1	0.4664	2	2	3
C16orf71	3364	-2.737	0.0062	??????????-???????????	0	0	0	1	1	3	1
GBP3	4212	-2.737	0.0062	??????????????-???????	0	0	0	1	1	2	6
LRRK1	7576	2.729	0.006355	??????????+???+???????	0	0.477	1	0.4899	2	1	9
PRB4	46923	2.718	0.006567	???-??++???+?????--??+	-25.1	6.396	6	0.3803	7	2.71429	13
HYAL4	22632	2.71	0.006723	??????+??????????+????	0	0.06	1	0.8066	2	2	3
PKHD1	26412	2.665	0.007708	????????????+??-??????	17.8	3.649	1	0.05609	2	11.5	3
STRAP	24587	-2.659	0.007846	???-??-???????????????	-195	1.017	1	0.3133	2	3	2
ARSA	1579	-2.636	0.0084	????-?????????????????	0	0	0	1	1	1	1
SGSM1	21077	-2.612	0.009	????????????-?????????	0	0	0	1	1	2	1
PLAC8	12911	-2.591	0.009581	??????????-???--??????	0	1.68	2	0.4316	3	1	8
CEACAM19	21077	-2.576	0.01	????????????-?????????	0	0	0	1	1	1	1
HPD	5335	-2.576	0.01	???????????????-??????	0	0	0	1	1	1	6
ATP13A2	2610	-2.569	0.0102	?????????????-????????	0	0	0	1	1	3	1
DNASE1L2	9586	-2.543	0.011	???????-??????????????	0	0	0	1	1	2	1
IWS1	12911	-2.536	0.0112	??????????-???--??????	0	0.217	2	0.8972	3	1	5
C9orf50	2632	2.518	0.0118	????????+?????????????	0	0	0	1	1	1	1
COL16A1	84257	2.518	0.0118	+-????+-??+++?-+??????	-24.2	8.052	8	0.4284	9	4.55556	53
ATP7A	12911	2.508	0.01214	??????????+???++??????	13.2	4.611	2	0.09972	3	1	15
TMEM128	21077	2.506	0.0122	????????????+?????????	0	0	0	1	1	2	1
SPINK8	22125	2.484	0.013	??????+???????????????	0	0	0	1	1	1	1
GNLY	27460	2.461	0.01386	??????+????????+??????	0	0.391	1	0.5319	2	2	8
TEX33	12911	2.46	0.0139	??????????+???++??????	-54.9	2.583	2	0.2749	3	5	10
RBPJL	95440	-2.459	0.01394	-----?+---?---?---?++-	6.8	20.395	17	0.2545	18	2.72222	116
TMEM104	27460	2.442	0.0146	??????+????????+??????	-84.8	1.624	1	0.2026	2	1.5	4
CDC16	3364	-2.432	0.015	??????????-???????????	0	0	0	1	1	1	1
GRHPR	25787	2.431	0.01504	?????????+??+?????????	-82.8	1.641	1	0.2002	2	2.5	2
TGM4	76173	-2.429	0.01513	???-??--?+?-0??-??????	27.2	10.982	6	0.08894	7	2.85714	12
ZNF777	7576	-2.423	0.01538	??????????-???-???????	-61.1	1.863	1	0.1723	2	2	7
ATP6V0A2	12911	2.42	0.01552	??????????+???++??????	0	0.473	2	0.7894	3	2	9
ITGB6	3364	-2.418	0.0156	??????????-???????????	0	0	0	1	1	4	2
SEZ6L	21077	-2.4	0.0164	????????????-?????????	0	0	0	1	1	3	1
EEF1A2	9586	2.391	0.0168	???????+??????????????	0	0	0	1	1	1	2
CSDA	12911	-2.39	0.01684	??????????+???--??????	47	7.544	2	0.02301	3	1	12
ASPDH	33749	2.386	0.01704	????+?+??+?????+??????	0	1.941	3	0.5847	4	1	7
ENPP3	33988	2.366	0.01798	??????????+?+?+-??????	15.5	5.92	3	0.1156	4	7.75	8
CTNND1	21077	2.366	0.018	????????????+?????????	0	0	0	1	1	1	1
NUDT13	3364	2.366	0.018	??????????+???????????	0	0	0	1	1	5	1
MRPL9	22292	-2.351	0.01871	????????????-???????-?	0	0.019	1	0.8901	2	1	2
SETX	7576	2.348	0.01885	??????????+???+???????	0	0.209	1	0.6474	2	4	7
GRM5	21077	-2.346	0.019	????????????-?????????	0	0	0	1	1	1	1
TAC4	12911	-2.343	0.01911	??????????+???--??????	-3.6	3.863	2	0.145	3	1	4
ITFG1	66487	2.329	0.01985	-++-+??-++?+++??????+-	-14.7	12.206	12	0.4293	13	1	128
CIRBP	9586	2.323	0.0202	???????+??????????????	0	0	0	1	1	1	1
EBLN2	58569	2.318	0.02042	??-???++??+?+???????-?	-15.5	6.059	5	0.3006	6	1.83333	13
FAT4	509	2.312	0.0208	??????????????????+???	0	0	0	1	1	1	1
LHFPL1	12911	2.31	0.02089	??????????+???++??????	0	1.922	2	0.3825	3	1	62
PAQR8	28906	2.307	0.02104	?+?++???????+???+?????	0	3.632	4	0.4581	5	2	57
SLC5A4	90927	-2.301	0.0214	-+---+----?---??+-+++-	0	14.892	18	0.6693	19	7.21053	1859
RTKN2	5887	2.294	0.02179	?+??????+?????????????	0	0.207	1	0.6488	2	2.5	2
ADAM7	73429	-2.289	0.02211	??+-??--?-?--???-????+	0	7.036	8	0.5327	9	1	20
ZP1	20402	-2.286	0.02224	????+??????-?-?-??????	-50.3	3.326	3	0.3441	4	1	4
ENTPD2	6844	-2.282	0.0225	????????-?????-???????	0	0.04	1	0.8414	2	1.5	6
C3orf45	17336	-2.274	0.02298	-?????????-???-+??????	-10.7	4.518	3	0.2107	4	2	8
DYNC2H1	49044	-2.266	0.02346	??????-?----???+??????	0	3.931	5	0.5593	6	5.16667	23
NEB	91407	-2.255	0.02415	+?????--+--+---+???+??	0	9.645	11	0.5626	12	15.3333	128
HIBCH	9547	-2.246	0.02473	??????????????--??????	0	0.061	1	0.8044	2	2	2
CNTNAP4	96597	2.239	0.02515	--++-?++++?+++-+??-???	0	13.163	14	0.5138	15	5.4	60
ACSM4	44213	2.236	0.02533	+-?+-???--??+???++--+-	0	9.299	12	0.6772	13	1	104
FBXL8	12179	-2.231	0.02567	????????-?????--??????	-54.7	2.585	2	0.2746	3	1.66667	6
CHP2	38842	-2.222	0.02626	+??-???????--?????????	-23	4.066	3	0.2545	4	1	7
SUN3	9547	2.217	0.02663	??????????????++??????	0	0.093	1	0.7602	2	2	2
EBNA1BP2	74865	-2.215	0.02673	?+-?+?--?+?--??????-??	0	6.456	8	0.5963	9	1	19
PSTPIP1	41715	2.215	0.02675	+??????????-+??0??????	37.8	8.037	3	0.04525	4	1	4
ATF7IP2	12911	2.206	0.02739	??????????+???++??????	0	0.911	2	0.6343	3	4	14
TRPM1	9586	2.2	0.0278	???????+??????????????	0	0	0	1	1	5	1
MASP1	7576	2.192	0.02838	??????????+???+???????	0	0.211	1	0.6462	2	2	6
BTNL9	53245	-2.19	0.02853	+---????-+?--???+???-+	0	8.141	10	0.6151	11	1	81
MMP24	2632	2.183	0.029	????????+?????????????	0	0	0	1	1	1	1
CPA4	24735	2.183	0.02907	??????+??????+????????	0	0.319	1	0.5722	2	5	39
CLPTM1L	3364	2.178	0.0294	??????????+???????????	0	0	0	1	1	2	1
HRCT1	509	2.175	0.0296	??????????????????+???	0	0	0	1	1	1	1
EZR	24332	-2.171	0.02995	?-??????????-?????????	0	0.206	1	0.6502	2	2	5
ZFP30	4212	-2.167	0.0302	??????????????-???????	0	0	0	1	1	1	3
AADAC	48539	2.157	0.031	???-??+++??+?????????+	20.2	8.771	5	0.1186	6	1	9
MYOM3	63141	-2.153	0.03134	-??-??-+????-+???????+	-6.6	7.505	6	0.2767	7	3.85714	17
COL6A5	102982	2.152	0.03142	-+-+-+++++-++++-++---?	0	15.818	20	0.7279	21	7.95238	6251
COL5A2	95623	-2.143	0.03209	?+-+??--+----+--?-?--?	-11.2	15.285	15	0.4311	16	5.3125	86
GPR151	67927	-2.136	0.03266	???+??----??-??-??????	0	3.774	6	0.7072	7	2.71429	18
TMEM209	35373	2.136	0.03269	???????-?-??+?????????	63.7	11.033	2	0.004021	3	1	7
PTK2B	4710	2.132	0.033	?????????+????????????	0	0	0	1	1	1	1
IL31RA	3364	-2.127	0.0334	??????????-???????????	0	0	0	1	1	2	1
NCF4	10878	-2.127	0.0334	???????????-??????????	0	0	0	1	1	4	1
STBD1	10878	-2.127	0.0334	???????????-??????????	0	0	0	1	1	3	1
R3HDM4	92814	-2.121	0.03391	-+????+----+-?--????+?	-4.9	12.394	11	0.3348	12	2	41
ZAN	103838	-2.121	0.03395	--+0-++---------------	0	15.089	21	0.8185	22	9.18182	317
SLC6A4	5335	-2.12	0.034	???????????????-??????	0	0	0	1	1	2	1
CAPN9	9586	-2.115	0.0344	???????-??????????????	0	0	0	1	1	5	1
GBP4	63215	-2.114	0.0345	+?????-??-?--?????????	31.9	8.815	4	0.06589	5	2.8	6
ADAM2	49332	2.114	0.03451	??????++?++???++??????	0	1.51	5	0.9119	6	3.16667	9
RARRES2	43202	2.114	0.03455	??????+?????+?????????	-44.8	2.072	1	0.1501	2	3	6
NPSR1	11126	2.108	0.035	????+?????????++??????	0	1.029	2	0.5977	3	3	3
FAM58BP	7576	-2.104	0.03535	??????????-???-???????	0	0.018	1	0.8931	2	1	3
OBSL1	27460	2.104	0.03536	??????+????????+??????	0	0.024	1	0.8778	2	3	2
TMPRSS9	21077	-2.09	0.0366	????????????-?????????	0	0	0	1	1	3	2
CRELD1	5335	2.088	0.0368	???????????????+??????	0	0	0	1	1	1	1
TAF7L	32238	2.087	0.03686	???+??????-?+??-??????	0	2.715	3	0.4376	4	2	5
WISP2	9586	2.086	0.037	???????+??????????????	0	0	0	1	1	1	1
LIPJ	26337	-2.085	0.03707	??????-???????-???????	0	0.003	1	0.9575	2	1	3
RPS6KA6	7576	2.085	0.03709	??????????+???+???????	0	0.042	1	0.8374	2	1	2
CHRD	2610	2.084	0.0372	?????????????+????????	0	0	0	1	1	5	1
SLC14A2	3364	-2.084	0.0372	??????????-???????????	0	0	0	1	1	4	1
IL33	27081	-2.08	0.03756	-???-???????-?????????	14.7	4.69	2	0.09587	3	3	4
OVCH2	77444	-2.077	0.03782	+?????+-?--?----??????	-9.6	9.125	8	0.3319	9	1.77778	44
CLDN20	6887	2.07	0.03849	+??+??????????????????	0	0.047	1	0.8277	2	2	3
ACOT11	78688	2.068	0.03868	-+????++-+?++?????????	0	4.622	7	0.706	8	3.375	36
BDH2	4212	-2.066	0.0388	??????????????-???????	0	0	0	1	1	2	1
EPHA1	5335	-2.062	0.0392	???????????????-??????	0	0	0	1	1	4	17
FAN1	7576	-2.053	0.04004	??????????-???-???????	0	0.515	1	0.473	2	4	5
CUX1	9586	2.05	0.0404	???????+??????????????	0	0	0	1	1	1	1
C6orf97	15588	-2.049	0.04051	?????????+?-??????????	46.4	5.595	1	0.01802	2	4	2
FAM47E	72762	2.042	0.04118	+?????+??-?++?+-??????	0	2.672	6	0.8487	7	2.71429	19
DDX58	80384	2.032	0.04218	-?????+++?+++??+??+-??	0	3.264	9	0.9529	10	1.8	19
CYP2C8	26550	2.027	0.04266	+?????+???????????????	0	0.313	1	0.5758	2	6	3
CATSPERB	2462	-2.026	0.0428	???-??????????????????	0	0	0	1	1	1	1
SLAMF9	5335	-2.026	0.0428	???????????????-??????	0	0	0	1	1	1	2
GLRA4	38199	2.024	0.04295	????+???+?-?+?-+??????	0	2.4	5	0.7914	6	2.66667	116
MOK	97994	-2.022	0.04316	--+--+---+-+-+-?+0?+--	0	15.182	19	0.711	20	2.95	185
FAM98C	3364	2.02	0.0434	??????????+???????????	0	0	0	1	1	5	1
HDAC4	3364	2.02	0.0434	??????????+???????????	0	0	0	1	1	2	1
DYRK4	4212	-1.992	0.0464	??????????????-???????	0	0	0	1	1	1	1
SLAIN1	57568	1.991	0.04653	??????+?+??-+????????-	-29.1	4.649	4	0.3252	5	2.6	7
GJB4	34126	1.988	0.04678	-?????+???+???+???????	0	1.517	3	0.6783	4	3	8
CCDC27	2632	-1.985	0.0472	????????-?????????????	0	0	0	1	1	2	1
ZNF860	74110	1.983	0.04736	+?????++?+?+-??????-?+	0	6.701	7	0.4607	8	1	25
HEPACAM2	21077	1.981	0.0476	????????????+?????????	0	0	0	1	1	1	1
CD36	22187	1.973	0.04846	??????????++?+?+??????	-38.5	3.609	3	0.3069	4	7.75	7
OSBPL1A	14011	-1.972	0.04861	+??????-??????????????	13.6	3.472	1	0.06242	2	2	2
STRADB	2632	1.969	0.049	????????+?????????????	0	0	0	1	1	2	1
LNX1	2610	-1.967	0.0492	?????????????-????????	0	0	0	1	1	7	1
SYVN1	7576	-1.965	0.04941	??????????+???-???????	46	5.555	1	0.01843	2	1	29
SERPINB10	856	1.96	0.05	?????????????????????+	0	0	0	1	1	2	1
CXorf1	28653	1.96	0.05005	??????????+?+?+???????	-14.8	3.485	2	0.1751	3	1	6
TARBP2	5335	-1.951	0.051	???????????????-??????	0	0	0	1	1	2	3
PNPLA1	85885	-1.949	0.05134	?+?-??----?--+?+????-?	-17.4	10.221	10	0.4213	11	1	32
STAT4	33003	-1.946	0.05161	??????-????-??????????	0	0.031	1	0.86	2	1	2
MTG1	4212	-1.945	0.0518	??????????????-???????	0	0	0	1	1	2	1
TAAR2	97846	-1.939	0.05248	-+-?-?--++-----0?????-	0	7.722	14	0.9033	15	3.73333	40
TMPRSS15	21077	-1.937	0.0528	????????????-?????????	0	0	0	1	1	5	2
C1orf87	8699	-1.936	0.05282	??????????-????-??????	0	0.387	1	0.534	2	2	2
C19orf59	9586	1.933	0.0532	???????+??????????????	0	0	0	1	1	1	1
SLC14A1	5335	1.932	0.0534	???????????????+??????	0	0	0	1	1	2	6
KRBA2	3364	-1.928	0.0538	??????????-???????????	0	0	0	1	1	2	2
ZNF157	4425	1.928	0.0538	+?????????????????????	0	0	0	1	1	1	1
BPIFB3	76956	-1.926	0.05408	----??-??+?---+???????	0	4.001	9	0.9113	10	5.7	30
URB1	88338	1.924	0.05435	?+?-+?+-?+?+++++??+???	0	7.924	11	0.7201	12	1.91667	34
C7orf72	39362	1.923	0.05454	???????+??-?+??+??????	59	12.197	3	0.006737	4	1	5
CRYGA	5335	1.92	0.0548	???????????????+??????	0	0	0	1	1	2	1
KLHL14	21077	1.92	0.0548	????????????+?????????	0	0	0	1	1	1	1
ZNF124	30663	1.92	0.05484	???????-????+?????????	-40.5	2.135	1	0.144	2	1	2
ANAPC16	9586	-1.909	0.0562	???????-??????????????	0	0	0	1	1	1	1
PSG6	42589	1.908	0.05636	??????++???+??????????	0	1.197	2	0.5496	3	1	5
IBTK	5335	1.908	0.0564	???????????????+??????	0	0	0	1	1	1	1
SERPINB11	5335	-1.906	0.0566	???????????????-??????	0	0	0	1	1	4	1
TMEM232	51792	1.906	0.05665	?+????+?????+??-??????	0	1.418	3	0.7012	4	3	14
MDH2	94631	-1.893	0.05832	-??-??--------++????-?	25.9	18.882	12	0.09141	13	3	39
DARS2	4425	-1.887	0.0592	-?????????????????????	0	0	0	1	1	1	3
TMEM61	3364	1.885	0.0594	??????????+???????????	0	0	0	1	1	1	2
MYO3B	29914	1.883	0.05968	+?????+???+???????????	-77.2	2.257	2	0.3235	3	5	3
ZNF323	7967	-1.882	0.0599	????????-??????-??????	0	0.968	1	0.3251	2	1	18
NLRP14	5335	-1.879	0.0602	???????????????-??????	0	0	0	1	1	3	2
RXFP1	4710	1.879	0.0602	?????????+????????????	0	0	0	1	1	2	1
DHRS2	14011	1.875	0.06077	+??????+??????????????	0	0.172	1	0.6788	2	3	2
FAM167A	3364	-1.875	0.0608	??????????-???????????	0	0	0	1	1	1	1
ANKRD35	22125	-1.866	0.062	??????-???????????????	0	0	0	1	1	8	1
ART3	5335	-1.866	0.062	???????????????-??????	0	0	0	1	1	3	1
FLT1	8102	-1.866	0.06204	-??-????????????????-?	0	0.358	2	0.8361	3	1	4
SOX13	81148	-1.866	0.06209	?-?+-?-+??---+-???????	51.9	22.86	9	0.006518	10	1	127
ALOX15B	82537	1.864	0.06238	+??-+?-+++?+-+?????-??	11	13.486	10	0.1977	11	2.72727	55
FAM59A	5335	-1.858	0.0632	???????????????-??????	0	0	0	1	1	2	3
PHYHIPL	26166	-1.858	0.06322	???--?-???????????????	-41.6	2.825	2	0.2435	3	1	30
CCHCR1	7576	-1.855	0.06364	??????????-???-???????	0	0.897	1	0.3435	2	1	3
OR6V1	27460	-1.853	0.06387	??????-????????-??????	0	0.04	1	0.8409	2	2	10
NEIL1	66276	1.85	0.06429	??????++???++-????????	0	3.156	4	0.5321	5	2.8	10
IGSF10	30663	1.849	0.06443	???????+????+?????????	-153.1	1.186	1	0.2762	2	3.5	2
DOCK9	81734	1.845	0.06498	+-++??++???++??--????-	-11.9	10.723	10	0.3795	11	1.90909	179
OCIAD2	3364	-1.843	0.0654	??????????-???????????	0	0	0	1	1	1	2
TGFBR3	83927	1.842	0.06544	+???-?++?-?-+?+-??????	46.5	18.7	8	0.01655	9	2.55556	14
KIAA1199	21077	1.841	0.0656	????????????+?????????	0	0	0	1	1	3	1
SLCO4C1	21077	1.841	0.0656	????????????+?????????	0	0	0	1	1	2	1
RAP1GAP	45664	-1.841	0.06568	???-??-?????-?????????	5	4.212	2	0.1217	3	1	9
ACADS	61923	-1.84	0.06574	+?????--?-??-?????????	0	2.189	4	0.7011	5	1.6	5
MLEC	61923	-1.84	0.06574	+?????--?-??-?????????	0	2.189	4	0.7011	5	1	5
C11orf88	12911	1.834	0.06662	??????????+???++??????	0	0.557	2	0.7569	3	1	14
WDR46	12911	-1.834	0.06666	??????????-???--??????	0	0.215	2	0.8982	3	2	18
ABCB5	100695	-1.829	0.06747	-++-+--+-----?+-?++--+	52.5	44.213	19	0.0008824	20	13.35	291
MBL2	4212	-1.824	0.0682	??????????????-???????	0	0	0	1	1	1	1
ZNF862	89945	-1.82	0.0688	?+-+??-0++?+--?---+--+	17.2	21.728	16	0.1522	17	1.82353	125
BDH1	4425	-1.816	0.0694	-?????????????????????	0	0	0	1	1	2	2
IFIT1	54762	-1.807	0.07084	?+?-+??-?-?--???????-?	0	6.943	7	0.4349	8	1.875	55
ADAR	21077	1.805	0.071	????????????+?????????	0	0	0	1	1	1	2
MED15	2632	-1.802	0.0716	????????-?????????????	0	0	0	1	1	1	1
TRIOBP	22125	1.802	0.0716	??????+???????????????	0	0	0	1	1	3	1
RGS12	21077	-1.8	0.0718	????????????-?????????	0	0	0	1	1	2	1
NCOA1	12911	1.799	0.07203	??????????+???++??????	0	0.532	2	0.7663	3	2	9
CYP4Z1	4710	-1.797	0.0724	?????????-????????????	0	0	0	1	1	1	1
NPC1L1	21077	1.797	0.0724	????????????+?????????	0	0	0	1	1	2	2
CPNE7	12911	1.795	0.07267	??????????+???++??????	-31.1	3.05	2	0.2176	3	2	22
ITPA	4212	-1.793	0.073	??????????????-???????	0	0	0	1	1	2	2
DHX32	7576	1.792	0.07315	??????????+???+???????	0	0.44	1	0.5072	2	1	3
NOC4L	29039	1.791	0.0733	????+?+????????+??????	0	1.234	2	0.5394	3	1	6
HS3ST3B1	9547	-1.788	0.07382	??????????????--??????	0	0.79	1	0.3741	2	1	3
FLNC	9586	1.787	0.074	???????+??????????????	0	0	0	1	1	2	1
RRP9	22125	1.787	0.074	??????+???????????????	0	0	0	1	1	1	1
WDR60	58038	-1.786	0.07413	?--?-??---?+--????-???	0	2.033	9	0.9909	10	1.7	108
GAP43	21077	1.785	0.0742	????????????+?????????	0	0	0	1	1	2	1
STOX1	5335	-1.785	0.0742	???????????????-??????	0	0	0	1	1	3	1
KDM4C	90614	-1.785	0.07427	--+--?--+-?+--??----++	0	14.826	17	0.608	18	1.83333	132
CCDC154	53348	-1.784	0.07438	?-??-?--?-?-????????-?	0	4.203	6	0.6492	7	2	7
NELF	38338	1.778	0.0754	??????+????+???+??????	-70.2	2.351	2	0.3087	3	2	3
SLC5A9	7576	-1.777	0.07549	??????????-???-???????	0	0.086	1	0.7697	2	5	4
AGXT	4710	-1.774	0.076	?????????-????????????	0	0	0	1	1	1	1
KLHL6	9547	-1.774	0.07605	??????????????--??????	0	0.285	1	0.5934	2	1	3
CCT6B	56712	1.773	0.0763	??????-?+??++?????????	-11.7	4.478	3	0.2143	4	1.75	8
ME1	24587	1.772	0.07636	???+??+???????????????	0	0.064	1	0.8002	2	1	2
CDC40	63249	-1.772	0.07638	??-???-?-??-+??+??????	0	4.456	5	0.4857	6	1	8
SYNM	8699	-1.771	0.07654	??????????+????-??????	-45.4	2.063	1	0.151	2	2.5	7
RRBP1	12911	1.769	0.07691	??????????+???++??????	0	0.292	2	0.8641	3	4	13
CSMD2	12751	1.767	0.07726	???????+0???????+?????	0	1.441	2	0.4865	3	3	3
IGDCC3	43202	1.766	0.07748	??????+?????+?????????	0	0.059	1	0.8087	2	3	4
MASP2	85229	1.765	0.07754	+-?-??+++0?-+-???---??	6.9	15.039	12	0.2393	13	1.84615	50
NHSL1	21077	1.76	0.0784	????????????+?????????	0	0	0	1	1	1	1
SCARB2	5335	-1.759	0.0786	???????????????-??????	0	0	0	1	1	3	3
SOAT2	21077	1.758	0.0788	????????????+?????????	0	0	0	1	1	4	1
HPSE	7172	1.757	0.07889	???+?????+????????????	0	0.25	1	0.6171	2	2	2
CCDC102B	15303	-1.751	0.07999	-??????????-??????????	0	0.31	1	0.5774	2	2	3
TREH	4212	1.744	0.0812	??????????????+???????	0	0	0	1	1	2	1
MTBP	72588	1.742	0.08145	??????++?+?-+?-???????	0	4.995	5	0.4165	6	2.33333	12
SP100	47912	-1.742	0.08156	??????-??+??-?????????	-56	2.565	2	0.2774	3	2.66667	3
VNN1	5335	1.741	0.0816	???????????????+??????	0	0	0	1	1	2	10
PIF1	21077	1.74	0.0818	????????????+?????????	0	0	0	1	1	4	1
MYO15A	3364	1.738	0.0822	??????????+???????????	0	0	0	1	1	4	1
TNRC6B	3364	-1.736	0.0826	??????????-???????????	0	0	0	1	1	2	1
HIST1H1C	21077	-1.735	0.0828	????????????-?????????	0	0	0	1	1	1	1
ANKK1	87289	1.734	0.08288	+??+??+-??++++++????-?	0	4.279	10	0.9339	11	5.27273	29
CCDC99	22656	1.734	0.08292	????+???????+?????????	0	0.064	1	0.8004	2	1	2
PPAN	22125	1.731	0.0834	??????+???????????????	0	0	0	1	1	2	1
STAT1	9547	1.731	0.08343	??????????????++??????	0	0.59	1	0.4425	2	2	5
FAM3B	7576	-1.727	0.08415	??????????-???-???????	0	0.038	1	0.8463	2	3	12
DDHD2	47627	1.723	0.08483	-?????-?????+?????????	49.2	7.868	2	0.01956	3	1.66667	7
PAK1	83502	-1.722	0.08498	?--???-++-?---+?????-?	0	4.475	10	0.9234	11	1	32
C17orf28	8699	1.722	0.0851	??????????+????+??????	0	0.011	1	0.917	2	3	35
IDO2	4212	-1.721	0.0852	??????????????-???????	0	0	0	1	1	2	1
THAP7	21077	-1.717	0.086	????????????-?????????	0	0	0	1	1	1	1
DNAH8	12009	-1.715	0.08625	???-??????????-+??????	14.9	4.703	2	0.09523	3	10.6667	9
CLCN7	12911	-1.715	0.08632	??????????-???--??????	0	0.132	2	0.9363	3	2	16
AMDHD1	5335	-1.714	0.0866	???????????????-??????	0	0	0	1	1	3	1
DUOX1	4212	-1.714	0.0866	??????????????-???????	0	0	0	1	1	4	2
TMPRSS6	12911	-1.711	0.08704	??????????-???--??????	0	0.511	2	0.7746	3	3	14
SGSM2	7576	1.711	0.0871	??????????+???+???????	0	0.381	1	0.5371	2	2	4
TAF5L	4212	1.71	0.0872	??????????????+???????	0	0	0	1	1	1	1
KIR2DL4	7576	1.71	0.08723	??????????+???+???????	6.9	3.224	1	0.07259	2	1	5
MAP1LC3B	21077	1.709	0.0874	????????????+?????????	0	0	0	1	1	1	2
C9orf153	22125	1.706	0.088	??????+???????????????	0	0	0	1	1	1	1
NQO2	85736	1.702	0.08875	?+++-?++--?+++??-+-?+-	0	14.375	15	0.4973	16	1	96
ATXN2	42589	1.702	0.08883	??????++???+??????????	0	0.23	2	0.8915	3	2.33333	5
ARHGDIA	4943	-1.702	0.08885	????-?????-???????????	0	0.03	1	0.8626	2	1	2
SLC9A8	76476	-1.699	0.08928	?-????--??--+??-?????-	27.7	12.447	7	0.08678	8	2	32
CATSPER2	3364	1.693	0.0904	??????????+???????????	0	0	0	1	1	1	1
WDR62	7576	1.693	0.09047	??????????+???+???????	-185.3	1.052	1	0.3052	2	1.5	12
LAMB4	35036	-1.693	0.09049	??????-???-???--??????	-4	4.807	3	0.1865	4	7	21
GLB1L3	4710	1.69	0.091	?????????+????????????	0	0	0	1	1	1	1
IRAK1BP1	23687	-1.689	0.09126	????????????--????????	-28.7	2.331	1	0.1268	2	3.5	2
CYYR1	14296	1.689	0.09127	???????+?+????????????	0	0.953	1	0.329	2	1	2
RHCG	9586	1.687	0.0916	???????+??????????????	0	0	0	1	1	1	2
ARHGAP26	37550	1.684	0.09219	+??+???+????+?????????	0	0.774	3	0.8556	4	1.75	6
CLEC11A	5335	-1.681	0.0928	???????????????-??????	0	0	0	1	1	1	1
RB1	4212	-1.681	0.0928	??????????????-???????	0	0	0	1	1	1	1
SYTL2	7576	1.679	0.09319	??????????+???+???????	0	0.01	1	0.919	2	5	5
ACTR5	12911	1.677	0.0936	??????????-???++??????	6.1	4.258	2	0.119	3	1	7
BPI	21077	-1.674	0.0942	????????????-?????????	0	0	0	1	1	4	1
UHMK1	53644	-1.673	0.09436	??????--????-????????-	0	0.937	3	0.8165	4	1	5
DNAH2	48595	1.673	0.09439	+?????+?--?+?+??????-?	0	4.532	6	0.6051	7	2.71429	9
TTLL12	4212	-1.671	0.0948	??????????????-???????	0	0	0	1	1	4	2
PHF19	12911	-1.669	0.09507	??????????+???--??????	0	4	2	0.1353	3	1	16
ZC3HAV1L	4212	1.669	0.0952	??????????????+???????	0	0	0	1	1	1	2
ZNF211	22125	-1.669	0.0952	??????-???????????????	0	0	0	1	1	2	1
ERAP2	3364	1.667	0.0956	??????????+???????????	0	0	0	1	1	3	1
PIK3R4	45373	-1.665	0.09594	+?????-????-?+?+??????	59.2	14.723	4	0.005312	5	1	10
CC2D1A	4212	-1.665	0.096	??????????????-???????	0	0	0	1	1	3	3
KIRREL3	4425	-1.664	0.0962	-?????????????????????	0	0	0	1	1	1	1
ITGBL1	12911	1.661	0.09678	??????????+???++??????	0	0.511	2	0.7744	3	1	18
GFOD2	5335	-1.66	0.097	???????????????-??????	0	0	0	1	1	1	6
SYT3	3364	-1.66	0.097	??????????-???????????	0	0	0	1	1	1	1
HIPK3	3364	1.659	0.0972	??????????+???????????	0	0	0	1	1	1	1
ALPK1	31711	1.656	0.09776	??????++??????????????	0	0.969	1	0.325	2	2	2
MAGEC3	30663	1.654	0.09808	???????+????+?????????	0	0.015	1	0.9032	2	1	15
SPAG8	49876	-1.654	0.09811	???-??-?????-?-???????	0	1.566	3	0.6671	4	3	7
UGT2A1	86085	1.653	0.09828	-+++?-++???++?--????+?	26.5	17.682	11	0.08926	12	3.83333	154
ESAM	12911	-1.651	0.09874	??????????-???--??????	0	0.726	2	0.6956	3	2	9
CDH2	4212	-1.651	0.0988	??????????????-???????	0	0	0	1	1	1	3
RIOK1	21077	1.651	0.0988	????????????+?????????	0	0	0	1	1	1	1
SGK223	1579	1.651	0.0988	????+?????????????????	0	0	0	1	1	1	1
AOC2	24735	-1.65	0.09889	??????-??????-????????	0	0.064	1	0.8003	2	2	3
CARD17	9547	1.647	0.09962	??????????????++??????	0	0.23	1	0.6314	2	2	4
TEKT2	12911	-1.646	0.09969	??????????-???--??????	0	0.07	2	0.9657	3	5	12
LEPREL2	63918	1.646	0.09974	?-????++++??+???+?????	0	1.503	6	0.9593	7	4.57143	17
NRCAM	92225	-1.646	0.09978	-+?-?+--+-?+-?+-????-?	3.3	14.474	12	0.2715	13	2.76923	130
MRPS6	22125	-1.641	0.1008	??????-???????????????	0	0	0	1	1	1	1
S100G	84192	1.641	0.1008	0?+??--?++++++++???-?+	0	9.707	13	0.7177	14	2.64286	1008
SLC40A1	5335	1.64	0.101	???????????????+??????	0	0	0	1	1	1	9
FAM135B	29922	-1.639	0.1012	???-??-????????+??????	-48.7	2.69	2	0.2605	3	2	3
SIGMAR1	5335	1.639	0.1012	???????????????+??????	0	0	0	1	1	1	5
CD6	5335	-1.636	0.1018	???????????????-??????	0	0	0	1	1	1	4
PAM	66921	-1.636	0.1018	?+????--???+-?????????	0	3.524	4	0.4742	5	1.8	10
KLHDC9	21077	-1.635	0.102	????????????-?????????	0	0	0	1	1	2	2
ATP13A5	98692	1.635	0.1021	+++++?++--?++-++-???--	0	10.9	16	0.8156	17	5.41176	88
TNFSF18	26412	-1.631	0.1029	????????????-??-??????	-146.2	1.218	1	0.2697	2	1	2
C1orf54	21077	-1.63	0.103	????????????-?????????	0	0	0	1	1	1	1
EXO1	3364	-1.629	0.1034	??????????-???????????	0	0	0	1	1	2	1
GLDC	41471	-1.627	0.1038	0?????-+???????-??????	0	2.931	3	0.4024	4	1.75	4
SLC39A8	9586	1.626	0.104	???????+??????????????	0	0	0	1	1	1	1
RNF17	5335	1.625	0.1042	???????????????+??????	0	0	0	1	1	2	2
C22orf43	69492	1.624	0.1043	?+????+????+++--??????	0	3.887	6	0.692	7	3	8
MCM2	23704	1.624	0.1043	????+?+???????????????	-5.9	2.834	1	0.09231	2	1	2
MYO5A	84956	-1.625	0.1043	?-??-+-+++?---?-?????-	0	10.832	11	0.4575	12	2.91667	160
RGS8	66996	1.623	0.1045	-++++??+++?-++????+?+-	0	6.086	13	0.943	14	1	144
OR51I1	85656	1.619	0.1055	?+?+??++++?+--?-+??+??	-1.7	12.777	11	0.3081	12	1	60
QSOX1	5335	1.617	0.1058	???????????????+??????	0	0	0	1	1	1	1
DNAH1	35036	-1.615	0.1064	??????-???-???+-??????	-20.2	4.16	3	0.2447	4	6	24
DEFB1	37507	-1.614	0.1065	???????++???-?-???????	-62.2	3.082	3	0.3792	4	2	4
SCFD2	22658	1.614	0.1066	??????+?????????+?????	0	0.005	1	0.9451	2	1	3
DDX27	12911	1.612	0.107	??????????-???++??????	0	1.631	2	0.4425	3	4	7
MRC2	73808	1.61	0.1074	+-?-??++???++?????????	0	1.629	6	0.9505	7	1.85714	13
SNX27	26337	-1.606	0.1084	??????-???????-???????	0	0.353	1	0.5523	2	1	2
SLC6A5	41541	1.604	0.1088	???????+???++?????????	0	0.258	2	0.8788	3	2.33333	3
FRY	21077	1.599	0.1098	????????????+?????????	0	0	0	1	1	3	1
PADI6	22125	1.597	0.1102	??????+???????????????	0	0	0	1	1	5	1
TREX2	6844	-1.596	0.1104	????????-?????-???????	0	0.008	1	0.928	2	1	2
XIRP1	21077	1.595	0.1108	????????????+?????????	0	0	0	1	1	3	1
ESYT3	25094	1.594	0.111	???+??+??????????+????	-35.1	2.962	2	0.2274	3	6	3
CASKIN2	4212	-1.591	0.1116	??????????????-???????	0	0	0	1	1	1	1
ST8SIA5	21077	-1.591	0.1116	????????????-?????????	0	0	0	1	1	2	1
MAPK7	52788	1.588	0.1122	??????++????+?????????	0	0.036	2	0.9822	3	1	3
SLC9A11	84375	-1.584	0.1131	??-???+---+---?-?????+	0	9.271	10	0.5066	11	1.72727	174
PVRIG	10878	1.58	0.1142	???????????+??????????	0	0	0	1	1	2	1
NBEAL1	25502	1.579	0.1144	-???????????+?????????	-28.2	2.341	1	0.126	2	5	3
TH1L	12911	1.578	0.1146	??????????+???+-??????	9.3	4.412	2	0.1101	3	1	20
MAP2K5	69057	1.574	0.1156	-?????+??+?+-??+?+????	0	3.039	6	0.804	7	1.85714	13
SH3GLB2	33290	-1.573	0.1157	????-?--??????????????	-2.6	3.897	2	0.1425	3	3	4
C10orf68	4212	-1.571	0.1162	??????????????-???????	0	0	0	1	1	3	1
C12orf77	56113	-1.57	0.1164	??????-???-?+?--??????	0	2.87	4	0.5798	5	3	82
CASP5	453	1.567	0.117	???????????????????+??	0	0	0	1	1	4	1
SAMD8	12911	1.567	0.1171	??????????+???++??????	0	0.875	2	0.6456	3	1	5
WDR87	43202	1.566	0.1173	??????+?????+?????????	0	0.13	1	0.7185	2	4	2
C1orf9	21077	-1.559	0.119	????????????-?????????	0	0	0	1	1	2	1
LTK	10878	-1.559	0.119	???????????-??????????	0	0	0	1	1	5	1
FER1L6	28653	1.559	0.1191	??????????-?+?-???????	25.1	5.338	2	0.06931	3	9.66667	3
SGK110	79885	1.559	0.1191	+?++-?-+-??+++?????+?-	-7.5	12.092	11	0.3567	12	1	30
SHBG	59707	-1.559	0.1191	-?+???-????--?????????	0	0.49	4	0.9745	5	2	8
CYP3A43	27921	1.558	0.1192	????????+???+?+???????	0	0.672	2	0.7147	3	2.66667	3
ADAM22	12911	-1.558	0.1193	??????????-???--??????	-48.1	2.7	2	0.2592	3	2	12
TAS2R14	3364	-1.557	0.1194	??????????-???????????	0	0	0	1	1	1	1
PMFBP1	7576	1.557	0.1195	??????????+???-???????	27.6	4.145	1	0.04175	2	10	9
ZNF385A	47627	1.551	0.1209	-?????+?????+?????????	0	0.852	2	0.6532	3	1	10
P2RX7	75197	1.55	0.1212	????+?-+++?++-????????	0	3.461	7	0.8393	8	4.625	17
G6PC2	24332	-1.547	0.1218	?-??????????-?????????	-6.6	2.814	1	0.09342	2	1	3
SCNN1D	18721	-1.547	0.1218	+??????-?-????????????	0	1.458	2	0.4823	3	6	4
ZDHHC6	30663	1.545	0.1223	???????+????+?????????	0	0.015	1	0.9019	2	1	5
TDRD7	22125	-1.542	0.123	??????-???????????????	0	0	0	1	1	1	1
PLSCR2	50906	-1.541	0.1234	???-??-?-???--????????	-39	4.318	4	0.3647	5	3.8	6
CXorf58	93858	1.539	0.1239	-?-??++++++-+-+--????+	0	6.52	14	0.9516	15	1.8	453
FAT1	4212	-1.538	0.124	??????????????-???????	0	0	0	1	1	3	5
OR56A5	3364	1.538	0.124	??????????+???????????	0	0	0	1	1	1	1
UPK1B	3364	1.538	0.124	??????????+???????????	0	0	0	1	1	2	11
PARM1	22125	1.537	0.1242	??????+???????????????	0	0	0	1	1	2	1
POP4	3364	1.537	0.1242	??????????+???????????	0	0	0	1	1	1	1
ELMO3	44003	1.536	0.1245	???-???+???++?????????	0	2.188	3	0.5343	4	4.25	6
CCDC15	2969	1.535	0.1247	???+?????????????-????	0	0.834	1	0.3612	2	2	2
ATP6V0D2	2462	-1.535	0.1248	???-??????????????????	0	0	0	1	1	2	1
DDX43	22125	1.533	0.1252	??????+???????????????	0	0	0	1	1	2	2
RCBTB1	63722	-1.53	0.1259	+?????-??-?--????+????	0	4.778	5	0.4436	6	1	11
PEAK1	9586	-1.528	0.1266	???????-??????????????	0	0	0	1	1	1	1
C9orf43	9547	-1.526	0.127	??????????????-+??????	42.9	5.25	1	0.02195	2	3	15
TBC1D8B	21077	-1.525	0.1272	????????????-?????????	0	0	0	1	1	1	1
ABCA4	70872	1.522	0.1279	???-+?+--??0+???-?????	25.2	12.035	7	0.09942	8	5.875	25
DSCR6	3255	1.519	0.1288	?+????????????????????	0	0	0	1	1	4	1
ULBP3	5335	-1.519	0.1288	???????????????-??????	0	0	0	1	1	2	4
RAB36	4212	-1.516	0.1294	??????????????-???????	0	0	0	1	1	3	1
C2orf40	54808	1.515	0.1297	-??-??+?????+?+??+????	0	0.597	5	0.9881	6	2	14
MYH8	7789	-1.513	0.1302	-?????????-???????????	-19.5	2.511	1	0.1131	2	7	3
MS4A12	12911	-1.512	0.1305	??????????-???-+??????	-66.8	2.398	2	0.3014	3	1	19
ROPN1L	33295	-1.512	0.1305	???????-+???-?????????	-28.7	3.107	2	0.2115	3	1.66667	3
DCBLD2	91032	-1.511	0.1307	??+?-?+-++---+--?-??-?	-4.6	14.336	13	0.3506	14	1	170
FLG	35241	1.508	0.1315	????????++??++-???????	0	3.382	4	0.4961	5	7	9
C8orf84	5335	1.508	0.1316	???????????????+??????	0	0	0	1	1	2	1
CCDC153	7945	1.508	0.1317	?????????????+?+??????	0	0.185	1	0.6673	2	1	3
VPS16	68044	1.505	0.1323	+-????+-??-?+?+???????	0	3.086	6	0.798	7	1.85714	17
FAM159A	21077	1.505	0.1324	????????????+?????????	0	0	0	1	1	1	1
ZCWPW2	4710	1.505	0.1324	?????????+????????????	0	0	0	1	1	1	1
PREX1	3364	1.501	0.1334	??????????+???????????	0	0	0	1	1	3	1
TPH2	27460	1.5	0.1337	??????+????????+??????	0	0.164	1	0.6858	2	3	4
PIWIL3	32408	-1.499	0.1339	????????-?+?-??-??????	0	1.768	3	0.622	4	4	8
ANKRD24	80677	-1.498	0.1341	??????--+0?+--?-??-?-?	0	5.929	9	0.747	10	2	24
IQGAP3	2462	-1.498	0.1342	???-??????????????????	0	0	0	1	1	8	1
KBTBD12	7576	1.497	0.1344	??????????+???+???????	0	0.951	1	0.3295	2	2	2
RAD23A	69955	1.495	0.135	????-?+-?+?++?????????	0	3.23	5	0.6645	6	1	12
RELN	6887	1.494	0.1352	+??+??????????????????	0	0.631	1	0.4269	2	3	4
CERS3	21077	-1.493	0.1354	????????????-?????????	0	0	0	1	1	1	1
CDK20	7576	-1.493	0.1355	??????????-???-???????	0	0.139	1	0.7093	2	3	2
CRISP1	2462	1.491	0.136	???+??????????????????	0	0	0	1	1	2	1
LILRB2	92202	-1.488	0.1366	--?-------?---?-????+?	0	7.336	13	0.884	14	1	61
TSPAN17	4212	-1.486	0.1374	??????????????-???????	0	0	0	1	1	1	1
FAM19A3	21077	1.485	0.1376	????????????+?????????	0	0	0	1	1	2	1
GDPD4	22279	-1.484	0.1377	??-?????????-?????????	0	0.025	1	0.8743	2	3	2
SDR42E1	7576	1.483	0.1381	??????????-???+???????	-58.7	1.89	1	0.1692	2	1	8
SLC13A1	29022	-1.483	0.1382	????????????--?+??????	-84.1	2.173	2	0.3374	3	3.66667	3
ANKDD1A	23704	-1.479	0.1392	????-?-???????????????	-137.8	1.262	1	0.2613	2	1	3
SLC4A8	4212	1.479	0.1392	??????????????+???????	0	0	0	1	1	1	1
CXCL11	5242	-1.479	0.1393	????????-????-????????	0	0.267	1	0.6056	2	1	2
GPR144	81821	-1.478	0.1395	-?????-?--+--+-+???+??	0	4.356	10	0.9299	11	3.45455	45
PIK3IP1	4212	1.477	0.1396	??????????????+???????	0	0	0	1	1	1	1
MAP7D3	40700	-1.472	0.141	???++??--?-?-?????????	-26.1	5.55	5	0.3525	6	1.66667	6
CDHR5	7576	-1.47	0.1415	??????????-???+???????	46	5.554	1	0.01844	2	3	2
LBP	22497	-1.47	0.1415	???????-??-???--??????	0	0.972	3	0.8079	4	5	7
OR51G1	32464	1.47	0.1415	???????????++?????+???	0	1.569	2	0.4563	3	1.66667	4
RNF123	7576	1.47	0.1415	??????????+???+???????	0	0.259	1	0.611	2	2	14
SLC30A8	3364	1.47	0.1416	??????????+???????????	0	0	0	1	1	3	1
FHAD1	36598	-1.468	0.1422	??????????-?----??????	0	2.614	4	0.6243	5	3.4	43
PIK3C2G	89074	-1.465	0.1428	+?---?----?+--?-???-??	12.3	15.958	12	0.1931	13	8.30769	66
COL27A1	71241	-1.465	0.1429	??---?+-+-??-??++?????	34.6	16.822	9	0.05158	10	5.3	47
TMEM134	62548	-1.464	0.1431	+?????--????-??-??????	0	1.134	4	0.8888	5	2.8	7
ZNF114	4425	1.464	0.1432	+?????????????????????	0	0	0	1	1	2	3
ZRANB3	6914	-1.463	0.1434	????-??????????-??????	0	0.064	1	0.801	2	4.5	9
CPSF3L	21610	-1.463	0.1435	????????????-???+?????	0	0.859	1	0.3539	2	4	2
FAM216A	21077	1.461	0.144	????????????+?????????	0	0	0	1	1	1	1
TTLL3	95394	-1.46	0.1444	--+--?--0----??+++-?+?	0	9.004	16	0.9132	17	4.58824	188
COL11A2	7576	1.457	0.1452	??????????-???+???????	-4.1	2.882	1	0.08957	2	2	12
LGALS3BP	21077	1.457	0.1452	????????????+?????????	0	0	0	1	1	2	1
ANTXR2	4710	1.455	0.1456	?????????+????????????	0	0	0	1	1	1	1
UTP20	93786	1.454	0.1458	+??++--+-+?+++--+??-?+	0	8.889	15	0.8832	16	7.375	110
ACBD7	21077	-1.454	0.146	????????????-?????????	0	0	0	1	1	2	2
CAST	20253	-1.453	0.1462	????????++-???--??????	-27.7	4.697	4	0.3198	5	4	27
DPCD	73866	1.452	0.1464	-+?-??++????-?++-????+	0	6.705	9	0.6678	10	2	101
HERC6	16711	-1.451	0.1467	-????????--???-???????	0	0.073	3	0.9949	4	1.75	13
C1orf227	2610	-1.45	0.147	?????????????-????????	0	0	0	1	1	1	1
WDR31	12911	-1.449	0.1473	??????????-???--??????	0	1.057	2	0.5895	3	2	6
ERV3-1	7576	-1.449	0.1475	??????????-???-???????	0	0.103	1	0.7478	2	3	8
SLC38A5	38460	1.448	0.1475	???-???+????+??+??????	0	0.583	3	0.9004	4	1.75	6
PKM2	75109	1.448	0.1477	?-?-??+-?+?++????-+???	0	6.858	8	0.552	9	2	23
SFI1	41188	1.447	0.1478	+??-?-????+?+?++??????	-3.4	7.737	6	0.258	7	8	43
KANSL3	21077	1.444	0.1486	????????????+?????????	0	0	0	1	1	1	2
SH3TC1	66921	1.443	0.1491	?+????+-???++?????????	0	1.843	4	0.7646	5	4.2	7
KRT75	43202	1.442	0.1494	??????+?????+?????????	0	0.075	1	0.7836	2	2	3
COL2A1	40182	-1.441	0.1496	+??-???--???-?????????	0	1.545	4	0.8187	5	3	13
TRDN	3364	-1.44	0.15	??????????-???????????	0	0	0	1	1	5	1
MACC1	2632	1.436	0.151	????????+?????????????	0	0	0	1	1	2	2
GPR126	4212	-1.433	0.1518	??????????????-???????	0	0	0	1	1	2	2
ULK3	69107	-1.433	0.1518	?+++?++?+-?--??????+??	11.9	12.485	9	0.1873	10	2.8	16
SORL1	4212	-1.433	0.152	??????????????-???????	0	0	0	1	1	4	1
ANO4	5335	1.429	0.153	???????????????+??????	0	0	0	1	1	2	3
AKT1S1	21077	-1.426	0.154	????????????-?????????	0	0	0	1	1	2	1
PCBP4	5335	1.426	0.154	???????????????+??????	0	0	0	1	1	2	19
SSC5D	76418	1.424	0.1544	-+?+??+-???++-????????	0	5.133	7	0.6438	8	1	58
AFP	21666	1.421	0.1555	??+????-???+??????????	35.1	6.166	2	0.04583	3	2.66667	4
GANC	86153	-1.42	0.1556	-??-?+-++-?-+-?-??????	0	7.11	10	0.7151	11	6	77
KLRC1	4212	1.42	0.1556	??????????????+???????	0	0	0	1	1	2	1
GPNMB	16786	1.418	0.1561	+??+?+?+??????????????	0	1.256	3	0.7397	4	2.5	9
PLXNA4	22125	1.418	0.1562	??????+???????????????	0	0	0	1	1	1	1
SEMA3B	22656	1.418	0.1563	????+???????+?????????	0	0.111	1	0.7388	2	2	3
DLEC1	32170	1.417	0.1565	??????+??0?????+??????	-95.6	2.045	2	0.3597	3	8	4
PTDSS1	12911	1.416	0.1568	??????????+???++??????	0	0.243	2	0.8854	3	1	13
CEP89	509	-1.415	0.157	??????????????????-???	0	0	0	1	1	4	1
PXMP2	7576	1.414	0.1573	??????????-???+???????	40.4	5.032	1	0.02489	2	2	7
KCNT2	21077	-1.414	0.1574	????????????-?????????	0	0	0	1	1	1	1
IL34	7576	-1.413	0.1577	??????????-???-???????	0	0.029	1	0.864	2	1	2
SNUPN	57498	1.413	0.1577	??????++?+??+?????????	0	0.49	3	0.921	4	1.75	5
DDO	4212	1.412	0.158	??????????????+???????	0	0	0	1	1	1	2
IQCF3	7576	1.412	0.158	??????????-???+???????	8.2	3.266	1	0.07071	2	1	8
SLC25A43	10878	-1.411	0.1582	???????????-??????????	0	0	0	1	1	2	1
KRI1	5335	-1.41	0.1584	???????????????-??????	0	0	0	1	1	1	4
FIS1	25289	1.409	0.1587	????????????+?+???????	0	0.055	1	0.8138	2	1	2
PAQR6	7576	-1.409	0.1589	??????????-???+???????	38.3	4.862	1	0.02745	2	1	21
KRT38	5335	-1.408	0.159	???????????????-??????	0	0	0	1	1	2	1
GLP2R	12911	-1.407	0.1594	??????????-???--??????	0	0.713	2	0.7002	3	2	9
DPEP2	31711	-1.406	0.1598	??????--??????????????	0	0.029	1	0.8637	2	1	3
UCP3	7576	1.402	0.161	??????????+???+???????	0	0.235	1	0.6275	2	1	2
RAPGEF4	2610	-1.401	0.1612	?????????????-????????	0	0	0	1	1	3	1
TRIM61	34347	1.4	0.1615	-??+??+????????+??????	35.3	7.725	3	0.05206	4	1	70
ARAF	9586	-1.4	0.1616	???????-??????????????	0	0	0	1	1	1	4
SCNN1B	12266	1.398	0.162	?++?+????????-??+++?+-	0	4.75	8	0.7839	9	2	33
C6orf118	33988	1.397	0.1623	??????????+?+?-+??????	-42.1	3.518	3	0.3185	4	2	7
HECW1	12911	1.397	0.1623	??????????+???++??????	0	0.62	2	0.7335	3	2	9
ADAMTSL1	4425	1.396	0.1626	+?????????????????????	0	0	0	1	1	4	1
AIFM2	4425	1.396	0.1626	+?????????????????????	0	0	0	1	1	4	1
ALDH3B1	4425	1.396	0.1626	+?????????????????????	0	0	0	1	1	2	1
ALDH3B2	4425	1.396	0.1626	+?????????????????????	0	0	0	1	1	3	1
ALPI	4425	1.396	0.1626	+?????????????????????	0	0	0	1	1	6	1
C14orf180	4425	1.396	0.1626	+?????????????????????	0	0	0	1	1	2	1
CDH4	4425	1.396	0.1626	+?????????????????????	0	0	0	1	1	3	1
CILP	4425	1.396	0.1626	+?????????????????????	0	0	0	1	1	3	1
DDX59	4425	1.396	0.1626	+?????????????????????	0	0	0	1	1	2	1
DPEP1	4425	1.396	0.1626	+?????????????????????	0	0	0	1	1	4	1
ENGASE	4425	1.396	0.1626	+?????????????????????	0	0	0	1	1	6	1
EPPK1	4425	1.396	0.1626	+?????????????????????	0	0	0	1	1	3	1
GALNT5	4425	1.396	0.1626	+?????????????????????	0	0	0	1	1	3	1
GCNT3	4425	1.396	0.1626	+?????????????????????	0	0	0	1	1	2	1
KCNU1	4425	1.396	0.1626	+?????????????????????	0	0	0	1	1	6	1
MSH4	4425	1.396	0.1626	+?????????????????????	0	0	0	1	1	4	1
MYBPHL	4425	1.396	0.1626	+?????????????????????	0	0	0	1	1	4	1
NAALADL1	4425	1.396	0.1626	+?????????????????????	0	0	0	1	1	4	1
PADI1	4425	1.396	0.1626	+?????????????????????	0	0	0	1	1	5	1
PPWD1	4425	1.396	0.1626	+?????????????????????	0	0	0	1	1	4	1
PRKDC	4425	1.396	0.1626	+?????????????????????	0	0	0	1	1	7	1
RAPH1	4425	1.396	0.1626	+?????????????????????	0	0	0	1	1	2	1
SUPT3H	4425	1.396	0.1626	+?????????????????????	0	0	0	1	1	3	1
C6orf203	52788	1.392	0.1638	??????++????+?????????	0	0.224	2	0.8939	3	1.66667	4
PTPRN2	4212	1.39	0.1644	??????????????+???????	0	0	0	1	1	1	1
POLQ	94454	1.388	0.1652	-++--?+++-?+++?-?+??++	0	13.725	15	0.5465	16	11.375	91
CARKD	7576	1.387	0.1653	??????????+???+???????	0	0.792	1	0.3734	2	2	10
PCNXL2	12911	1.387	0.1656	??????????+???-+??????	0	1.346	2	0.5101	3	5.33333	4
TMEM202	4212	-1.386	0.1656	??????????????-???????	0	0	0	1	1	1	1
P2RY4	97366	-1.386	0.1657	-?+-++---+--++--?????-	4.5	17.807	15	0.2729	16	1.625	427
DLC1	9547	1.385	0.166	??????????????++??????	0	0.819	1	0.3656	2	3	2
TMEM114	41124	-1.381	0.1673	???????---??--????-???	0	1.191	5	0.9457	6	1	9
MYL1	3364	1.38	0.1676	??????????+???????????	0	0	0	1	1	1	1
KIF15	12911	1.379	0.1678	??????????+???++??????	0	0.641	2	0.7259	3	2	19
CNTNAP5	2632	-1.379	0.168	????????-?????????????	0	0	0	1	1	1	1
CHD6	8699	-1.378	0.1682	??????????-????-??????	-186.3	1.048	1	0.306	2	2	2
TARBP1	90275	-1.377	0.1684	+-?-+---++?--??++?-??+	11.6	18.103	14	0.2021	15	2.6	82
LRTOMT	20464	-1.377	0.1685	???????+???-??????????	30.7	4.326	1	0.03753	2	1	3
AGL	21077	1.376	0.1688	????????????+?????????	0	0	0	1	1	5	1
EXD1	5335	1.375	0.169	???????????????+??????	0	0	0	1	1	4	13
MPHOSPH10	5335	1.375	0.169	???????????????+??????	0	0	0	1	1	2	1
MYBPC2	100190	-1.375	0.1691	---+++--?-----+-+??+-+	0	6.199	18	0.9953	19	3.78947	163
KIAA1407	21077	-1.373	0.1698	????????????-?????????	0	0	0	1	1	5	2
FAM122B	4425	-1.372	0.1702	-?????????????????????	0	0	0	1	1	1	2
DNAH5	7945	-1.371	0.1703	?????????????+?-??????	12.3	3.419	1	0.06444	2	6	2
PDGFRL	23704	-1.371	0.1705	????+?-???????????????	24.4	3.969	1	0.04635	2	2	2
OPRM1	13124	1.369	0.1711	-?????????-????+??????	33.4	6.003	2	0.04971	3	2.66667	39
SLC12A3	61422	1.368	0.1713	??????+?++?++?????????	0	0.557	4	0.9677	5	5.4	5
CCBL2	21077	-1.367	0.1716	????????????-?????????	0	0	0	1	1	3	1
NAAA	45914	-1.367	0.1716	??????-???--??-+??????	0	1.77	4	0.7779	5	2.6	463
C1orf185	63666	1.366	0.1719	??????+-???++?????????	0	2.926	3	0.4032	4	2	4
CTBS	22125	1.365	0.1722	??????+???????????????	0	0	0	1	1	2	1
SLC9A6	9586	1.362	0.1732	???????+??????????????	0	0	0	1	1	1	1
WDR59	26412	-1.362	0.1733	????????????-??+??????	47.1	5.673	1	0.01723	2	4	11
SLC22A25	71701	-1.359	0.1741	??????-??----?+-??????	0	2.068	6	0.9134	7	4.28571	15
2010-03-01	22125	1.359	0.1742	??????+???????????????	0	0	0	1	1	2	1
SBNO1	4212	1.359	0.1742	??????????????+???????	0	0	0	1	1	1	2
PRODH	78267	-1.358	0.1744	----+?-++-??-+??-???--	18.3	18.35	13	0.1447	14	1.92857	144
PLEKHG7	9547	1.358	0.1745	??????????????++??????	0	0.598	1	0.4395	2	2	2
C4orf6	4710	-1.358	0.1746	?????????-????????????	0	0	0	1	1	2	1
SPATA21	8699	1.357	0.1749	??????????+????+??????	-109.6	1.431	1	0.2316	2	6	8
IDI2	7576	-1.356	0.1751	??????????-???-???????	0	0.359	1	0.5488	2	3	18
ZNF75D	34565	1.356	0.1752	???????????+++????????	0	0.071	2	0.965	3	1	9
DYNLT1	79576	-1.355	0.1754	?+????+-?-?+--?-??????	47.3	17.084	7	0.01686	8	1	28
ZYX	35036	-1.354	0.1757	??????-???-???-+??????	0	2.697	3	0.4408	4	1	15
PDE9A	12911	1.352	0.1765	??????????-???++??????	-95	2.051	2	0.3586	3	4	9
RIF1	7659	-1.352	0.1765	??-?????-????-??????+?	12.2	5.695	3	0.1274	4	2	4
SLC26A8	10831	-1.351	0.1768	?-????????-???-???????	0	1.017	2	0.6013	3	3	5
LCE4A	7967	1.349	0.1774	????????-??????+??????	-67.3	1.793	1	0.1805	2	1	3
XRCC1	46457	1.349	0.1774	?-????-?????+?????????	5.4	4.229	2	0.1207	3	1	29
C2orf63	76990	1.348	0.1776	+???+?-+?+?+++????????	-10.9	8.119	7	0.3223	8	1.375	18
AHSA2	3364	1.348	0.1778	??????????+???????????	0	0	0	1	1	2	1
ZCCHC9	3364	1.348	0.1778	??????????+???????????	0	0	0	1	1	1	1
JMJD7	30232	1.346	0.1784	????+?????-?+?-???????	-21.4	4.118	3	0.249	4	2	6
ANKRD42	5335	1.343	0.1792	???????????????+??????	0	0	0	1	1	3	4
LAX1	7576	-1.34	0.1801	??????????-???+???????	-2.3	2.932	1	0.08682	2	1	4
CAPN7	4425	1.338	0.1808	+?????????????????????	0	0	0	1	1	6	2
CHD4	22656	-1.338	0.1808	????-???????-?????????	-38.2	2.171	1	0.1406	2	1	2
MYH7B	42550	1.338	0.181	??????+????+??++??????	0	1.089	3	0.7796	4	6	8
PKD1L3	5335	1.335	0.1818	???????????????+??????	0	0	0	1	1	3	17
COL5A3	91894	-1.334	0.1821	--+???----+--++???+-?-	10.2	17.82	14	0.2151	15	4.33333	72
NLRP13	12911	1.334	0.1821	??????????+???+-??????	-54.9	2.582	2	0.2749	3	3	10
S100A5	5766	-1.334	0.1821	?--????????????????+?-	0	0.37	3	0.9463	4	1	12
MMGT1	93778	-1.333	0.1824	-?-??+--++--++--???+?-	30.9	23.155	14	0.05779	15	1	924
ANP32E	21077	1.332	0.183	????????????+?????????	0	0	0	1	1	1	1
FOXRED2	25787	-1.331	0.183	?????????-??-?????????	0	0.298	1	0.5852	2	1.5	5
TMEM74B	22125	-1.331	0.1832	??????-???????????????	0	0	0	1	1	1	1
AFMID	33003	-1.329	0.1837	??????-????-??????????	0	0.248	1	0.6185	2	1	2
LMAN1	10208	-1.329	0.1838	????????0?-???-???????	0	0.734	2	0.6927	3	2.66667	14
ENDOU	22125	1.328	0.1842	??????+???????????????	0	0	0	1	1	6	1
TRIM15	43202	1.327	0.1846	??????+?????+?????????	0	0.638	1	0.4243	2	1	2
TMTC1	25085	1.325	0.1852	-??+?????+?+?+????????	0	3.13	4	0.5363	5	2.8	7
CRTAC1	57905	1.324	0.1854	??????+????++-??????-?	0	2.925	4	0.5705	5	3	7
PDE11A	52962	1.323	0.1858	+?????+?????+??+??????	0	1.218	3	0.7486	4	4.5	4
ZNF761	21077	-1.323	0.186	????????????-?????????	0	0	0	1	1	1	1
SEMG2	2462	1.32	0.187	???+??????????????????	0	0	0	1	1	4	1
MYO5B	22125	-1.315	0.1884	??????-???????????????	0	0	0	1	1	8	2
FBP2	12911	-1.314	0.1887	??????????-???--??????	0	0.864	2	0.6492	3	1	8
GBE1	23871	-1.313	0.1892	????+???????-???????+?	-2	3.92	2	0.1409	3	2	3
LYSMD4	22125	-1.313	0.1892	??????-???????????????	0	0	0	1	1	1	1
YPEL2	9586	1.312	0.1896	???????+??????????????	0	0	0	1	1	1	1
LGALS14	66207	-1.312	0.1897	??????-?--?--+???+?--?	0	5.791	8	0.6707	9	1	13
F12	1579	1.311	0.1898	????+?????????????????	0	0	0	1	1	2	1
OVOL1	4425	1.311	0.1898	+?????????????????????	0	0	0	1	1	1	2
MOCS1	43202	-1.311	0.19	??????-?????-?????????	0	0.694	1	0.4049	2	2	3
ARHGAP42	63532	1.31	0.1902	+?+-??+????++????+???+	0	6.132	7	0.5244	8	1	145
LRP5L	39969	-1.31	0.1903	???-???-+???+?-???????	-38.9	4.319	4	0.3645	5	3.2	5
PFN4	5094	1.31	0.1903	???+????+?????????????	0	0.34	1	0.5597	2	1	2
RHBDL1	63666	-1.309	0.1905	??????--???+-?????????	0	2.366	3	0.4999	4	1	5
C10orf76	7576	-1.309	0.1907	??????????-???-???????	0	0.028	1	0.8682	2	1	3
KHNYN	22125	-1.307	0.1912	??????-???????????????	0	0	0	1	1	2	1
SIDT1	33988	-1.306	0.1914	??????????-?-?--??????	0	1.158	3	0.7632	4	9	17
C9orf100	4710	1.304	0.1924	?????????+????????????	0	0	0	1	1	2	1
ZNF544	48389	1.303	0.1927	+??+???????-+?++??????	0	2.536	5	0.771	6	3	8
PSMA3	7576	-1.299	0.194	??????????-???-???????	0	0	1	0.9947	2	2	8
OXSM	5335	1.298	0.1944	???????????????+??????	0	0	0	1	1	2	17
ALG13	56977	1.294	0.1956	??-?-??+?0?-++?+??????	36.1	14.09	7	0.04961	8	1	29
MTCP1NB	33988	1.294	0.1956	??????????-?+?++??????	0	2.263	3	0.5197	4	1	18
CDK13	21077	-1.292	0.1964	????????????-?????????	0	0	0	1	1	2	1
COL6A1	10831	-1.292	0.1964	?+????????-???-???????	0	1.703	2	0.4268	3	2.66667	3
RNF133	4212	-1.292	0.1964	??????????????-???????	0	0	0	1	1	2	1
ANKRD30A	3364	-1.291	0.1966	??????????-???????????	0	0	0	1	1	4	7
ALDH1L1	7576	-1.29	0.1972	??????????-???-???????	0	0.106	1	0.7446	2	6	2
NADK	46879	-1.285	0.1988	???-??+?????-???????+?	31.8	7.331	3	0.06208	4	1	9
EPB41L1	5717	-1.285	0.1989	?-?-??????????????????	0	0	1	0.9922	2	1	2
TEX14	34079	-1.285	0.1989	?-????-???-????+??????	-18	4.238	3	0.2369	4	6	4
ROBO1	68021	1.283	0.1994	+?---?++--?-???+?++?++	0	11.254	13	0.5895	14	1	152
C8A	87237	-1.281	0.2003	?+?-+?--?+?--+?-++-?--	0	12.224	14	0.5883	15	1	74
IGSF9B	9586	1.28	0.2004	???????+??????????????	0	0	0	1	1	2	1
KIF5B	2462	1.28	0.2006	???+??????????????????	0	0	0	1	1	3	1
OIT3	7576	1.279	0.201	??????????+???+???????	0	0.064	1	0.7998	2	2	3
PVRL2	22125	1.279	0.201	??????+???????????????	0	0	0	1	1	1	1
SERPINE1	4212	1.279	0.201	??????????????+???????	0	0	0	1	1	1	1
DUSP12	63877	-1.278	0.2013	+----??-++?-+???????-+	19.2	16.097	11	0.1376	12	1	94
ANKRD32	26412	1.277	0.2018	????????????+??-??????	0	0.774	1	0.379	2	2	2
ABL1	12911	1.275	0.2025	??????????+???++??????	0	1.33	2	0.5142	3	2	26
RPL11	12911	-1.273	0.2032	??????????-???-+??????	-80.8	2.212	2	0.3309	3	1	10
CDH17	7576	-1.272	0.2035	??????????-???-???????	0	0.008	1	0.9297	2	4	5
CDH15	81510	-1.271	0.2038	?+-?+---??+--++????-?-	0	6.201	12	0.9056	13	1.84615	120
PCK2	36380	-1.271	0.2039	?+?-???-????-?????????	0	1.363	3	0.7141	4	5.5	8
BGN	86202	-1.269	0.2044	+?+??---++?-+-?-???+?+	10.1	15.575	12	0.2115	13	1	480
FLT3LG	14921	-1.269	0.2046	???????-???????+??????	-56.3	1.92	1	0.1659	2	1	8
LMO7	20464	-1.269	0.2046	???????-???-??????????	0	0.035	1	0.8523	2	4	2
NEK2	21077	-1.269	0.2046	????????????-?????????	0	0	0	1	1	3	1
AIF1L	22125	-1.265	0.206	??????-???????????????	0	0	0	1	1	2	1
LPCAT1	5335	1.262	0.2068	???????????????+??????	0	0	0	1	1	4	1
C7orf29	65699	-1.262	0.207	??????--??-?-?++??????	0	2.136	5	0.83	6	2	18
ZNF543	30663	1.262	0.207	???????-????+?????????	-154.1	1.18	1	0.2773	2	1	2
AXDND1	22125	1.26	0.2076	??????+???????????????	0	0	0	1	1	4	3
LRIG1	7576	-1.259	0.208	??????????-???+???????	60.5	7.598	1	0.005843	2	3	4
SLC38A8	8637	1.258	0.2082	+?????????????+???????	0	0.504	1	0.4779	2	4	2
ABCA2	2632	-1.258	0.2084	????????-?????????????	0	0	0	1	1	1	1
SCYL3	3364	-1.257	0.2086	??????????-???????????	0	0	0	1	1	2	1
SPHK2	7576	1.256	0.209	??????????+???-???????	-19.3	2.516	1	0.1127	2	2	2
TMEM161A	5335	1.255	0.2094	???????????????+??????	0	0	0	1	1	2	1
STEAP1B	5335	-1.255	0.2096	???????????????-??????	0	0	0	1	1	2	5
FTSJ1	66839	1.254	0.2097	????+??+--+++++-?????+	0	4.368	10	0.9292	11	2.81818	70
HOPX	12911	1.251	0.2111	??????????+???+-??????	0	1.362	2	0.5062	3	1	16
CCDC114	5335	1.25	0.2112	???????????????+??????	0	0	0	1	1	2	4
GDPD2	48477	1.247	0.2124	+?-????-???++??????-?+	0	4.427	6	0.619	7	1	1091
TEX15	10878	-1.245	0.213	???????????-??????????	0	0	0	1	1	2	1
NCKAP1L	313	-1.244	0.2134	?????-????????????????	0	0	0	1	1	3	2
GUF1	5335	1.244	0.2136	???????????????+??????	0	0	0	1	1	1	3
LANCL1	21077	1.243	0.2138	????????????+?????????	0	0	0	1	1	1	1
NRG3	1579	1.243	0.2138	????+?????????????????	0	0	0	1	1	3	1
CMTM1	22125	1.243	0.214	??????+???????????????	0	0	0	1	1	2	1
SH3BGRL	88621	1.242	0.2141	+?+--?+-+-?+++?+??????	0	6.237	11	0.8571	12	1	41
ZNF662	31263	-1.242	0.2144	??????????+?-+-???????	13.4	5.773	3	0.1232	4	3	5
OVCH1	21077	-1.241	0.2146	????????????-?????????	0	0	0	1	1	2	1
DNASE1L1	37959	1.24	0.215	+???-??????-+?????????	8.4	5.461	3	0.141	4	1	7
PRKCI	77833	1.239	0.2152	?-????++-+?++-???+?+??	0	4.816	9	0.8501	10	1.8	39
PPP1R32	10878	1.239	0.2154	???????????+??????????	0	0	0	1	1	5	2
KIAA0226L	2462	1.238	0.2156	???+??????????????????	0	0	0	1	1	6	1
D2HGDH	7576	1.238	0.2158	??????????+???+???????	0	0.081	1	0.7758	2	1	2
SLC26A10	43215	-1.236	0.2164	?????????-?+-??-????-?	-42.7	4.203	4	0.3792	5	4.4	13
AKNA	27460	-1.236	0.2166	??????-????????-??????	0	0.011	1	0.9157	2	4	10
PC	5640	1.236	0.2166	+???????????????????+?	-0.5	2.985	1	0.08406	2	2	2
C14orf38	89282	-1.234	0.217	?+?-+?----?+-+?-??+--0	0	12.682	14	0.5517	15	1	69
CRNKL1	62779	-1.235	0.217	??????-???+--??-??????	0	2.061	4	0.7246	5	3	8
DVL1	5335	1.233	0.2174	???????????????+??????	0	0	0	1	1	3	1
PRMT7	1579	1.233	0.2176	????+?????????????????	0	0	0	1	1	2	1
DCST1	9586	-1.231	0.2182	???????-??????????????	0	0	0	1	1	2	1
RAP1GAP2	5335	-1.231	0.2182	???????????????-??????	0	0	0	1	1	3	1
CELA1	5335	1.231	0.2184	???????????????+??????	0	0	0	1	1	2	1
TRIM58	63666	-1.231	0.2184	??????-+???--?????????	-41.6	3.531	3	0.3168	4	2	7
HLA-DPA1	62062	-1.23	0.2185	?-++-??++-?--+??????--	0	10.622	11	0.4755	12	1	74
MYO3A	28754	1.231	0.2185	????+???-???++???????+	33.5	9.023	4	0.06052	5	8.6	11
SPSB2	88043	1.229	0.2189	-?????-++-?++-+-???-??	16.5	14.374	10	0.1566	11	2.45455	85
SEMA6B	10878	1.229	0.219	???????????+??????????	0	0	0	1	1	1	1
USP36	9586	-1.229	0.219	???????-??????????????	0	0	0	1	1	2	1
TNIK	45812	1.227	0.2197	??????+?????+-????????	0	1.295	2	0.5234	3	2	6
C20orf152	73618	-1.225	0.2204	??????-+--?---????????	0	2.105	6	0.9098	7	4.14286	10
EZH2	4212	-1.225	0.2206	??????????????-???????	0	0	0	1	1	1	1
C6orf201	5335	1.224	0.2208	???????????????+??????	0	0	0	1	1	1	9
SLC44A4	7035	1.224	0.2209	+????????????+????????	0	0.526	1	0.4684	2	4.5	2
TMBIM4	2462	-1.224	0.221	???-??????????????????	0	0	0	1	1	1	1
SPPL2B	7576	1.223	0.2212	??????????+???+???????	0	0.514	1	0.4735	2	3	2
DNAJB7	7576	-1.222	0.2217	??????????-???-???????	-176.4	1.085	1	0.2975	2	1	8
GEMIN5	88556	-1.22	0.2223	+-?-??-+--?+-??-????+-	10.1	14.466	11	0.2083	12	3.33333	41
CASK	41541	1.22	0.2224	???????+???++?????????	0	0.889	2	0.6411	3	1	11
HBM	5335	-1.22	0.2224	???????????????-??????	0	0	0	1	1	1	10
DPT	5335	1.22	0.2226	???????????????+??????	0	0	0	1	1	1	1
OR52B2	3364	1.22	0.2226	??????????+???????????	0	0	0	1	1	2	1
STS	6619	-1.218	0.2233	?-????????-???????????	0	0.052	1	0.819	2	1	2
CPA1	1579	-1.218	0.2234	????-?????????????????	0	0	0	1	1	3	1
VASH1	9547	1.216	0.2239	??????????????++??????	0	0.218	1	0.6402	2	2	5
ALDH5A1	2610	-1.216	0.224	?????????????-????????	0	0	0	1	1	2	1
FAM71F1	4425	-1.216	0.224	-?????????????????????	0	0	0	1	1	1	1
GABPB1	5335	1.214	0.2248	???????????????+??????	0	0	0	1	1	1	1
UEVLD	21077	-1.213	0.225	????????????-?????????	0	0	0	1	1	2	1
FAM26F	7576	-1.213	0.2251	??????????+???-???????	5.6	3.178	1	0.07463	2	1	5
KIRREL	40410	-1.212	0.2255	??????--??+????-??????	0	2.476	3	0.4797	4	2	10
C17orf57	101361	1.211	0.2258	++?+-?++0---+--+++??--	21	24.061	17	0.1178	18	7.22222	489
MSH6	21077	1.21	0.2262	????????????+?????????	0	0	0	1	1	1	1
L3MBTL4	91752	-1.208	0.2269	--++?+---+----??-?+?+-	0	4.121	16	0.9987	17	2.94118	90
COL9A2	98860	1.208	0.227	--++-?-++0+-+-?++++?-+	0	15.185	18	0.6492	19	4.52632	157
EPS8	22125	-1.207	0.2276	??????-???????????????	0	0	0	1	1	3	7
MACROD2	4212	1.203	0.2288	??????????????+???????	0	0	0	1	1	3	1
CCDC125	77974	-1.203	0.229	+??++?--???--??-?+????	0	7.516	8	0.4821	9	1	45
MAP4K4	26337	1.202	0.2292	??????+???????+???????	0	0.622	1	0.4305	2	6	2
ARHGEF37	52072	1.199	0.2307	+????+++???-??+?+?????	0	3.922	6	0.6873	7	2.71429	15
KIF20B	27460	-1.199	0.2307	??????-????????-??????	0	0.301	1	0.5833	2	5	16
THADA	21183	1.198	0.231	+??-???+?0????????????	1.9	5.097	3	0.1648	4	1	5
C6orf48	9547	-1.198	0.2311	??????????????-+??????	-5.2	2.852	1	0.09126	2	1	5
E2F8	5335	-1.197	0.2312	???????????????-??????	0	0	0	1	1	1	1
ASAP3	25244	1.194	0.2325	??????+??????+????-???	-53.8	2.601	2	0.2724	3	7	3
CYP3A4	4425	1.193	0.2328	+?????????????????????	0	0	0	1	1	1	5
ADAD1	21077	-1.191	0.2336	????????????-?????????	0	0	0	1	1	2	1
SLFN12	21077	1.191	0.2338	????????????+?????????	0	0	0	1	1	1	2
RFC2	22125	1.187	0.2354	??????+???????????????	0	0	0	1	1	2	1
KLHL34	26491	1.184	0.2365	??+?????????+?+???????	0	0.51	2	0.7748	3	1	8
L1CAM	15543	1.182	0.2371	????????-?-???++??????	23	6.494	3	0.08989	4	1	136
ZSWIM2	8699	-1.182	0.2372	??????????-????-??????	0	0.026	1	0.8708	2	2	3
COL9A3	68376	-1.182	0.2373	??????--?-?+-?????????	0	1.825	4	0.7679	5	6.8	16
TCHHL1	7576	1.18	0.2379	??????????+???+???????	0	0.315	1	0.5746	2	2.5	4
PLAT	7576	1.18	0.238	??????????+???+???????	0	0.129	1	0.7193	2	2	4
ADAM18	3255	1.178	0.2388	?+????????????????????	0	0	0	1	1	5	1
SERINC1	54367	1.178	0.2388	????-?++????+?????????	-10.3	4.533	3	0.2094	4	1	9
LEF1	12911	1.178	0.239	??????????-???++??????	-62	2.469	2	0.291	3	3	4
AKAP14	313	1.177	0.2392	?????+????????????????	0	0	0	1	1	1	1
ABCC9	58412	-1.176	0.2395	?+-+???-+-?-++????????	-8.9	9.181	8	0.3272	9	5.22222	18
MLL5	21077	1.176	0.2396	????????????+?????????	0	0	0	1	1	1	1
RTTN	21077	-1.176	0.2396	????????????-?????????	0	0	0	1	1	3	1
TIGD4	30663	-1.176	0.2396	???????+????-?????????	0	0.831	1	0.3619	2	1	4
PPP1R36	5335	1.175	0.2398	???????????????+??????	0	0	0	1	1	4	1
FAM173B	24754	-1.175	0.2402	???-????????-???????-?	0	0.059	2	0.9709	3	3	3
BCAS1	7576	-1.17	0.2418	??????????-???-???????	0	0.196	1	0.658	2	3	22
ECD	3255	-1.17	0.2422	?-????????????????????	0	0	0	1	1	2	1
HECW2	7576	1.169	0.2422	??????????-???+???????	-153.8	1.182	1	0.277	2	1	3
CALML4	68908	1.168	0.2427	??????++-??++-????????	0	3.069	5	0.6894	6	1.66667	12
OTOF	84367	-1.167	0.2431	??+???--++?+--++??????	0	6.602	9	0.6785	10	7.4	42
HSPA12B	96088	1.167	0.2432	+--+-?++-+?+--++??????	16.8	18.021	13	0.1567	14	1.85714	41
ZBTB8A	43202	1.167	0.2433	??????+?????+?????????	0	0.345	1	0.5571	2	1	2
MPZL2	24332	-1.166	0.2435	?+??????????-?????????	13	3.449	1	0.06331	2	2	3
TMEM150C	4710	1.166	0.2436	?????????+????????????	0	0	0	1	1	2	1
OR1A2	22125	1.166	0.2438	??????+???????????????	0	0	0	1	1	1	1
OR5J2	533	1.165	0.244	????????????????+?????	0	0	0	1	1	1	1
PLA2G3	4574	-1.165	0.2441	???--???????????-?????	0	0.394	2	0.8211	3	4.66667	3
NLRC5	5335	1.163	0.2448	???????????????+??????	0	0	0	1	1	2	7
UAP1	33988	1.162	0.2454	??????????-?+?++??????	0	1.833	3	0.6078	4	2	15
TCTN1	21077	1.161	0.2456	????????????+?????????	0	0	0	1	1	1	1
ZFPM1	48537	1.159	0.2463	??????-?????+??+??????	34	6.057	2	0.04839	3	1.66667	21
WDHD1	25502	-1.155	0.2481	-???????????-?????????	0	0.003	1	0.9556	2	4	2
HIST1H4L	14921	1.154	0.2484	???????+???????+??????	0	0.132	1	0.716	2	1	16
C9orf96	7789	1.153	0.249	+?????????+???????????	0	0.644	1	0.4221	2	4	4
CTU2	3255	-1.153	0.249	?-????????????????????	0	0	0	1	1	4	1
TRAPPC9	4710	1.153	0.249	?????????+????????????	0	0	0	1	1	1	1
MST1R	7576	1.152	0.2493	??????????+???+???????	0	0.349	1	0.5548	2	6.5	12
APEX2	89648	1.152	0.2494	+?-???+++-?-+-++?????+	0	7.324	11	0.7723	12	1	166
RAD9B	43202	-1.151	0.2497	??????-?????+?????????	-126.5	1.324	1	0.2498	2	3	3
PHF15	21077	1.15	0.25	????????????+?????????	0	0	0	1	1	1	1
VAC14	31480	1.149	0.2505	????????????+?++?????-	-22.3	4.089	3	0.252	4	1	20
NFATC4	4212	1.149	0.2506	??????????????+???????	0	0	0	1	1	2	1
KIF4A	51732	1.147	0.2514	++-????-???++??????-?+	0	2.79	7	0.9037	8	3.5	1047
BGLAP	22125	1.146	0.2518	??????+???????????????	0	0	0	1	1	2	1
KCNK16	50259	1.146	0.2518	+?????+?+???+?????????	0	1.832	3	0.6079	4	1	4
RGS11	71946	-1.145	0.2521	-+????-???++-+-???????	0	3.294	7	0.8566	8	6	19
C17orf81	4212	-1.145	0.2522	??????????????-???????	0	0	0	1	1	3	1
PLA2G4E	5335	-1.144	0.2526	???????????????-??????	0	0	0	1	1	2	2
FAM194A	29022	-1.143	0.2529	????????????--?-??????	0	1.809	2	0.4047	3	2	9
DCDC5	3364	-1.142	0.2534	??????????-???????????	0	0	0	1	1	4	11
CEP104	7576	1.139	0.2546	??????????+???+???????	0	0.762	1	0.3828	2	3	3
C4orf22	12911	1.139	0.2549	??????????+???-+??????	58.8	9.701	2	0.007826	3	3	12
FRMPD2	41715	1.137	0.2554	-??????????++??+??????	0	0.795	3	0.8506	4	6	26
EMR2	83820	1.136	0.2559	+-+?+?--???+++?-+???+?	-9.3	11.889	11	0.372	12	6.83333	27
KIAA0556	31047	1.136	0.256	??????+??-????+???????	0	0.869	2	0.6476	3	6.66667	4
ACAD9	5335	-1.135	0.2562	???????????????-??????	0	0	0	1	1	3	1
KDELR3	7576	1.135	0.2562	??????????+???+???????	0	0.001	1	0.9796	2	1	6
SUSD3	2610	-1.134	0.2566	?????????????-????????	0	0	0	1	1	2	1
BRCA2	40523	1.133	0.2572	????????+??-+?+???-?-?	31.1	10.161	5	0.0708	6	3.66667	7
CD46	4710	-1.133	0.2574	?????????-????????????	0	0	0	1	1	1	1
FBL	33003	1.131	0.258	??????+????+??????????	0	0.01	1	0.9209	2	1	2
LIPT1	856	1.131	0.2582	?????????????????????+	0	0	0	1	1	1	1
SYCP2	4425	-1.131	0.2582	-?????????????????????	0	0	0	1	1	2	1
RFESD	21077	-1.13	0.2586	????????????-?????????	0	0	0	1	1	2	1
ACTN3	10038	1.129	0.2588	???-??????+???+???????	-61.5	2.476	2	0.2899	3	5.66667	23
PDCL3	21077	-1.128	0.2594	????????????-?????????	0	0	0	1	1	2	1
SLC9A3	27460	-1.127	0.2598	??????-????????-??????	0	0.187	1	0.6653	2	2	3
S100A7A	6887	-1.125	0.2606	+??-??????????????????	0.8	3.023	1	0.08209	2	1	11
PDE6B	12911	-1.122	0.2617	??????????-???--??????	0	1.196	2	0.5499	3	2	15
MMP27	12911	1.121	0.2624	??????????+???++??????	0	0.571	2	0.7516	3	5.66667	25
MGAT4B	10878	1.12	0.2626	???????????+??????????	0	0	0	1	1	3	1
RLN3	3364	1.12	0.2628	??????????+???????????	0	0	0	1	1	1	1
BTN1A1	43202	-1.119	0.2631	??????-?????-?????????	0	0.515	1	0.4729	2	2.5	3
KLK14	86002	1.119	0.2633	+-+--?++-+?++???????+-	0	10.828	12	0.5437	13	1	20
KRT76	40950	-1.119	0.2633	?-?-??-??-???-?-???+??	0	2.186	6	0.9018	7	1	10
SLC15A5	7576	1.119	0.2633	??????????+???+???????	0	0.231	1	0.631	2	1	4
ABCA8	30824	-1.118	0.2637	??????-???+????-??????	-19.1	3.357	2	0.1866	3	9	6
TNS1	34411	-1.117	0.2638	??????-??--???-???????	0	0.274	3	0.9648	4	2.5	12
CCDC28A	26337	-1.117	0.264	??????-???????-???????	0	0.033	1	0.8556	2	2	2
DLG1	22125	-1.117	0.264	??????-???????????????	0	0	0	1	1	2	1
SSX5	35319	1.117	0.264	??????????--+?????????	14	4.65	2	0.09776	3	1	16
MSR1	56421	1.117	0.2642	?-????+++??+?+?-??????	0	2.617	6	0.8552	7	3.42857	20
ZNF154	83829	1.115	0.2648	+??-??+-++?-+?+??-??+?	43	21.054	10	0.02072	11	1	25
C2orf53	9586	-1.115	0.265	???????-??????????????	0	0	0	1	1	1	1
SLX4	2610	-1.112	0.266	?????????????-????????	0	0	0	1	1	1	3
PRDM2	94509	-1.112	0.2663	--+-??--++?-+--+??????	-6.6	13.131	12	0.3596	13	2.92308	48
UGP2	2610	1.111	0.2664	?????????????+????????	0	0	0	1	1	2	1
FBXL4	21077	-1.11	0.2668	????????????-?????????	0	0	0	1	1	3	1
SYT8	103838	-1.11	0.267	---+---++--+-++++++---	0	9.027	21	0.989	22	5.27273	517
CNTNAP1	7576	1.109	0.2673	??????????-???+???????	-21	2.48	1	0.1153	2	1	5
PADI2	21077	1.109	0.2674	????????????+?????????	0	0	0	1	1	2	1
TNFRSF10B	21077	1.109	0.2674	????????????+?????????	0	0	0	1	1	1	1
ATP2C2	75985	1.108	0.2679	?-????++-+?++????-??-?	36	15.621	8	0.04814	9	1.77778	15
GHDC	2462	1.108	0.268	???+??????????????????	0	0	0	1	1	3	2
DPP4	97052	-1.107	0.2681	---?-+--++?-++++-?+?-+	45.9	35.13	17	0.005981	18	2.72222	131
CHTF18	21077	-1.107	0.2682	????????????-?????????	0	0	0	1	1	5	1
CD38	3364	1.106	0.2686	??????????+???????????	0	0	0	1	1	4	1
DAOA	9547	1.106	0.2688	??????????????++??????	0	0.004	1	0.9514	2	2	5
DGKE	21077	-1.105	0.269	????????????-?????????	0	0	0	1	1	2	1
GYLTL1B	22125	-1.104	0.2696	??????-???????????????	0	0	0	1	1	2	1
EPHX2	9361	-1.104	0.2698	-?+?++??????????-??-?-	0	3.633	6	0.7261	7	4	24
PPIG	5335	-1.104	0.2698	???????????????-??????	0	0	0	1	1	3	7
PAX4	4710	1.101	0.271	?????????+????????????	0	0	0	1	1	1	1
C8B	10878	-1.1	0.2712	???????????-??????????	0	0	0	1	1	2	1
DNAH10	90954	-1.099	0.2717	+?????+-+-------??????	7	12.907	10	0.2289	11	10	37
ZNF772	23539	-1.099	0.2717	???0????????-?????????	0	0.141	1	0.7072	2	1	2
CPSF1	2632	1.098	0.272	????????+?????????????	0	0	0	1	1	1	1
DLG5	9586	1.098	0.272	???????+??????????????	0	0	0	1	1	1	1
MAMDC4	55398	-1.098	0.2721	??????+-????-+????????	-4.1	4.805	3	0.1867	4	6.75	4
PTPLAD2	47453	1.098	0.2724	??+????-?-?++?????????	45.4	10.981	4	0.02678	5	1	6
AASDH	92441	1.096	0.2729	+-?+?+++--?-++?-??-+-+	0	11.679	15	0.7032	16	3.9375	55
AGPAT9	22125	1.094	0.2738	??????+???????????????	0	0	0	1	1	3	2
C1orf150	17336	-1.093	0.2743	-?????????-???-+??????	0	2.466	3	0.4814	4	2	31
SIM2	19390	1.093	0.2744	???-???++-????????????	0	2.451	3	0.4842	4	1.5	8
PVRL4	20997	1.091	0.2751	???????+???+????-?????	-14	3.51	2	0.1729	3	1.66667	4
MEGF8	21077	1.091	0.2754	????????????+?????????	0	0	0	1	1	4	1
SULT1B1	25289	1.09	0.2757	????????????+?+???????	0	0.361	1	0.5477	2	2	2
ASB7	12911	1.09	0.2758	??????????-???++??????	24.3	5.281	2	0.07133	3	1	9
GUCY1B3	2632	-1.089	0.2762	????????-?????????????	0	0	0	1	1	1	1
PI4K2A	61589	-1.088	0.2767	??????-+????-+?+?????-	7.9	7.6	5	0.1797	6	1.83333	6
RPL8	5335	1.088	0.2768	???????????????+??????	0	0	0	1	1	1	3
SPANXD	21077	-1.087	0.277	????????????-?????????	0	0	0	1	1	1	4
RFX8	93277	-1.087	0.2771	--?-??+---?--?-+??+?--	0	11.577	13	0.5626	14	1.78571	55
SLC35E2	21077	-1.086	0.2774	????????????-?????????	0	0	0	1	1	1	1
COL6A6	69461	1.086	0.2775	?-????+-??+?+?--?+????	36.2	14.099	7	0.04944	8	6.625	30
VMA21	21077	-1.086	0.2776	????????????-?????????	0	0	0	1	1	1	12
SORBS2	5335	-1.084	0.2784	???????????????-??????	0	0	0	1	1	3	5
WBSCR28	21077	1.084	0.2784	????????????+?????????	0	0	0	1	1	2	16
SLC22A14	21077	-1.083	0.2786	????????????-?????????	0	0	0	1	1	1	1
COL4A2	7576	1.083	0.279	??????????+???-???????	-82.7	1.642	1	0.2001	2	2	9
PARP3	3364	1.082	0.2792	??????????+???????????	0	0	0	1	1	4	1
OR10V1	62694	1.082	0.2794	+???+?+????-++????????	0	1.428	5	0.9212	6	1	8
AMPD1	29701	1.081	0.2795	??????+???+???+???????	0	0.157	2	0.9244	3	3.66667	10
BTBD7	21077	1.079	0.2804	????????????+?????????	0	0	0	1	1	1	1
CLDND2	4425	1.079	0.2808	+?????????????????????	0	0	0	1	1	1	1
OR6C6	7576	1.078	0.2811	??????????+???-???????	-20	2.5	1	0.1138	2	2	5
PIK3R2	18285	1.078	0.2812	???????+??+????0??????	0	0.692	2	0.7075	3	1	31
SHPK	9586	1.078	0.2812	???????+??????????????	0	0	0	1	1	3	1
ESPL1	28419	-1.077	0.2814	????????+-??-?????????	31.8	5.865	2	0.05327	3	3	4
PECR	7576	-1.077	0.2815	??????????-???-???????	0	0.033	1	0.8566	2	2	4
ANLN	2632	-1.076	0.282	????????-?????????????	0	0	0	1	1	1	1
PHF3	7576	-1.074	0.2826	??????????-???-???????	0	0.405	1	0.5248	2	3	9
PRDX6	27366	1.073	0.2831	????-????+??+?????????	0	1.732	2	0.4206	3	1	4
C2orf76	9586	1.073	0.2834	???????+??????????????	0	0	0	1	1	2	1
PCCA	5335	1.071	0.2842	???????????????+??????	0	0	0	1	1	2	4
BAMBI	7576	1.07	0.2845	??????????+???+???????	0	0.05	1	0.8235	2	2	6
SRP54	44168	1.07	0.2847	????+?++???-??????????	0	2.345	3	0.504	4	1	5
KLHDC1	21077	1.069	0.2852	????????????+?????????	0	0	0	1	1	3	1
P4HA3	4212	1.068	0.2854	??????????????+???????	0	0	0	1	1	4	1
MUC13	7576	1.068	0.2855	??????????+???+???????	0	0	1	0.9925	2	1	5
NDUFV3	75974	1.068	0.2855	+++-??-+??-?++?-+?????	6	12.768	10	0.237	11	2.27273	32
HSD17B13	25502	-1.068	0.2856	+???????????-?????????	0	0.251	1	0.6164	2	1	2
PLA2G7	10878	1.067	0.2858	???????????+??????????	0	0	0	1	1	2	1
PIGT	65443	1.065	0.2867	??????-+?+??+-?+??????	0	2.229	5	0.8166	6	2	12
C7orf31	4212	1.065	0.287	??????????????+???????	0	0	0	1	1	2	2
MSN	3364	1.064	0.2874	??????????+???????????	0	0	0	1	1	1	1
MYO9A	21077	-1.064	0.2874	????????????-?????????	0	0	0	1	1	3	1
SLC22A15	21077	-1.064	0.2874	????????????-?????????	0	0	0	1	1	1	1
B3GALTL	88196	1.064	0.2875	++-+??++0+?0-??-??+???	0	10.462	11	0.4893	12	2.75	42
TMEM177	75822	-1.063	0.288	????+?+-0??---?+??????	34.2	13.671	7	0.05735	8	1.75	15
KIAA1244	86189	-1.059	0.2894	?-+-+?-+--?+--??+-----	0	13.134	16	0.663	17	1	143
AQP10	5335	1.059	0.2898	???????????????+??????	0	0	0	1	1	1	5
C5orf45	40654	1.058	0.2898	??????????++-??+??????	0	2.939	3	0.4011	4	2	7
RAB11FIP2	57335	-1.058	0.2901	?-????-????++?????????	3.4	5.179	3	0.1592	4	1	10
VPS33B	25502	1.057	0.2903	+???????????+?????????	-171.3	1.106	1	0.293	2	3.5	3
TFB1M	21077	1.057	0.2904	????????????+?????????	0	0	0	1	1	1	1
ABCB7	70330	1.057	0.2907	-?????+++-+-?+++???+??	0	9.571	10	0.4789	11	1	367
FOLR3	28050	1.055	0.2913	??????+??+??????????-?	-30	3.076	2	0.2148	3	1	3
STK19	7576	1.055	0.2916	??????????-???+???????	-87.8	1.597	1	0.2063	2	2	9
SLC6A19	12911	-1.053	0.2922	??????????-???-+??????	-87.9	2.129	2	0.345	3	4	17
ELN	59322	1.053	0.2924	??????+?-??--+????????	-26.2	4.754	4	0.3135	5	4.6	5
MED16	5335	1.052	0.2926	???????????????+??????	0	0	0	1	1	3	2
METTL20	2632	1.051	0.2932	????????+?????????????	0	0	0	1	1	1	1
PASK	55659	1.051	0.2933	????+?-????++?????????	-33	3.758	3	0.2888	4	5	6
MCC	2462	1.051	0.2934	???+??????????????????	0	0	0	1	1	3	1
VDR	21077	1.05	0.2938	????????????+?????????	0	0	0	1	1	1	1
ACAD11	89923	-1.047	0.2949	-???-?-----++?+-??????	-4.8	11.451	10	0.3235	11	4.45455	41
CLEC4M	24587	-1.046	0.2955	???+??-???????????????	0	0.174	1	0.6762	2	1	2
LAMB1	10878	1.046	0.2956	???????????+??????????	0	0	0	1	1	3	1
RNF212	12911	1.046	0.2957	??????????+???++??????	0	0.542	2	0.7627	3	1.66667	12
SERPINA10	72397	1.046	0.2957	+?????+?++?++??-????+?	0	3.184	7	0.8674	8	2	14
DHDH	5335	-1.045	0.2962	???????????????-??????	0	0	0	1	1	2	13
MUTYH	52788	-1.044	0.2963	??????-+????-?????????	52.4	8.396	2	0.01503	3	3.33333	3
TFR2	24735	-1.044	0.2963	??????-??????-????????	-136.5	1.268	1	0.2601	2	2	3
CCDC69	5335	1.044	0.2966	???????????????+??????	0	0	0	1	1	1	1
BLNK	10045	1.043	0.2971	?????????+?????+??????	0	0.218	1	0.6406	2	2.5	13
AKNAD1	10878	1.042	0.2974	???????????+??????????	0	0	0	1	1	3	1
ASIC3	22125	1.042	0.2974	??????+???????????????	0	0	0	1	1	4	1
C9orf142	9586	-1.042	0.2974	???????-??????????????	0	0	0	1	1	1	1
GPR113	12179	1.041	0.2977	????????-?????++??????	52.6	8.44	2	0.0147	3	4.66667	21
POFUT2	7576	1.04	0.2985	??????????+???+???????	0	0.035	1	0.8515	2	2	3
MLIP	48537	1.039	0.299	??????+?????0??+??????	-91.3	2.091	2	0.3515	3	2	4
PIKFYVE	5335	-1.039	0.299	???????????????-??????	0	0	0	1	1	1	1
KDM5B	4425	1.038	0.2992	+?????????????????????	0	0	0	1	1	3	1
MTMR3	4212	1.037	0.2998	??????????????+???????	0	0	0	1	1	2	1
EMILIN2	9586	-1.036	0.3	???????-??????????????	0	0	0	1	1	1	1
C17orf66	23539	-1.036	0.3004	???-????????-?????????	0	0.067	1	0.7954	2	3	2
PRRX1	22125	-1.036	0.3004	??????-???????????????	0	0	0	1	1	1	1
PGAM2	3364	-1.034	0.301	??????????-???????????	0	0	0	1	1	2	1
HDGFRP2	22438	1.034	0.3012	?????-+???????????????	0	0.024	1	0.8764	2	4	4
CENPE	4710	1.033	0.3014	?????????+????????????	0	0	0	1	1	2	1
SLC25A39	5335	1.032	0.3022	???????????????+??????	0	0	0	1	1	1	8
THUMPD3	9586	1.031	0.3026	???????+??????????????	0	0	0	1	1	2	2
AIM1	9135	1.031	0.3027	-????????+????????????	68.2	9.437	1	0.002126	2	2.5	8
COG6	21077	-1.03	0.3028	????????????-?????????	0	0	0	1	1	1	1
TRAPPC11	21077	-1.03	0.3028	????????????-?????????	0	0	0	1	1	3	1
TPRA1	4212	1.03	0.303	??????????????+???????	0	0	0	1	1	2	1
KSR2	24735	-1.03	0.3031	??????-??????-????????	0	0.018	1	0.8926	2	1	6
KIAA1731	22977	-1.028	0.3041	?-??+??-++??????????+?	0	3.39	5	0.6401	6	1	6
HELLS	22497	-1.026	0.3049	???????-??+???--??????	0	1.865	3	0.601	4	2	4
ARG2	21077	-1.026	0.305	????????????-?????????	0	0	0	1	1	1	1
IFI44L	62592	-1.025	0.3052	???-??---0??-?????????	-19.6	5.851	5	0.321	6	2.16667	7
TMC2	45812	-1.025	0.3055	??????-?????+-????????	-77.1	2.259	2	0.3232	3	7	7
CCDC113	21077	-1.024	0.3058	????????????-?????????	0	0	0	1	1	2	2
ABCC12	94034	1.024	0.3059	+++?--+-??--+++---+---	0	17.252	18	0.5059	19	6.78947	148
GRHL3	81947	1.024	0.3059	?++??-++?-?++-?-?????-	0	4.929	10	0.8958	11	2.81818	166
VIT	72801	1.023	0.3061	0?????++?+?+-?????????	-19.4	5.862	5	0.3199	6	2	25
GABRR3	7576	1.023	0.3062	??????????+???+???????	0	0.354	1	0.5517	2	2	6
DEF8	4212	-1.022	0.307	??????????????-???????	0	0	0	1	1	4	5
ABCA10	97527	1.021	0.3074	+-?+??++--+-+-++?????-	0	10.12	13	0.6841	14	8.64286	83
PLEKHN1	4212	-1.021	0.3074	??????????????-???????	0	0	0	1	1	5	1
PLCG2	23789	-1.02	0.3076	??????????-+??--??????	0	2.234	3	0.5252	4	3	16
APH1A	3364	-1.02	0.3078	??????????-???????????	0	0	0	1	1	1	2
TTLL4	1202	1.017	0.309	??+???????????????????	0	0	0	1	1	3	1
THEG	5335	1.016	0.3096	???????????????+??????	0	0	0	1	1	2	15
TNFRSF10A	45812	1.016	0.3097	??????0?????++????????	0	0.965	2	0.6172	3	7	3
HTN1	2462	1.015	0.3102	???+??????????????????	0	0	0	1	1	1	1
FMO2	8699	1.014	0.3104	??????????+????+??????	0	0.301	1	0.5833	2	1.5	14
GPSM1	21077	-1.014	0.3106	????????????-?????????	0	0	0	1	1	1	1
SAMD13	84166	1.014	0.3108	?+????-+??+-+--+??+?+?	22.2	15.419	10	0.1175	11	1	34
NIPAL3	3364	-1.011	0.3118	??????????-???????????	0	0	0	1	1	1	1
PPP4R4	31711	-1.012	0.3118	??????--??????????????	0	0.182	1	0.6697	2	1	2
KIAA1210	89790	1.011	0.3122	-?++++--+-?+++?+?????+	0	9.115	13	0.7642	14	1.85714	165
RIOK3	7342	1.01	0.3127	????????++????????????	0	0.029	1	0.8648	2	3	10
GRB14	21077	-1.009	0.3128	????????????-?????????	0	0	0	1	1	3	1
NRBF2	22656	1.007	0.3139	????+???????+?????????	0	0.007	1	0.9347	2	1	3
EIF4A3	12911	-1.007	0.3141	??????????-???--??????	0	0.431	2	0.8061	3	2	7
SPICE1	19252	-1.007	0.3141	??++?????+?-??????????	0	2.497	3	0.4758	4	1	5
LRR1	3364	-1.006	0.3142	??????????-???????????	0	0	0	1	1	3	1
FRAS1	47498	1.006	0.3144	????????-?+-+?+-??????	12.6	8.012	5	0.1556	6	5.16667	36
PSG5	7576	-1.006	0.3144	??????????-???+???????	-40.5	2.136	1	0.1439	2	2	4
SERGEF	69001	1.006	0.3145	??????++???++??-??????	0	0.716	4	0.9493	5	4	6
CHRNA1	5335	1.005	0.3148	???????????????+??????	0	0	0	1	1	1	1
CATSPER3	10878	1.005	0.315	???????????+??????????	0	0	0	1	1	2	1
PLD1	5335	-1.001	0.3166	???????????????-??????	0	0	0	1	1	1	4
ICA1L	12911	0.999	0.318	??????????+???++??????	0	0.838	2	0.6575	3	3	8
ITIH2	58575	-0.997	0.3186	???-??-???+?-?-+??????	0	1.447	5	0.9191	6	5	7
YIF1A	43202	-0.997	0.3187	??????0?????-?????????	-187.4	1.044	1	0.3069	2	2	6
DCLRE1A	52788	0.996	0.3191	??????++????+?????????	0	0.223	2	0.8946	3	2.33333	7
TRIM63	5335	-0.996	0.3192	???????????????-??????	0	0	0	1	1	2	1
C3orf30	12291	0.996	0.3193	-??++????????+??????-?	0	2.726	4	0.6046	5	1	24
HMMR	41897	-0.995	0.3195	??????--??-??-+???????	0	1.085	4	0.8966	5	4	10
SARM1	4710	0.992	0.321	?????????+????????????	0	0	0	1	1	2	1
ECSIT	9586	0.992	0.3214	???????+??????????????	0	0	0	1	1	1	1
RERG	62025	0.992	0.3214	??????+????++-?+??????	0	2.695	4	0.6101	5	1	9
ABCB10	9547	-0.991	0.3215	??????????????--??????	0	0.003	1	0.9574	2	1	4
SFSWAP	62689	-0.99	0.3221	-??+??-????--????+??+?	0	1.042	6	0.984	7	1	19
GP2	12911	0.989	0.3225	??????????-???++??????	37.8	6.43	2	0.04015	3	2	4
PPP4C	10095	0.989	0.3225	???????+??????????+???	0	0.002	1	0.9625	2	1	2
VCAN	90581	0.989	0.3225	?-++++++++?+-?--????+?	-0.8	14.876	13	0.3152	14	1	124
ALAS2	70408	-0.989	0.3228	+???+??-+0----+-??????	0	2.445	10	0.9917	11	1.81818	90
NIPSNAP3A	3364	-0.989	0.3228	??????????-???????????	0	0	0	1	1	1	2
HIF3A	3364	0.988	0.323	??????????+???????????	0	0	0	1	1	1	1
TAS2R3	9586	0.988	0.3232	???????+??????????????	0	0	0	1	1	1	2
MEGF6	85320	0.988	0.3233	+??--?++?-?++-?-+?????	0	8.91	10	0.5407	11	5.36364	46
DGKB	5335	0.986	0.324	???????????????+??????	0	0	0	1	1	1	1
SPIN1	5335	-0.986	0.3242	???????????????-??????	0	0	0	1	1	1	16
ENDOV	101361	0.985	0.3248	++?+-?++---+-+--++??++	0	15.018	17	0.5942	18	2.72222	174
HK3	61762	-0.984	0.325	-+--??--?-?+?-????-???	-11.4	9.871	9	0.361	10	3.9	19
LGALS8	64410	-0.983	0.3257	+-++-??--+?-+???-???--	0	10.832	12	0.5433	13	2.53846	95
MITF	2632	-0.983	0.3258	????????-?????????????	0	0	0	1	1	1	1
NT5C1B	12911	0.982	0.3259	??????????+???-+??????	0	1.204	2	0.5477	3	3	5
PTPRE	5335	-0.982	0.326	???????????????-??????	0	0	0	1	1	2	1
FAM162A	5335	-0.982	0.3262	???????????????-??????	0	0	0	1	1	2	2
ERCC2	23687	-0.981	0.3265	????????????--????????	-151	1.195	1	0.2743	2	3	2
TLR10	12911	0.981	0.3265	??????????+???+-??????	0	1.096	2	0.5782	3	4	4
MAPKBP1	22125	0.981	0.3268	??????+???????????????	0	0	0	1	1	1	1
SIDT2	22125	0.981	0.3268	??????+???????????????	0	0	0	1	1	1	1
PLCL2	12911	0.98	0.3269	??????????-???++??????	-44.7	2.764	2	0.251	3	2	5
KLK9	2462	0.98	0.3272	???+??????????????????	0	0	0	1	1	1	1
FNIP2	7576	-0.978	0.3283	??????????-???-???????	0	0.107	1	0.7439	2	2	4
C7orf63	50339	0.977	0.3286	+?????+???++??--??????	0	1.231	5	0.9419	6	3	14
ODF2	12911	0.973	0.3303	??????????-???++??????	0	1.483	2	0.4763	3	2	14
RECK	21077	0.973	0.3304	????????????+?????????	0	0	0	1	1	3	1
TOM1L1	9547	-0.973	0.3305	??????????????+-??????	-185.4	1.051	1	0.3052	2	4	2
C8orf76	5335	0.973	0.3306	???????????????+??????	0	0	0	1	1	1	17
DEPDC5	92189	0.973	0.3307	-++-+-+++-?-++?-??????	0	6.924	13	0.906	14	5.35714	55
MMP3	38338	-0.972	0.3308	??????-????-???-??????	0	0.001	2	0.9995	3	5	3
SP1	22125	0.972	0.331	??????+???????????????	0	0	0	1	1	1	1
ARID4A	63666	0.972	0.3312	??????++???++?????????	0	1.298	3	0.7295	4	2	5
MMP20	5335	0.972	0.3312	???????????????+??????	0	0	0	1	1	3	8
OR7G3	5335	0.972	0.3312	???????????????+??????	0	0	0	1	1	2	26
ANKRD7	12001	-0.972	0.3313	-?????????-???+???????	6.4	4.275	2	0.118	3	1	19
ADCK2	2610	0.971	0.3314	?????????????+????????	0	0	0	1	1	2	1
CHIA	65452	-0.971	0.3315	??????++--+-?---??????	12.4	11.421	8	0.179	9	4.11111	20
ANGPT2	44151	0.971	0.3317	???????+???--+????????	32.8	7.441	3	0.0591	4	1	6
ANXA7	9586	-0.97	0.3318	???????-??????????????	0	0	0	1	1	3	1
OGG1	9586	0.97	0.3322	???????+??????????????	0	0	0	1	1	3	1
CD52	47414	-0.967	0.3335	??????-?????+?+???????	-25.4	3.191	2	0.2028	3	1	4
FKBP2	5335	0.966	0.334	???????????????+??????	0	0	0	1	1	1	4
HMHA1	5335	0.966	0.334	???????????????+??????	0	0	0	1	1	2	1
VWF	62335	-0.965	0.3347	??????++????-?--??????	0	3.69	4	0.4496	5	4.6	6
OSMR	22125	-0.964	0.3348	??????-???????????????	0	0	0	1	1	3	1
OR6C70	26835	0.964	0.3351	??????+??-????????????	-82.4	1.645	1	0.1997	2	1.5	2
ABHD12B	58266	0.964	0.3352	???-??+????-+?????-?+?	-22.2	5.729	5	0.3335	6	1	15
CCDC18	21077	-0.963	0.3356	????????????-?????????	0	0	0	1	1	7	1
KIAA0430	21077	-0.963	0.3356	????????????-?????????	0	0	0	1	1	2	1
PITRM1	85432	-0.962	0.3358	-+?--?-+?+?--??+??????	0	6.847	9	0.6531	10	4.1	19
TMC5	92350	-0.962	0.3361	+---?--+0+-+-??--??-??	28.1	22.253	14	0.07357	15	2.8	178
BCMO1	75290	-0.961	0.3363	????-?+-?+?--??+??????	12.4	9.128	6	0.1665	7	2.85714	15
UTP14C	4710	-0.961	0.3368	?????????-????????????	0	0	0	1	1	2	1
SLC43A1	55563	-0.96	0.3369	??-+??-+???-?-?+??-??-	-17.9	8.481	8	0.3879	9	1	58
VPS11	26412	0.96	0.337	????????????+??+??????	-198.7	1.004	1	0.3163	2	2	9
POP1	22125	0.959	0.3374	??????+???????????????	0	0	0	1	1	4	1
DPYD	53552	0.959	0.3375	-?????-??0??+???????+?	-23	4.878	4	0.3001	5	3.4	6
PQLC1	9586	-0.959	0.3376	???????-??????????????	0	0	0	1	1	1	1
SLC2A8	9586	-0.959	0.3376	???????-??????????????	0	0	0	1	1	1	1
CFHR5	12196	0.958	0.3381	???????+?????+????????	0	0.608	1	0.4355	2	2.5	2
MRPL21	90774	0.958	0.3383	--?-+?+-++?+-??-+?+--?	21.2	20.3	14	0.121	15	1	122
SCAPER	5335	0.957	0.3384	???????????????+??????	0	0	0	1	1	1	1
ZNF442	17336	0.957	0.3387	+?????????+???+-??????	-21.9	4.101	3	0.2508	4	3	10
INPP4B	34293	-0.956	0.339	-?????????+?-?+?????+?	-26.1	4.758	4	0.313	5	3.6	23
UPB1	4710	-0.956	0.339	?????????-????????????	0	0	0	1	1	2	1
COL1A1	12911	0.956	0.3393	??????????-???++??????	0	1.428	2	0.4896	3	1	6
ANXA9	9547	-0.955	0.3396	??????????????--??????	0	0.028	1	0.8667	2	3	26
H2AFZ	7576	-0.954	0.3403	??????????-???-???????	0	0.087	1	0.7683	2	1	16
MET	8699	0.954	0.3403	??????????+????+??????	0	0.047	1	0.8283	2	1	2
TMF1	12911	0.954	0.3403	??????????-???++??????	0	1.557	2	0.4591	3	1	6
DYM	14490	-0.952	0.3409	????-?????-???+-??????	-45.9	3.427	3	0.3303	4	2	12
OLFML2A	26550	-0.952	0.341	-?????-???????????????	0	0.008	1	0.9267	2	1	2
LMOD3	85055	0.951	0.3415	+--+??++?+?++??+??????	0	4.308	9	0.89	10	1	36
MBOAT4	7576	-0.951	0.3415	??????????-???-???????	0	0.469	1	0.4936	2	1	4
FICD	94107	-0.951	0.3416	---++?---+?--+?+?+0?+?	0	7.855	15	0.9295	16	1	176
GTF2F1	43202	0.949	0.3424	??????+?????-?????????	7.9	3.256	1	0.07114	2	2	2
MATN4	20464	0.949	0.3427	???????-???+??????????	-3.4	2.902	1	0.08845	2	3	3
PPP1R42	43202	-0.947	0.3434	??????-?????+?????????	-186.8	1.046	1	0.3064	2	2	3
C8G	12001	0.947	0.3436	+?????????-???+???????	-38	2.898	2	0.2348	3	4	10
LRRFIP1	69705	0.946	0.344	-+????+????--+?+??????	4	8.33	6	0.2149	7	2	18
NRXN2	5335	-0.946	0.344	???????????????-??????	0	0	0	1	1	1	1
KRT83	84240	0.945	0.3445	?+??+?+---?-+-?+???-??	1.9	12.231	10	0.2699	11	1.81818	39
MRPL48	4212	0.945	0.3446	??????????????+???????	0	0	0	1	1	1	1
GNRH1	3364	-0.944	0.345	??????????-???????????	0	0	0	1	1	2	3
CNST	68376	0.944	0.3454	??????-+?+?-+?????????	58.4	14.435	4	0.006028	5	1	10
C1orf61	22125	-0.943	0.3456	??????-???????????????	0	0	0	1	1	1	2
KCNK10	3364	-0.942	0.3462	??????????-???????????	0	0	0	1	1	1	1
TTC16	2610	0.941	0.3466	?????????????+????????	0	0	0	1	1	1	1
OR11H4	8699	0.941	0.3468	??????????-????+??????	-47.7	2.031	1	0.1541	2	1	3
ZC3H7A	21077	0.94	0.3472	????????????+?????????	0	0	0	1	1	3	2
SLC39A4	9547	0.939	0.3477	??????????????++??????	0	0.007	1	0.9327	2	4	4
L3MBTL2	3364	-0.938	0.348	??????????-???????????	0	0	0	1	1	1	1
GSR	4212	-0.937	0.3486	??????????????-???????	0	0	0	1	1	4	1
ZNF778	83230	-0.936	0.3491	-??+??---+?--??-??????	-16.2	8.603	8	0.3768	9	5.11111	23
HNRNPU	65803	-0.934	0.3501	--????-+????-??+??????	-12	6.25	5	0.2826	6	2	15
ZNF549	12911	-0.934	0.3502	??????????-???+-??????	0	1.275	2	0.5287	3	2	7
DNAI1	8699	-0.933	0.3507	??????????0????-??????	0	0.549	1	0.4587	2	4	7
ENPP1	21077	0.933	0.3508	????????????+?????????	0	0	0	1	1	2	1
SYT12	56542	0.932	0.3513	???+??-????-+?????????	-11.4	4.487	3	0.2134	4	2	5
NUPL1	9586	-0.931	0.3516	???????-??????????????	0	0	0	1	1	1	1
ACSBG2	3364	0.931	0.352	??????????+???????????	0	0	0	1	1	5	1
CSN1S1	5335	-0.931	0.352	???????????????-??????	0	0	0	1	1	1	8
KIT	3364	0.931	0.352	??????????+???????????	0	0	0	1	1	3	1
MKI67	12911	0.931	0.352	??????????-???++??????	14.4	4.671	2	0.09677	3	2	8
MSRB2	21077	-0.931	0.352	????????????-?????????	0	0	0	1	1	2	2
MUC2	61710	0.931	0.352	??????++?+??+?-???????	0	0.208	4	0.9949	5	2.6	15
PRSS12	2462	0.93	0.3522	???+??????????????????	0	0	0	1	1	6	1
NLRP12	12911	0.93	0.3524	??????????+???++??????	0	0.006	2	0.9969	3	8	17
SLC18A1	9586	0.93	0.3524	???????+??????????????	0	0	0	1	1	1	1
THSD7B	67103	0.929	0.3527	+-??+??---?+++?+?-+???	0	10.479	11	0.4879	12	1.83333	36
SENP3	93761	0.929	0.3529	--?++?-+++?++-?+?++?+-	-12.9	15.055	15	0.4474	16	1.8125	109
MYEF2	2610	0.928	0.3534	?????????????+????????	0	0	0	1	1	1	1
COX7A2	22125	-0.928	0.3536	??????-???????????????	0	0	0	1	1	1	5
FAM190B	5335	0.928	0.3536	???????????????+??????	0	0	0	1	1	2	8
C9orf135	17336	-0.928	0.3537	-?????????+???--??????	0	1.042	3	0.7912	4	2	12
TMEM139	5242	-0.927	0.354	????????-????-????????	0	0.003	1	0.9559	2	1.5	2
KCP	12911	0.927	0.3541	??????????+???-+??????	0	1.226	2	0.5416	3	3.33333	45
PROM1	7576	-0.927	0.3541	??????????-???-???????	0	0.582	1	0.4454	2	4	19
C9orf117	7576	-0.926	0.3544	??????????+???-???????	61.7	7.834	1	0.005127	2	5	2
THOC1	22125	-0.926	0.3546	??????-???????????????	0	0	0	1	1	1	1
SLC36A4	1579	0.925	0.3548	????+?????????????????	0	0	0	1	1	4	1
GCFC2	21077	0.924	0.3554	????????????+?????????	0	0	0	1	1	3	3
BCAR1	44622	-0.923	0.3561	??????--??-???+-??????	33.7	9.053	4	0.0598	5	1	9
DRP2	63624	-0.923	0.3561	-?-??+?--+?-++?-?????-	24.7	15.943	10	0.1013	11	1.81818	48
BCL2L12	3364	-0.923	0.3562	??????????-???????????	0	0	0	1	1	2	1
ALS2	43202	-0.922	0.3563	??????-?????+?????????	-16.6	2.573	1	0.1087	2	6	3
C6orf57	7576	-0.922	0.3567	??????????+???-???????	-54.6	1.941	1	0.1636	2	1	6
EPX	53247	-0.922	0.3567	??????-??+??-??-??????	0	1.59	3	0.6617	4	1	8
ALDH1B1	22125	0.921	0.3568	??????+???????????????	0	0	0	1	1	1	2
GNAI2	9586	-0.92	0.3578	???????-??????????????	0	0	0	1	1	1	1
FAM166A	76267	0.919	0.3579	+?????+-?0?++-???????-	0	5.119	7	0.6454	8	4.5	19
SLC45A1	5335	0.918	0.3584	???????????????+??????	0	0	0	1	1	1	1
DHX9	36914	-0.915	0.36	??????-?-????-+-??????	-2.3	5.863	4	0.2096	5	1	11
EDDM3B	9547	-0.915	0.3602	??????????????--??????	0	0.105	1	0.746	2	1	10
MAPK15	22125	0.915	0.3602	??????+???????????????	0	0	0	1	1	5	1
TMED3	9135	-0.915	0.3602	-????????-????????????	0	0.005	1	0.945	2	2	3
FMR1	14324	-0.913	0.3612	-????+?-??????????????	0	0.346	2	0.8409	3	1	15
ZNF577	4425	-0.912	0.3618	-?????????????????????	0	0	0	1	1	2	1
CCDC12	23539	-0.911	0.3622	???-????????-?????????	7.7	3.251	1	0.07136	2	1	2
LRRFIP2	7576	0.911	0.3623	??????????-???+???????	40.7	5.059	1	0.0245	2	5	7
SLCO5A1	38338	-0.911	0.3624	??????-????-???-??????	0	1.069	2	0.5859	3	2	9
CCDC169	8699	0.909	0.3633	??????????+????-??????	-16.2	2.582	1	0.1081	2	1	3
DIS3	21077	-0.909	0.3634	????????????-?????????	0	0	0	1	1	4	3
WDR63	9547	-0.909	0.3634	??????????????--??????	0	0.019	1	0.8898	2	3	10
HORMAD1	7945	0.909	0.3635	?????????????-?+??????	-34.4	2.232	1	0.1352	2	2	2
DPYSL2	4425	-0.905	0.3656	-?????????????????????	0	0	0	1	1	1	1
BCLAF1	42500	0.904	0.3662	+??+??+????+?+????????	0	0.255	4	0.9925	5	5	5
ROGDI	4212	0.902	0.3668	??????????????+???????	0	0	0	1	1	1	3
ARID3C	22125	-0.902	0.367	??????-???????????????	0	0	0	1	1	1	1
IKBKE	22125	-0.902	0.367	??????-???????????????	0	0	0	1	1	2	1
LDLR	24735	-0.902	0.367	??????-??????-????????	0	0.004	1	0.9473	2	6	2
NDFIP1	4425	-0.9	0.3682	-?????????????????????	0	0	0	1	1	1	1
THUMPD2	2632	-0.898	0.369	????????-?????????????	0	0	0	1	1	2	1
IL8	31652	-0.897	0.3698	?+???????-??-+????????	0	2.692	3	0.4416	4	1	5
PKD1	4710	0.896	0.3702	?????????+????????????	0	0	0	1	1	1	1
STXBP1	12218	-0.896	0.3702	???????--?????????????	0	0.135	1	0.7136	2	1	2
ABCC6	10878	-0.896	0.3704	???????????-??????????	0	0	0	1	1	4	1
ALKBH8	12911	-0.895	0.3706	??????????-???-+??????	0	0.662	2	0.7182	3	1	19
CYP3A5	62810	0.894	0.3712	++-?+??++-?+--???????+	0	9.558	10	0.4801	11	2.72727	109
COL19A1	22125	-0.894	0.3714	??????-???????????????	0	0	0	1	1	6	1
TPSD1	60964	-0.893	0.3718	??????--?+??+-???????-	5.3	7.393	5	0.193	6	1	12
USH1C	12911	-0.893	0.3721	??????????-???-+??????	-35.9	2.943	2	0.2296	3	3.33333	24
CD5L	46457	-0.892	0.3725	?+????-?????-?????????	0	0.419	2	0.8109	3	1	3
PDE5A	43202	0.892	0.3726	??????-?????+?????????	36.9	4.756	1	0.02919	2	4	7
DCHS2	96096	-0.891	0.3727	+--+-?0++--+-+?-?????+	0	11.812	14	0.6214	15	3.73333	83
LTF	75290	0.891	0.373	????+?+-?+?-+??+??????	38.3	12.971	6	0.0435	7	3.57143	18
AKAP13	55703	0.89	0.3734	???+??++????+??????-??	0	0.364	4	0.9853	5	3.6	33
IKBKAP	21077	-0.89	0.3736	????????????-?????????	0	0	0	1	1	2	2
RALGAPA1	7576	-0.89	0.3736	??????????-???-???????	0	0.023	1	0.8806	2	3	5
NAT10	7576	0.89	0.3737	??????????+???+???????	0	0.559	1	0.4545	2	3	5
CHRNE	38338	0.889	0.3738	??????+????+???+??????	0	0.895	2	0.6391	3	1	10
TTC21B	12911	-0.889	0.3738	??????????-???+-??????	-12.3	3.563	2	0.1684	3	3	38
CDHR4	45152	-0.889	0.374	?-????--??+??++???????	-8.3	6.465	5	0.2635	6	2	7
PLCD1	22125	-0.888	0.3746	??????-???????????????	0	0	0	1	1	2	1
GTF2H4	21077	-0.888	0.3748	????????????-?????????	0	0	0	1	1	1	1
PSORS1C1	5335	0.887	0.3752	???????????????+??????	0	0	0	1	1	1	1
CCDC146	31711	0.887	0.3753	??????-+??????????????	22.2	3.854	1	0.04963	2	1.5	35
ZNF747	3364	0.886	0.3754	??????????+???????????	0	0	0	1	1	1	1
PALLD	4425	-0.885	0.3764	-?????????????????????	0	0	0	1	1	3	1
RNF213	87561	0.885	0.3764	??+-??+-?+-++---??????	-2.6	11.694	10	0.3061	11	6.36364	53
RWDD2B	3364	0.884	0.3768	??????????+???????????	0	0	0	1	1	3	24
MPO	39798	-0.882	0.3779	-??????-?-??-?????????	0	0.561	3	0.9053	4	1	6
SIGLEC1	87464	0.88	0.379	?+?++?+--+?+-+?+????+?	32.6	19.274	11	0.05635	12	6.16667	25
ADH1A	9586	0.877	0.3804	???????+??????????????	0	0	0	1	1	1	1
NUP98	8699	-0.876	0.3808	??????????+????-??????	10.9	3.369	1	0.06645	2	2.5	10
FSTL1	67908	0.876	0.3812	+??-??+??+?--????--?-?	22.5	12.896	8	0.1155	9	2.77778	19
SI	7342	-0.875	0.3815	????????--????????????	0	0.188	1	0.6647	2	3.5	2
TTYH1	33003	0.875	0.3816	??????+????+??????????	0	0.219	1	0.6397	2	3	2
COL4A6	70887	-0.875	0.3817	-?-????--+0+--++?????+	0	5.212	11	0.9205	12	2	184
PKD2L1	7576	-0.874	0.3819	??????????-???+???????	-129.4	1.308	1	0.2528	2	3	4
ZNF236	14011	0.874	0.3819	+??????+??????????????	0	0.255	1	0.6134	2	3	2
CALCA	38720	0.874	0.382	?-?-??+????-??????????	11.2	5.628	3	0.1312	4	1	4
C16orf58	21077	0.874	0.3822	????????????+?????????	0	0	0	1	1	1	2
ADAM17	7576	0.873	0.3824	??????????+???+???????	0	0	1	0.9895	2	1	2
EIF4ENIF1	59823	0.873	0.3826	+?????++????-+????????	0	1.928	4	0.7489	5	1	9
MXRA5	21077	-0.872	0.383	????????????-?????????	0	0	0	1	1	1	1
WDFY2	83887	0.872	0.383	+?????+++-?-++?+??-???	0	4.379	9	0.8848	10	1	30
IDUA	2632	-0.872	0.3834	????????-?????????????	0	0	0	1	1	3	1
AGXT2	85556	0.871	0.3838	-+?+??++-+--+???+?-???	0	6.528	11	0.8359	12	2.58333	32
LPA	98806	-0.871	0.3838	-++++?----+--+?+-?++-+	0	9.824	18	0.9375	19	8.89474	179
THBS1	4425	-0.87	0.3842	-?????????????????????	0	0	0	1	1	2	2
ZNF713	22125	0.87	0.3844	??????+???????????????	0	0	0	1	1	1	1
APC	27964	-0.869	0.3849	+??-????????-?????????	0	1.654	2	0.4374	3	2	6
CATSPERG	44781	-0.869	0.3849	????+?+?????-?????????	-53.7	2.603	2	0.2721	3	3	4
CCDC66	41715	-0.869	0.385	-??????????--??+??????	-50.5	3.322	3	0.3447	4	3	7
SLC22A24	80845	0.869	0.3851	????--+++-?-+-?-??????	1.8	11.206	9	0.2619	10	1	26
COL21A1	7576	-0.868	0.3854	??????????-???-???????	0	0.263	1	0.6078	2	4	7
SEL1L3	12911	-0.866	0.3865	??????????-???--??????	0	0.91	2	0.6345	3	2	13
ALDH3A1	60646	0.866	0.3868	0?0???+-????+????++?+?	0	5.101	7	0.6476	8	2	13
SLAMF6	20923	-0.865	0.3869	?????????+?-???-??????	14.7	4.687	2	0.09599	3	1	3
TMEM212	21077	0.865	0.387	????????????+?????????	0	0	0	1	1	2	1
UBE4B	5335	-0.863	0.388	???????????????-??????	0	0	0	1	1	1	8
LAMA2	50681	-0.863	0.3881	-??-++?????--+?+++-+??	-7.9	12.052	11	0.3597	12	4.91667	114
SLC25A21	5335	0.863	0.3884	???????????????+??????	0	0	0	1	1	4	8
BOK	12535	0.862	0.3885	+??+?-?????????-??????	41.4	8.53	3	0.03623	4	1	27
UPK3B	4212	-0.861	0.389	??????????????-???????	0	0	0	1	1	1	1
C1orf127	66327	0.859	0.3905	--?++??-+-?0+-??+?-?0+	0	7.94	13	0.8475	14	2.78571	120
BLK	12911	0.858	0.3908	??????????+???+-??????	28.5	5.595	2	0.06095	3	1	6
SYT5	3364	-0.858	0.3908	??????????-???????????	0	0	0	1	1	1	1
NRAP	4212	-0.857	0.3912	??????????????-???????	0	0	0	1	1	12	2
ENTPD1	50386	-0.856	0.3919	???+??-+???+???-??????	0	2.501	4	0.6445	5	1	6
PEX6	50955	-0.856	0.392	+?+?+???-+?--0??+??+?-	0	7.119	10	0.7141	11	1	109
HLCS	10878	-0.855	0.3926	???????????-??????????	0	0	0	1	1	1	1
PXDNL	83378	0.854	0.3929	-?????++--?++-?+??????	-13.4	8.815	8	0.3582	9	3	36
CCDC37	48480	0.854	0.3932	--?+??+????-???+??????	-16.9	5.986	5	0.3076	6	4	6
RNF135	3364	-0.853	0.3938	??????????-???????????	0	0	0	1	1	1	1
IFT52	86204	0.852	0.394	?--?-?+-+0?++-?-????+?	32.1	19.143	11	0.05858	12	1.75	112
UHRF1	7576	-0.852	0.3942	??????????+???-???????	-8.9	2.756	1	0.0969	2	1	4
SP110	68595	-0.852	0.3943	?+????-??+?--??-????-?	34.9	12.285	6	0.0559	7	2	9
VTI1A	92414	0.851	0.3945	++-???+++-++--?-????-?	0	11.452	12	0.4907	13	1.76923	102
GSG1	36136	-0.851	0.3949	+?????+-??????????????	71.4	13.971	2	0.000925	3	1	6
MAPK8IP3	5335	-0.851	0.395	???????????????-??????	0	0	0	1	1	2	1
RIPK3	43564	0.85	0.3951	?+++-??????++???-+??+-	0	6.432	9	0.6961	10	3.5	280
OR13H1	20425	0.85	0.3952	???????????+??++??????	0	0.176	2	0.9155	3	1	4
ATP8B3	84073	0.85	0.3954	+++?+?++++?+-???-???-+	0	10.649	12	0.5592	13	4.46154	203
CD96	7576	0.85	0.3955	??????????+???+???????	0	0.102	1	0.7495	2	3	5
THEM5	5335	-0.85	0.3956	???????????????-??????	0	0	0	1	1	1	4
ZNF655	31711	0.849	0.3959	??????++??????????????	-119.9	1.364	1	0.2428	2	1	4
OR2T8	3364	-0.848	0.3962	??????????-???????????	0	0	0	1	1	1	2
DHRS13	5335	-0.847	0.3968	???????????????-??????	0	0	0	1	1	1	1
NTN4	2610	0.847	0.3968	?????????????+????????	0	0	0	1	1	2	2
NPDC1	45914	0.847	0.3969	??????+???+-??+-??????	2.1	6.132	4	0.1895	5	2	8
LILRA4	84716	-0.846	0.3974	-+?+??----?+-???+?--++	7.7	16.258	13	0.2355	14	1.78571	85
NPHP3	9547	0.846	0.3974	??????????????++??????	0	0.369	1	0.5437	2	3	14
SARS	12911	0.846	0.3975	??????????-???++??????	39.5	6.615	2	0.03661	3	1	7
C9	24757	0.846	0.3977	??????+?-?????????????	-80.2	1.665	1	0.197	2	4.5	2
NUDT1	68376	0.846	0.3978	??????+-?+?++?????????	-21.9	4.924	4	0.2952	5	1	16
DUSP21	54218	0.845	0.3982	???????+-0?+-??+??????	30.9	10.124	5	0.0718	6	1	10
OR5M3	22125	0.844	0.3986	??????+???????????????	0	0	0	1	1	1	2
C16orf91	21077	-0.844	0.3988	????????????-?????????	0	0	0	1	1	3	2
C10orf90	12911	0.843	0.399	??????????+???++??????	0	0.105	2	0.9488	3	1	15
BAI1	57498	0.843	0.3995	??????++?-??+?????????	0	1.445	3	0.695	4	1	13
ENPEP	94005	0.842	0.3997	+-+?-?++?--++?++-?+?-?	0	6.22	14	0.9606	15	10.2667	104
TAS2R8	7576	-0.842	0.4001	??????????-???-???????	0	0.436	1	0.5091	2	1	6
TRMT2B	23843	-0.841	0.4002	???????-?-????-+??????	0	1.955	3	0.5819	4	1.5	9
ACTR10	3364	0.839	0.4012	??????????+???????????	0	0	0	1	1	2	1
CACNA2D4	43202	0.838	0.402	??????+?????+?????????	0	0.035	1	0.8525	2	4	2
ECT2	4212	0.837	0.4024	??????????????+???????	0	0	0	1	1	1	1
MS4A14	4212	0.837	0.4024	??????????????+???????	0	0	0	1	1	4	1
SLC26A4	3364	-0.836	0.4034	??????????-???????????	0	0	0	1	1	6	1
BCO2	12911	0.834	0.4044	??????????+???++??????	0	0.764	2	0.6825	3	6	28
SAMD4A	22656	0.834	0.4044	????+???????+?????????	0	0.677	1	0.4105	2	1	3
FAM129C	90244	0.833	0.4046	+-+-?+++???-+--+---?+?	0	13.782	15	0.5421	16	1.8125	141
GALC	85236	-0.833	0.4048	-?--+++?-----+?0???+-+	0	8.116	15	0.9191	16	3.75	179
RPN1	4212	-0.832	0.4052	??????????????-???????	0	0	0	1	1	1	2
MYSM1	9586	0.832	0.4054	???????+??????????????	0	0	0	1	1	2	1
LGALS9	9586	0.831	0.406	???????+??????????????	0	0	0	1	1	1	1
CAMSAP1	52136	-0.83	0.4064	????-?-?????-++?+?????	0	3.665	5	0.5986	6	2	16
ANKS1A	60823	-0.83	0.4066	??????-??--?-?-+??????	0	3.53	5	0.6188	6	1	14
MACF1	46876	-0.83	0.4067	???????-???-+??+??????	5	5.261	3	0.1537	4	5.25	6
ZCCHC5	44173	0.829	0.4072	???????++??++?????????	0	1.258	3	0.7391	4	1.75	5
C1orf158	856	-0.828	0.4074	?????????????????????-	0	0	0	1	1	3	1
ZNF846	10208	-0.828	0.4077	????????-?-???+???????	0	1.801	2	0.4064	3	4	3
KIAA1609	30663	0.827	0.4082	???????+????+?????????	0	0.27	1	0.6031	2	2	2
ARHGEF5	21077	0.827	0.4084	????????????+?????????	0	0	0	1	1	1	1
ERBB4	57459	0.826	0.4086	??????+??-??+?-+??????	-34.3	4.467	4	0.3465	5	2.4	10
CD1B	20923	-0.826	0.4088	?????????+?-???-??????	0	1.879	2	0.3909	3	1.66667	3
YIPF7	4212	-0.826	0.4088	??????????????-???????	0	0	0	1	1	1	1
RAB11FIP4	22125	-0.826	0.409	??????-???????????????	0	0	0	1	1	1	1
GTPBP4	13798	-0.825	0.4094	???????-??????-???????	0	0.061	1	0.8047	2	5.5	2
RORC	10878	0.825	0.4094	???????????+??????????	0	0	0	1	1	2	1
TECRL	9586	-0.824	0.4098	???????-??????????????	0	0	0	1	1	1	1
MMP15	24757	-0.823	0.4104	??????-?-?????????????	0	0.566	1	0.4517	2	1.5	2
TTLL10	12222	-0.823	0.4104	-??-???????????+??????	-44.8	2.763	2	0.2512	3	2	10
EDARADD	55381	-0.823	0.4107	??????-?-???+?++??????	-32.5	4.527	4	0.3393	5	1	9
MYCBPAP	21077	0.822	0.411	????????????+?????????	0	0	0	1	1	4	1
PTPN18	21077	0.821	0.4118	????????????+?????????	0	0	0	1	1	2	1
GUCY2F	47476	0.82	0.4119	??????????+++-+-??????	0	0.821	5	0.9757	6	3	12
SREBF2	22125	-0.82	0.412	??????-???????????????	0	0	0	1	1	2	1
FMNL1	2610	-0.82	0.4122	?????????????-????????	0	0	0	1	1	1	1
PTGER3	7576	0.82	0.4123	??????????+???+???????	0	0.042	1	0.8372	2	1	9
STXBP4	50239	-0.82	0.4124	???-??--???+?-???-??+-	0	3.932	7	0.7876	8	1	27
TEX29	61077	0.819	0.4125	?+-???-???-?+?++?+????	0	4.56	7	0.7134	8	1	33
FBN2	26412	0.819	0.4126	????????????+??-??????	-10.2	2.723	1	0.09892	2	4	8
PTPRB	3364	-0.818	0.4132	??????????-???????????	0	0	0	1	1	2	1
MYCT1	22125	-0.816	0.4144	??????-???????????????	0	0	0	1	1	2	1
UBR1	57213	0.816	0.4145	-?????+-????+?????????	14.2	5.825	3	0.1205	4	1	9
CDH26	36421	-0.816	0.4147	??????--?-????????????	0	1.477	2	0.4779	3	6.33333	11
BPIFA2	29701	-0.815	0.415	??????-???+???-???????	0	0.556	2	0.7574	3	2.66667	6
USP9X	57120	0.814	0.4157	+?+????+++?+-+????????	0	5.924	7	0.5487	8	1	84
TMCO5A	5335	0.813	0.416	???????????????+??????	0	0	0	1	1	1	7
CC2D2A	89941	0.813	0.4162	-++-+-++++?++-???-+?--	24.4	23.797	16	0.09403	17	1.82353	125
TPM1	4834	0.813	0.4165	?+??-?????????????????	67.9	9.341	1	0.002241	2	1	2
PEAR1	7576	0.812	0.4169	??????????+???+???????	0	0.62	1	0.4312	2	1	8
AK1	4212	0.812	0.417	??????????????+???????	0	0	0	1	1	1	4
SAMD3	9586	-0.811	0.4174	???????-??????????????	0	0	0	1	1	1	1
TULP2	9547	0.811	0.4174	??????????????++??????	0	0.098	1	0.7543	2	1	3
AIM2	12911	-0.81	0.4177	??????????-???+-??????	0	0.974	2	0.6144	3	1	9
EEF2K	22125	0.81	0.418	??????+???????????????	0	0	0	1	1	5	1
SLC38A9	86185	0.807	0.4194	?++-?++++-?--+?+??????	0	7.37	11	0.7684	12	1	61
FKTN	91130	0.807	0.4197	+-?-?+++++?++-?-?-??-?	40.2	25.097	13	0.02241	14	1.64286	88
FLJ43860	12911	0.806	0.4202	??????????-???++??????	0	1.109	2	0.5744	3	5.66667	14
TRIM38	43113	0.805	0.4207	-+?+???????-+????-+???	0	5.442	6	0.4885	7	1	24
MMP1	14257	-0.805	0.4211	?????????-????--??????	0	0.173	2	0.9172	3	7.33333	3
ING4	4212	-0.803	0.4218	??????????????-???????	0	0	0	1	1	1	1
FGL1	12752	0.803	0.4222	???+--???????+?+???-??	0	4.55	5	0.4732	6	4	36
NAA50	84293	0.803	0.4223	?++++?--++?-+-????---?	0	5.362	13	0.9663	14	1	72
VPS53	58723	-0.803	0.4223	??????-???-?+---??????	0	2.961	5	0.7059	6	2	23
CUBN	15521	-0.801	0.423	??????????-??-+-??????	0	2.517	3	0.4723	4	7	8
KIAA0415	8699	0.801	0.4231	??????????-????+??????	0	0.562	1	0.4535	2	1	16
BAZ1A	9586	-0.8	0.4238	???????-??????????????	0	0	0	1	1	1	1
NXT2	56704	-0.799	0.4244	?-+????-++--+?????????	0	6.668	7	0.4642	8	1	23
PCSK9	24441	-0.797	0.4252	??????????+?-?????????	-35.8	2.209	1	0.1372	2	4	3
ADC	20464	0.797	0.4253	???????+???-??????????	2.8	3.086	1	0.07899	2	2	2
FRA10AC1	4212	-0.796	0.4262	??????????????-???????	0	0	0	1	1	3	1
HARS	3364	0.796	0.4262	??????????+???????????	0	0	0	1	1	3	2
SLC47A2	7576	-0.796	0.4262	??????????+???-???????	-73.1	1.734	1	0.188	2	1	4
ITLN1	7576	0.794	0.4269	??????????+???+???????	0	0.022	1	0.8832	2	3	6
REXO4	7576	-0.794	0.427	??????????-???-???????	0	0.133	1	0.7154	2	3	2
ADTRP	38413	-0.794	0.4273	-?????????+?+?--??????	5.7	6.36	4	0.1738	5	2.6	33
ZCCHC16	31955	0.793	0.4275	???????????-+?????????	-41.5	2.12	1	0.1454	2	1	2
CRYBA4	31955	-0.793	0.4276	???????????+-?????????	0	0.591	1	0.4419	2	2.5	3
SYCE1	58790	-0.793	0.4276	??????-??+?-+?????????	-17.1	4.269	3	0.2339	4	4	4
ARHGEF10	3364	0.791	0.4288	??????????+???????????	0	0	0	1	1	2	1
TSGA10IP	24441	0.791	0.4289	??????????+?+?????????	0	0	1	0.992	2	2	2
N4BP2	21077	-0.791	0.4292	????????????-?????????	0	0	0	1	1	2	1
ACOT9	93325	-0.79	0.4295	-?-??---+++-+-++?????+	0	10.964	13	0.6139	14	1	848
GYG2	44035	0.789	0.4301	+????+??++?--?????????	-37.4	5.094	5	0.4045	6	1	27
PHKG2	27460	0.789	0.4304	??????+????????-??????	32.4	4.437	1	0.03518	2	1	2
RP1L1	30663	-0.788	0.4305	???????-????-?????????	-184.3	1.055	1	0.3043	2	5.5	2
ZYG11B	5335	0.788	0.4308	???????????????+??????	0	0	0	1	1	1	12
C14orf159	77612	0.787	0.431	-??+??+-???++??+??-?-?	0	5.905	8	0.6578	9	2.88889	31
OCEL1	12911	0.787	0.431	??????????+???++??????	0	0.003	2	0.9986	3	3	7
OTOP3	22125	-0.787	0.4312	??????-???????????????	0	0	0	1	1	2	2
LIPH	10878	-0.784	0.433	???????????-??????????	0	0	0	1	1	2	1
CNTNAP2	36815	-0.784	0.4331	??-???0????-?-????????	0	2.321	3	0.5085	4	1	4
COL15A1	2610	-0.783	0.4334	?????????????-????????	0	0	0	1	1	6	1
KRIT1	5358	-0.783	0.4336	????+-???????-???????-	24.2	6.595	3	0.086	4	1	4
SLC10A1	22125	-0.783	0.4338	??????-???????????????	0	0	0	1	1	2	1
ZNF185	44866	-0.782	0.4339	??????????---?--??????	0	0.538	4	0.9697	5	3.6	23
PCM1	52788	-0.782	0.4344	??????+-????-?????????	-85.6	2.155	2	0.3404	3	2	4
SLC36A1	9586	0.78	0.4356	???????+??????????????	0	0	0	1	1	2	6
ATF5	21077	-0.779	0.4358	????????????-?????????	0	0	0	1	1	1	1
ZNF284	21077	-0.779	0.4358	????????????-?????????	0	0	0	1	1	2	1
STAP2	46067	-0.776	0.4375	???-??+-???-?????++???	43.9	12.484	5	0.02872	6	4.16667	9
GPR111	12911	-0.775	0.4381	??????????+???+-??????	-69.6	2.358	2	0.3075	3	1	14
ABCB9	2462	0.775	0.4384	???+??????????????????	0	0	0	1	1	1	1
APLF	25289	-0.774	0.439	????????????-?+???????	0	0.439	1	0.5076	2	3	2
ABCA9	22125	-0.773	0.4396	??????-???????????????	0	0	0	1	1	6	1
TRIM42	7576	-0.772	0.4399	??????????-???-???????	0	0.545	1	0.4603	2	3	7
RHO	45834	-0.772	0.44	??????-?-???-?????????	0	0.2	2	0.9048	3	1	4
IFLTD1	31955	-0.771	0.4409	???????????--?????????	0	0.063	1	0.8026	2	1	2
C20orf85	3364	0.77	0.4414	??????????+???????????	0	0	0	1	1	2	1
CDH18	4212	-0.769	0.4416	??????????????-???????	0	0	0	1	1	2	1
PTPN1	30070	0.77	0.4416	??????+??????-?+??????	39.9	6.66	2	0.0358	3	2	10
SLC17A1	7576	0.769	0.4416	??????????+???+???????	0	0.245	1	0.6206	2	1	2
LRP5	4425	0.769	0.4418	+?????????????????????	0	0	0	1	1	2	1
TTC33	21077	0.769	0.4418	????????????+?????????	0	0	0	1	1	1	1
VSIG4	93778	0.769	0.442	+?-??-+-+--+-+-+???-?+	13.9	18.593	14	0.1811	15	1.93333	989
NUDT16L1	26412	0.766	0.4437	????????????+??+??????	-34	2.239	1	0.1346	2	1.5	5
NUP133	43224	0.765	0.4442	-???????-??++?+???????	63.1	16.27	4	0.002678	5	5.6	6
CLEC6A	4212	-0.764	0.4446	??????????????-???????	0	0	0	1	1	3	2
P2RX5	12911	-0.763	0.4454	??????????-???--??????	0	0.398	2	0.8197	3	2	3
DPP3	45844	-0.763	0.4455	?+????-+???-??????????	47.2	9.468	3	0.02368	4	3.5	4
EGFL6	41541	-0.76	0.4471	???????-???-0?????????	0	1.576	2	0.4548	3	1	5
NUDT7	26412	0.76	0.4471	????????????+??-??????	-122.6	1.348	1	0.2457	2	3	4
ROBO3	25787	-0.76	0.4475	?????????+??-?????????	-57.9	1.9	1	0.1681	2	2	2
TMPRSS11F	3364	0.758	0.4486	??????????+???????????	0	0	0	1	1	1	1
APOC3	15303	0.757	0.4492	+??????????+??????????	0	0.114	1	0.736	2	2.5	8
C3orf64	66729	-0.757	0.4493	??????--???+--?????-??	0	4.352	5	0.4999	6	2.66667	10
FAM154A	4212	0.755	0.45	??????????????+???????	0	0	0	1	1	3	1
PMEL	9586	-0.755	0.45	???????-??????????????	0	0	0	1	1	1	1
ZBTB49	43202	0.754	0.4506	??????+?????+?????????	0	0.04	1	0.8425	2	1	2
BPIFB1	12911	0.754	0.4507	??????????+???++??????	0	0.11	2	0.9467	3	4	7
CXorf22	12911	-0.753	0.4514	??????????+???+-??????	-67.2	2.393	2	0.3023	3	2	28
LRRC49	3364	0.753	0.4514	??????????+???????????	0	0	0	1	1	2	1
PCDHB1	21077	0.752	0.452	????????????+?????????	0	0	0	1	1	2	1
SMPX	50085	-0.749	0.4536	??-????+--?-+?????????	-30.5	5.364	5	0.3731	6	1	21
SLC39A5	3364	0.748	0.4542	??????????+???????????	0	0	0	1	1	2	1
CDH13	4212	0.748	0.4546	??????????????+???????	0	0	0	1	1	3	1
TXNDC16	26412	-0.748	0.4546	????????????-??-??????	-104.5	1.467	1	0.2258	2	3	12
SSH1	45812	-0.748	0.4547	??????-?????++????????	-59.7	2.505	2	0.2858	3	1	7
SYNE2	74224	0.747	0.455	-?????+-++??--?+??+?+?	13	12.648	9	0.1792	10	3.2	29
C9orf129	12911	0.747	0.4551	??????????+???-+??????	0	1.685	2	0.4307	3	1	6
CXCR3	20464	0.746	0.4554	???????+???-??????????	0	0.924	1	0.3364	2	1	16
MARS	26412	-0.746	0.4557	????????????-??+??????	-31.5	2.281	1	0.131	2	2	2
GRIA2	80432	-0.746	0.4559	?-????0-?+?+-+?-?????+	0	7.745	8	0.4587	9	1.88889	25
C20orf118	21077	0.745	0.456	????????????+?????????	0	0	0	1	1	1	2
TPCN2	50822	-0.745	0.456	-?????0?-??-??+-????-?	0	1.487	6	0.9603	7	2.57143	28
ABCB6	22125	0.745	0.4562	??????+???????????????	0	0	0	1	1	4	1
CR2	2632	-0.745	0.4564	????????-?????????????	0	0	0	1	1	2	1
STAB1	48537	-0.744	0.4567	??????-?????-??+??????	0	0.252	2	0.8818	3	6.66667	3
TNFSF11	22125	0.744	0.4568	??????+???????????????	0	0	0	1	1	2	1
ZNF528	7576	-0.744	0.457	??????????-???-???????	0	0.299	1	0.5846	2	2	2
CREBRF	6887	0.744	0.4571	+??+??????????????????	0	0.521	1	0.4704	2	1	14
FCN3	5335	0.743	0.4572	???????????????+??????	0	0	0	1	1	3	1
STK10	22125	0.743	0.4576	??????+???????????????	0	0	0	1	1	2	1
MSH2	21077	-0.742	0.4582	????????????-?????????	0	0	0	1	1	1	1
GADL1	21077	0.741	0.4586	????????????+?????????	0	0	0	1	1	1	1
VPS13C	25502	-0.741	0.4586	-???????????+?????????	7.2	3.232	1	0.07221	2	8	3
ZNF883	74655	0.741	0.4587	-+-+??+-????+-?+?+??-+	1.7	13.227	11	0.2787	12	3	153
ELP2	35036	-0.741	0.4589	??????-???+???0+??????	-66.2	3.008	3	0.3904	4	5.25	9
EXOC3L1	25787	-0.74	0.4594	?????????+??-?????????	36.2	4.701	1	0.03015	2	2	2
ITGA2B	4212	-0.739	0.46	??????????????-???????	0	0	0	1	1	3	1
UIMC1	74663	0.739	0.4601	???+??-+?-?++-??????+?	-15.2	7.814	7	0.3493	8	2	21
MTHFD1L	4212	0.739	0.4602	??????????????+???????	0	0	0	1	1	3	1
ARL13A	34417	0.737	0.4609	???-???????++?????????	0	0.221	2	0.8954	3	1	5
KIAA0232	3364	-0.736	0.4618	??????????-???????????	0	0	0	1	1	1	1
CPZ	21077	-0.736	0.462	????????????-?????????	0	0	0	1	1	4	1
CD163L1	26550	-0.735	0.4622	+?????-???????????????	0	0.64	1	0.4236	2	5	2
CPS1	22125	0.735	0.4622	??????+???????????????	0	0	0	1	1	2	1
IAH1	21077	-0.735	0.4624	????????????-?????????	0	0	0	1	1	1	1
SLC24A4	9547	-0.735	0.4625	??????????????--??????	0	0.382	1	0.5367	2	7	17
KIF25	70038	-0.734	0.4627	?-????--???+-+???-????	0	0.682	6	0.9949	7	2	21
CCNF	5335	-0.734	0.4628	???????????????-??????	0	0	0	1	1	1	1
PARP4	27460	-0.734	0.4629	??????-????????-??????	0	0.589	1	0.4429	2	6.5	4
ATP2C1	5335	-0.734	0.463	???????????????-??????	0	0	0	1	1	2	1
PHKA2	44866	-0.734	0.4632	??????????+--?-+??????	0	1.525	4	0.8222	5	1	56
DROSHA	856	0.733	0.4634	?????????????????????+	0	0	0	1	1	2	1
GMNN	88357	-0.732	0.4641	0---+?--++?-+-???+?+?-	0	13.717	14	0.471	15	1	124
TP53I3	5335	-0.732	0.4642	???????????????-??????	0	0	0	1	1	2	1
BHMT2	4212	0.731	0.4648	??????????????+???????	0	0	0	1	1	2	1
MUC17	30663	0.731	0.4648	???????+????-?????????	28.8	4.214	1	0.04009	2	6	2
2009-09-01	22125	0.731	0.465	??????+???????????????	0	0	0	1	1	3	1
PNPLA2	82764	-0.73	0.4651	+?????+--+?--++???+???	3.3	11.372	9	0.2511	10	1.7	23
RASSF7	3255	0.73	0.4654	?+????????????????????	0	0	0	1	1	1	1
COL13A1	38239	0.73	0.4655	???????-??-?+?+???????	-6.5	4.694	3	0.1956	4	3.25	6
MYH6	10045	0.73	0.4655	?????????0?????+??????	0	0.47	1	0.4929	2	1.5	5
EMR3	4212	0.73	0.4656	??????????????+???????	0	0	0	1	1	3	2
EPHA3	27460	-0.73	0.4656	??????-????????-??????	0	0.799	1	0.3713	2	2	3
HSPA12A	2610	0.729	0.4658	?????????????+????????	0	0	0	1	1	1	1
SRPX	12911	0.729	0.466	??????????+???+-??????	0	0.988	2	0.6103	3	1	6
MYL5	31280	0.729	0.4661	????-?+???+???-???????	2.6	5.133	3	0.1623	4	3	4
SCN10A	29776	-0.728	0.4664	??????????-?+??-??????	20.7	5.045	2	0.08028	3	8	4
GPR179	3364	-0.727	0.467	??????????-???????????	0	0	0	1	1	2	1
TAS2R7	5335	0.727	0.4672	???????????????+??????	0	0	0	1	1	1	2
NXF3	22497	0.726	0.4677	???????-??+???-+??????	0	2.343	3	0.5043	4	1	25
UNC93A	24076	-0.725	0.4683	????+??+??-???-+??????	45.8	11.074	4	0.02574	5	3	25
TAAR8	22125	0.725	0.4686	??????+???????????????	0	0	0	1	1	1	1
PKHD1L1	94039	0.724	0.4688	?++-+--++--++?--???-?+	0	10.683	15	0.7748	16	9.125	325
PDE1B	61422	0.724	0.4692	??????-?-+?++?????????	49.1	11.786	4	0.01902	5	2	6
XPO7	7576	-0.723	0.4695	??????????+???-???????	-37	2.189	1	0.139	2	3	2
IL17RB	56124	-0.723	0.4697	+-????-?-???--????????	0	1.332	5	0.9316	6	2.83333	13
SCAF11	7576	-0.722	0.4703	??????????+???-???????	-78.1	1.684	1	0.1944	2	1	18
TYRP1	12911	0.722	0.4703	??????????-???++??????	-21.5	3.292	2	0.1928	3	5	18
ARHGAP10	28653	-0.721	0.4711	??????????+?-?-???????	0	0.451	2	0.7981	3	1	3
HDAC5	21077	-0.721	0.4712	????????????-?????????	0	0	0	1	1	2	1
FABP4	22125	0.72	0.4718	??????+???????????????	0	0	0	1	1	1	1
ANKZF1	5335	-0.719	0.472	???????????????-??????	0	0	0	1	1	3	1
WIPF3	22125	0.718	0.4726	??????+???????????????	0	0	0	1	1	1	1
HRG	46184	-0.718	0.4728	???????-??+?----??????	0	1.172	5	0.9475	6	6.16667	8
SH3BP2	4710	0.718	0.4728	?????????+????????????	0	0	0	1	1	4	2
KIAA0226	90057	0.718	0.473	--?+??+++-?+++?+??--??	0	6.517	12	0.8878	13	2	36
SDCBP2	35998	0.718	0.473	???????+????+??+??????	0	0.554	2	0.758	3	1	5
SCN7A	76397	0.716	0.4738	-??-??+-???++??+??-???	0	3.472	7	0.8382	8	4	48
TNC	22125	-0.716	0.4738	??????-???????????????	0	0	0	1	1	2	1
SPG11	82928	0.716	0.474	?-?+-?+-+??+--?++????-	30.5	18.715	11	0.0664	12	6.33333	25
MTTP	63215	0.716	0.4742	+?????+??-?+-?????????	13.2	6.91	4	0.1407	5	1	14
NOP16	2462	-0.714	0.4752	???-??????????????????	0	0	0	1	1	1	4
VSTM1	97754	-0.714	0.4752	+-++++--------?+-??-+?	0	8.868	17	0.9443	18	1.83333	78
DHX57	4212	-0.714	0.4754	??????????????-???????	0	0	0	1	1	3	1
DOCK1	7576	0.713	0.4757	??????????+???+???????	0	0.018	1	0.8932	2	2.5	8
MEFV	2462	0.713	0.4758	???+??????????????????	0	0	0	1	1	2	3
KLRC3	5335	-0.712	0.4766	???????????????-??????	0	0	0	1	1	3	7
ZNF547	9586	-0.711	0.4772	???????-??????????????	0	0	0	1	1	2	1
NAV1	12911	-0.711	0.4774	??????????-???+-??????	0	1.325	2	0.5155	3	1	14
AP2A1	3364	-0.71	0.478	??????????-???????????	0	0	0	1	1	1	1
SCGN	51871	-0.708	0.4789	?+-???-?????-?-???????	-21.2	4.949	4	0.2926	5	1.6	6
C3orf20	12911	0.707	0.4795	??????????+???--??????	0.7	4.029	2	0.1334	3	3	7
DCLK2	1579	0.707	0.4796	????+?????????????????	0	0	0	1	1	1	1
GABBR2	21077	0.707	0.4798	????????????+?????????	0	0	0	1	1	1	1
DMGDH	43202	-0.706	0.48	??????-?????-?????????	0	0.099	1	0.7532	2	2.5	4
FAM108B1	5335	-0.706	0.48	???????????????-??????	0	0	0	1	1	1	1
C12orf73	31711	0.705	0.4806	??????++??????????????	0	0.078	1	0.7803	2	1	2
CCNH	34802	-0.705	0.4807	??????-?--?????+??????	0	2.98	3	0.3948	4	2	5
CFTR	79704	-0.705	0.4808	+-????--+-?--????-0???	0	3.644	9	0.9333	10	10.1	59
ARAP1	7576	0.704	0.4812	??????????-???+???????	-33	2.256	1	0.1331	2	3	2
KIAA1671	26550	-0.704	0.4814	-?????-???????????????	-26.5	2.372	1	0.1236	2	2	7
KLKB1	2610	-0.703	0.4818	?????????????-????????	0	0	0	1	1	1	1
ATP1A4	4212	-0.703	0.482	??????????????-???????	0	0	0	1	1	4	1
CIDEB	7576	-0.702	0.4824	??????????-???-???????	0	0.401	1	0.5267	2	4	5
OXR1	64430	0.702	0.4825	-?????-??+?+-???????-?	-4.8	6.679	5	0.2456	6	2	9
PDE7B	21077	0.702	0.4828	????????????+?????????	0	0	0	1	1	1	1
STAB2	4212	-0.701	0.483	??????????????-???????	0	0	0	1	1	13	1
LYG1	9586	0.701	0.4836	???????+??????????????	0	0	0	1	1	2	2
CHRNG	22125	-0.7	0.4838	??????-???????????????	0	0	0	1	1	2	1
RAD52	74724	-0.699	0.4845	+-??+?--+-??-??-??????	0	5.154	8	0.741	9	2.11111	20
UGGT2	64522	0.699	0.4846	??????++???+-????????-	0	1.939	4	0.747	5	2.8	7
TMPRSS12	5335	-0.697	0.486	???????????????-??????	0	0	0	1	1	2	1
POLL	21077	-0.696	0.4862	????????????-?????????	0	0	0	1	1	1	1
DYTN	8699	-0.696	0.4864	??????????-????-??????	0	0.078	1	0.7795	2	1	2
CCKAR	6887	0.696	0.4866	+??+??????????????????	0	0.195	1	0.6592	2	1	4
GDAP2	5335	-0.696	0.4866	???????????????-??????	0	0	0	1	1	2	9
LRMP	5335	0.694	0.4874	???????????????+??????	0	0	0	1	1	2	1
TRIP11	1579	-0.694	0.4874	????-?????????????????	0	0	0	1	1	2	1
NOTCH4	4425	0.694	0.4876	+?????????????????????	0	0	0	1	1	2	1
ZBP1	53526	0.694	0.4879	???????--++?+-+-??????	0	4.059	7	0.773	8	2.5	20
ZNF193	8699	-0.693	0.4882	??????????-????-??????	0	0.257	1	0.6125	2	2	15
NGDN	22125	0.693	0.4886	??????+???????????????	0	0	0	1	1	2	1
CYTL1	88379	-0.69	0.4901	+??+-?---+?++-?-?-?+??	0	9.326	12	0.6748	13	1.76923	61
TUBGCP3	8699	-0.69	0.4901	??????????+????-??????	-75.1	1.713	1	0.1905	2	2	2
WRN	50676	0.69	0.4903	-??????+?-?++?????????	0	1.885	4	0.7569	5	3.6	6
FOXRED1	2462	-0.688	0.4916	???-??????????????????	0	0	0	1	1	3	1
CYP4F12	12911	0.688	0.4917	??????????-???-+??????	5.8	4.246	2	0.1197	3	2	27
OR2D2	12911	-0.687	0.4921	??????????-???-+??????	0	0.811	2	0.6665	3	2	23
TXK	90829	-0.686	0.4925	?-?-??+-?---++-+????+?	-5.8	12.283	11	0.3428	12	1	66
CCDC138	12911	-0.686	0.4926	??????????-???--??????	0	0.002	2	0.9989	3	3	33
KIF12	7576	-0.686	0.4928	??????????+???-???????	0	0.513	1	0.4738	2	2	6
OR1B1	4212	-0.685	0.4934	??????????????-???????	0	0	0	1	1	1	1
SMARCAL1	7576	-0.683	0.4944	??????????-???-???????	0	0.315	1	0.5744	2	2	20
A4GNT	10878	0.683	0.4946	???????????+??????????	0	0	0	1	1	1	1
NPEPL1	10878	0.683	0.4946	???????????+??????????	0	0	0	1	1	2	1
PDE1C	3364	-0.682	0.4952	??????????-???????????	0	0	0	1	1	3	1
LSP1	21077	-0.681	0.4958	????????????-?????????	0	0	0	1	1	1	1
ANKRD26	43202	0.681	0.496	??????-?????+?????????	-173.9	1.095	1	0.2953	2	2	2
RAB32	4212	-0.68	0.4966	??????????????-???????	0	0	0	1	1	1	1
CTSB	21077	-0.679	0.497	????????????-?????????	0	0	0	1	1	2	1
CDCA8	6887	-0.679	0.4972	-??-??????????????????	0	0.016	1	0.8983	2	2	4
YAE1D1	4212	-0.679	0.4972	??????????????-???????	0	0	0	1	1	1	1
ITGAX	7576	-0.679	0.4974	??????????-???+???????	11	3.37	1	0.06639	2	4	7
CGN	78520	-0.678	0.4978	-??-??--+??--??+??????	0	5.651	7	0.581	8	6.25	16
MYZAP	10878	-0.677	0.4982	???????????-??????????	0	0	0	1	1	1	1
TBC1D9B	87944	0.677	0.4985	+?-???-++-++-+?+??????	0	5.839	10	0.8286	11	2.45455	67
SLC25A27	3255	-0.677	0.4986	?-????????????????????	0	0	0	1	1	1	1
INTS1	41115	0.676	0.4988	???????????--+?+????+?	-24.4	4.824	4	0.3059	5	3	15
MIB2	22125	-0.676	0.4988	??????-???????????????	0	0	0	1	1	1	1
STX3	28653	0.676	0.4991	??????????+?-?+???????	-77.6	2.252	2	0.3244	3	2	5
AMZ2	21077	-0.675	0.4994	????????????-?????????	0	0	0	1	1	1	1
NECAB2	5335	0.674	0.5004	???????????????+??????	0	0	0	1	1	2	1
AGPHD1	68909	0.674	0.5005	??????+-?+?-+???-?????	0	3.545	5	0.6166	6	1.83333	19
RPL3L	31711	0.674	0.5005	??????+-??????????????	0	0.249	1	0.6175	2	1.5	5
C3orf25	31711	-0.673	0.5008	??????--??????????????	0	0.088	1	0.7668	2	2	2
KIAA0913	22125	-0.673	0.5008	??????-???????????????	0	0	0	1	1	1	2
TRIM55	27460	-0.673	0.5011	??????-????????0??????	0	0.109	1	0.7412	2	2	3
GZMM	24889	0.671	0.502	0??????-???+??????????	-9.7	3.645	2	0.1616	3	1	3
MYOF	30663	0.671	0.502	???????+????-?????????	18.9	3.701	1	0.05439	2	8.5	2
PPFIBP2	21077	-0.671	0.502	????????????-?????????	0	0	0	1	1	4	1
PIR	56197	0.671	0.5023	-??????++-+?+?--?????-	33.7	15.082	8	0.05757	9	1.88889	97
TPR	7576	-0.67	0.5029	??????????-???+???????	-140.4	1.248	1	0.264	2	2	9
AKR1C4	7576	-0.67	0.5032	??????????-???-???????	0	0.003	1	0.9589	2	1	8
TDP1	21077	0.669	0.5034	????????????+?????????	0	0	0	1	1	3	1
NOSTRIN	7576	-0.668	0.504	??????????-???0???????	0	0.559	1	0.4547	2	1	4
C11orf16	17722	0.668	0.5043	????????+??+??-???????	0	0.349	2	0.8398	3	1.66667	5
DLGAP1	95334	-0.663	0.5071	--?-?+++-+---?+-?+?+??	4.6	16.771	14	0.2686	15	2.8	45
C3orf52	9586	-0.663	0.5076	???????-??????????????	0	0	0	1	1	2	1
TMC7	26009	0.663	0.5076	+???????????+????-????	0	0.036	2	0.9823	3	2	3
TJP2	77456	0.662	0.5081	++-+-?+?-+?-+???--??++	0	8.336	13	0.821	14	3.71429	125
GZMK	33003	0.662	0.5082	??????+????-??????????	-131.2	1.298	1	0.2547	2	1	2
PADI3	50778	0.661	0.5089	??????+???-?+?-???????	0	0.592	3	0.8983	4	5	6
PZP	30028	-0.66	0.5094	-??-??-??????????+-???	14.6	7.026	4	0.1345	5	7.8	7
NINL	35088	-0.659	0.5097	-??????-????-?????????	0	0.45	2	0.7984	3	3.33333	5
MMP8	91077	-0.658	0.5102	???-+?---+--++-+?+????	12.3	15.971	12	0.1925	13	5.53846	53
TIMELESS	4212	-0.656	0.5116	??????????????-???????	0	0	0	1	1	3	1
C11orf40	5335	-0.656	0.512	???????????????-??????	0	0	0	1	1	4	7
CDC34	22125	0.655	0.5124	??????+???????????????	0	0	0	1	1	1	1
MRRF	21077	-0.655	0.5124	????????????-?????????	0	0	0	1	1	2	4
PRIM2	12048	0.655	0.5126	???+???-??????????????	-38.4	2.167	1	0.141	2	1.5	14
LOXHD1	94987	-0.655	0.5127	+--++?----?+++?-++??--	0	9.305	16	0.9003	17	1	116
RGSL1	12911	-0.654	0.5131	??????????-???-+??????	-74.8	2.288	2	0.3186	3	1	19
RASAL1	4212	-0.654	0.5132	??????????????-???????	0	0	0	1	1	3	1
SARNP	4212	-0.654	0.5132	??????????????-???????	0	0	0	1	1	1	1
ASB6	31955	0.654	0.5133	???????????+-?????????	4.2	3.131	1	0.07682	2	1	3
ATP6V1G3	48537	0.654	0.5133	??????+?????+??+??????	0	0.026	2	0.9869	3	1	4
AFAP1L1	22125	0.653	0.5136	??????+???????????????	0	0	0	1	1	1	1
HEPHL1	21077	-0.653	0.5136	????????????-?????????	0	0	0	1	1	2	1
ITGAE	21077	0.653	0.5136	????????????+?????????	0	0	0	1	1	5	1
MYO9B	1579	-0.653	0.5136	????-?????????????????	0	0	0	1	1	2	1
ZDHHC23	21077	-0.652	0.5144	????????????-?????????	0	0	0	1	1	1	1
CYB561D2	81051	-0.651	0.5148	+??+??--?+?++??-???-??	42	17.23	8	0.0278	9	3.55556	20
ABCC3	507	0.651	0.515	?????????????????+????	0	0	0	1	1	3	1
HAL	36167	0.651	0.515	???????????-+?+???????	-90.4	2.101	2	0.3498	3	8	3
IFI27L1	9586	0.651	0.515	???????+??????????????	0	0	0	1	1	1	1
ABCA7	26337	0.651	0.5152	??????+???????-???????	-4.5	2.872	1	0.09013	2	6.5	4
AARS2	51169	0.649	0.5164	??????-?-???+??-??????	10.8	5.603	3	0.1326	4	1.75	6
MYL2	9586	0.647	0.5174	???????+??????????????	0	0	0	1	1	1	1
CDX4	30663	0.647	0.5178	???????+????-?????????	-47.3	2.036	1	0.1536	2	1	2
SPATA20	21077	-0.647	0.5178	????????????-?????????	0	0	0	1	1	5	1
KATNB1	7576	-0.646	0.5183	??????????+???-???????	0	0.637	1	0.4248	2	3	2
CCNB2	23704	0.646	0.5184	????-?+???????????????	-13.8	2.635	1	0.1045	2	1	2
NSRP1	5335	-0.646	0.5186	???????????????-??????	0	0	0	1	1	1	10
LIPK	53297	-0.645	0.5192	??????0+????-?????+???	-16.5	4.291	3	0.2317	4	1.75	4
CRAMP1L	4212	0.644	0.5198	??????????????+???????	0	0	0	1	1	2	2
PCSK5	76225	0.644	0.5199	???++?+?--?+-?--????+?	0	7.478	9	0.5875	10	1	24
OR4F15	14296	0.643	0.52	???????-?+????????????	-45.8	2.058	1	0.1514	2	1	3
SCP2	9586	0.643	0.52	???????+??????????????	0	0	0	1	1	1	1
TBC1D8	12911	-0.643	0.5205	??????????-???+-??????	0	0.889	2	0.6413	3	2	15
CPNE3	62545	0.642	0.5207	-+????++?-?+???+?-+?-?	11.4	12.422	9	0.1906	10	6.1	17
GJA10	39948	-0.642	0.5209	???-??-++????+??+?????	11.9	7.942	5	0.1594	6	1	6
DCST2	9586	0.641	0.5214	???????+??????????????	0	0	0	1	1	1	1
OR2W5	12911	-0.641	0.5215	??????????+???--??????	-50.7	2.655	2	0.2652	3	4	14
TEAD4	16595	0.641	0.5218	?-?+???????+??????????	-2.9	3.889	2	0.1431	3	1	3
DTWD2	21077	-0.64	0.522	????????????-?????????	0	0	0	1	1	3	3
ABHD14B	9547	0.64	0.5222	??????????????++??????	0	0.102	1	0.7494	2	2	15
CCNB3	62919	0.639	0.5229	-?+?-??+++++-+???????-	0	9.575	10	0.4786	11	1	109
BCCIP	21077	0.636	0.525	????????????+?????????	0	0	0	1	1	1	1
DTNBP1	5335	0.636	0.525	???????????????+??????	0	0	0	1	1	3	9
SPNS3	43202	-0.635	0.5255	??????-?????-?????????	0	0.007	1	0.9341	2	1	2
C1orf177	56712	-0.635	0.5256	??????-?-??-+?????????	0.7	5.037	3	0.1691	4	3.75	5
ACSM3	76703	0.634	0.5261	-+??+?+???+++?+-???-??	0	5.677	9	0.7717	10	4	22
PRAM1	12911	0.632	0.5273	??????????-???+-??????	-12.9	3.544	2	0.17	3	2	15
MADCAM1	9586	0.631	0.5278	???????+??????????????	0	0	0	1	1	2	1
COL17A1	8699	0.631	0.5279	??????????+????-??????	-168.2	1.118	1	0.2902	2	4.5	7
ZNF599	37937	0.631	0.5279	-?????+????-??????-???	0	2.311	3	0.5103	4	1	15
TMEM44	5335	-0.631	0.528	???????????????-??????	0	0	0	1	1	3	1
GCKR	2632	0.631	0.5282	????????+?????????????	0	0	0	1	1	4	1
METTL21B	22125	-0.631	0.5282	??????-???????????????	0	0	0	1	1	1	1
TNFAIP6	46266	0.63	0.5287	?????-+-??++??????????	19.9	7.488	4	0.1122	5	2.6	7
SFTPD	3364	-0.63	0.5288	??????????-???????????	0	0	0	1	1	2	1
PPP6R1	50374	0.63	0.5289	???+??+??-??+?????????	0	1.608	3	0.6575	4	2.75	6
ITGB1	3364	-0.63	0.529	??????????-???????????	0	0	0	1	1	2	2
RCL1	62672	0.63	0.529	???-??++?+++??-+??????	4.8	9.455	7	0.2216	8	1	19
AKR1B10	4212	-0.628	0.5298	??????????????-???????	0	0	0	1	1	3	1
C10orf53	33003	-0.628	0.5298	??????-????-??????????	0	0.158	1	0.6913	2	1	3
IGSF5	15089	-0.627	0.5303	????-???+??-??????????	0	1.113	2	0.5731	3	2	3
PROL1	24587	0.626	0.5313	???+??+???????????????	0	0.828	1	0.3629	2	2	4
XPC	5335	0.626	0.5314	???????????????+??????	0	0	0	1	1	3	5
SLC4A11	26412	0.626	0.5316	????????????+??+??????	0	0.043	1	0.835	2	2	2
TMEM175	3364	0.625	0.5318	??????????+???????????	0	0	0	1	1	1	1
VPS41	21077	0.625	0.5318	????????????+?????????	0	0	0	1	1	5	1
FBLN2	76842	-0.625	0.5322	-??--?--?-?++?????????	0	2.982	7	0.8866	8	6.5	17
SAMD9L	4425	-0.625	0.5322	-?????????????????????	0	0	0	1	1	1	2
HIST1H2BJ	15521	-0.623	0.5331	??????????-??+--??????	0	1.944	3	0.5841	4	1	18
RCN3	5335	-0.623	0.5334	???????????????-??????	0	0	0	1	1	1	1
LY75	90273	-0.623	0.5336	++?-+?+-?-?--+?-?--?-?	0	10.091	13	0.6865	14	2.64286	32
CNOT3	24000	0.622	0.5338	?????+??????-+????????	5.8	4.246	2	0.1196	3	2	3
SP140	7576	0.622	0.5339	??????????-???+???????	0	0.65	1	0.4201	2	3	6
CDC27	4212	-0.622	0.534	??????????????-???????	0	0	0	1	1	3	1
DOCK7	5335	-0.622	0.534	???????????????-??????	0	0	0	1	1	3	1
BCKDHA	7576	-0.621	0.5343	??????????-???-???????	0	0.44	1	0.5073	2	2	2
DSC1	4212	0.621	0.5344	??????????????+???????	0	0	0	1	1	3	1
LILRA3	5335	-0.621	0.5344	???????????????-??????	0	0	0	1	1	2	1
CSE1L	64012	0.621	0.5345	-+????-?++??+??-???+??	-6.2	8.474	7	0.2926	8	2	14
GBGT1	12911	0.621	0.5345	??????????+???0-??????	0	1.116	2	0.5724	3	1	21
ANGPTL6	22125	0.621	0.5346	??????+???????????????	0	0	0	1	1	2	3
ITPR3	9547	0.619	0.5358	??????????????++??????	0	0.084	1	0.7715	2	5	2
KIAA1324	21077	-0.619	0.5362	????????????-?????????	0	0	0	1	1	4	1
RNF121	90249	0.618	0.5363	+-??+-+-+-?++-?-??+?+?	-2.9	14.58	13	0.3343	14	1	101
CENPJ	21077	0.618	0.5368	????????????+?????????	0	0	0	1	1	3	1
NCAM1	30232	-0.616	0.5379	????-?????+?-?+???????	0	2.907	3	0.4062	4	6.75	4
ZP4	12911	0.616	0.538	??????????+???+-??????	-18.6	3.373	2	0.1852	3	4	8
RAE1	70580	0.615	0.5382	??-???+?-??+--++??-???	35.2	15.435	8	0.05122	9	1.88889	51
ZSCAN5B	5335	-0.616	0.5382	???????????????-??????	0	0	0	1	1	1	1
IL19	4212	-0.615	0.5386	??????????????-???????	0	0	0	1	1	1	1
BFSP1	22125	0.615	0.5388	??????+???????????????	0	0	0	1	1	2	1
PRLR	12911	0.614	0.539	??????????-???++??????	13	4.598	2	0.1003	3	2	19
DOCK6	39362	0.613	0.5397	???????+??+?+??-??????	0	0.737	3	0.8644	4	2.5	4
SULT1C3	78909	0.612	0.5405	???-+?--+??++++?-???-?	30.4	17.236	10	0.06931	11	3.54545	31
NOSIP	23704	-0.612	0.5406	????-?-???????????????	-21.9	2.461	1	0.1167	2	2	2
SP140L	5335	0.612	0.5406	???????????????+??????	0	0	0	1	1	2	1
YIPF1	25787	-0.612	0.5408	?????????+??-?????????	0	0.613	1	0.4336	2	1.5	2
GPR150	6914	0.611	0.541	????+??????????+??????	0	0.079	1	0.7783	2	1	2
ARAP3	45812	0.61	0.5416	??????+?????0+????????	0	0.428	2	0.8074	3	3	6
RSC1A1	7576	0.61	0.5416	??????????-???+???????	0	0.339	1	0.5605	2	2	4
GFI1B	7576	-0.61	0.5418	??????????+???-???????	0	0.724	1	0.3947	2	1	4
TAF1A	21077	0.61	0.542	????????????+?????????	0	0	0	1	1	2	1
IDS	51493	-0.609	0.5424	???????--+?---????????	0	1.538	5	0.9087	6	1	15
FAM211B	4212	0.609	0.5428	??????????????+???????	0	0	0	1	1	1	2
AKIRIN2	5335	-0.608	0.543	???????????????-??????	0	0	0	1	1	1	13
ADAMDEC1	5335	-0.607	0.5436	???????????????-??????	0	0	0	1	1	2	11
ZNF335	12911	0.607	0.5438	??????????-???++??????	-96.8	2.033	2	0.3619	3	1.33333	20
SPAG1	12911	0.607	0.5439	??????????+???--??????	0	1.462	2	0.4815	3	2	5
BCL7A	73119	0.607	0.544	+??+??++??+?-?-+-?????	14.4	11.683	8	0.1659	9	2	154
PDLIM2	15253	-0.607	0.544	-??+???????????-?+?-+-	-5.8	7.565	6	0.2717	7	1	32
TEX13B	93325	0.606	0.5442	-?+??-----+++--+?????+	0	9.348	13	0.7462	14	1.92857	372
ZNF674	4212	0.606	0.5442	??????????????+???????	0	0	0	1	1	1	2
POTEA	9760	-0.606	0.5446	-??????????????-??????	0	0.027	1	0.8697	2	3	4
ANXA6	22125	0.605	0.545	??????+???????????????	0	0	0	1	1	2	1
ADAMTS4	12911	0.604	0.5456	??????????-???++??????	-74.7	2.29	2	0.3183	3	3	11
GOLGA3	21077	-0.604	0.5458	????????????-?????????	0	0	0	1	1	3	2
IL3RA	24735	-0.603	0.5466	??????-??????-????????	0	0.04	1	0.8423	2	1	3
LGR5	28467	-0.602	0.5474	-+?--??????-???-+?????	0	2.904	6	0.8208	7	3	10
AP1S2	59694	0.601	0.548	???????++?-+--++??????	-11.8	8.05	7	0.3282	8	1	184
TRIM10	87783	0.601	0.5481	+?????-+?++++?--????--	-17.1	10.248	10	0.419	11	1	45
CAPN10	50544	0.6	0.5486	??????+?++??-?????????	-10	4.547	3	0.2081	4	1	4
GALNS	91876	-0.6	0.5488	--+-+?+-+-?+--?-??????	38.1	22.632	12	0.03102	13	2.46154	80
P2RX6	9586	0.598	0.55	???????+??????????????	0	0	0	1	1	2	3
MYH1	33679	-0.597	0.5506	??????-?+-????-???????	0	2.181	3	0.5358	4	6.75	20
NUP205	5335	-0.597	0.5506	???????????????-??????	0	0	0	1	1	1	1
ST14	21077	-0.595	0.552	????????????-?????????	0	0	0	1	1	1	1
PTCHD4	72256	-0.594	0.5523	?+????--???++??+??????	-19.3	5.867	5	0.3194	6	1	13
KIF1A	15521	-0.594	0.5527	??????????-??-+-??????	0	0.47	3	0.9254	4	2	20
PLCD4	73743	0.594	0.5527	?+????-+???++-+???????	-25.4	6.377	6	0.3823	7	4.71429	11
VWCE	4212	0.594	0.5528	??????????????+???????	0	0	0	1	1	3	1
C19orf40	7680	0.593	0.5531	++????????????????????	0	0.098	1	0.7542	2	1	2
MYO5C	12911	0.593	0.5531	??????????-???++??????	44.2	7.172	2	0.02771	3	4	28
GLRB	22125	-0.592	0.5538	??????-???????????????	0	0	0	1	1	1	1
GSTA5	2610	0.592	0.554	?????????????+????????	0	0	0	1	1	2	1
FOXP3	86823	-0.592	0.5541	??-??--+-+-++?---????-	0	7.834	12	0.798	13	1	1251
MICB	21077	-0.591	0.5542	????????????-?????????	0	0	0	1	1	1	1
RPGRIP1	40708	0.59	0.5551	???????-?+??+??+??????	-26.5	3.951	3	0.2668	4	1.5	12
ST3GAL4	28653	0.59	0.5552	??????????-?-?+???????	-39.5	2.868	2	0.2384	3	1.33333	3
PVALB	12911	-0.589	0.5556	??????????-???+-??????	-9.2	3.662	2	0.1602	3	2	12
NSMCE4A	22125	-0.588	0.5568	??????-???????????????	0	0	0	1	1	1	2
WNT10A	24587	-0.586	0.5579	???-??-???????????????	0	0.018	1	0.8921	2	1	9
TRIM17	24757	0.585	0.5585	??????+?+?????????????	0	0.315	1	0.5745	2	2	3
RHOBTB1	4212	-0.585	0.5588	??????????????-???????	0	0	0	1	1	2	1
QSOX2	4212	0.583	0.5596	??????????????+???????	0	0	0	1	1	1	5
CTTNBP2	23704	-0.583	0.5597	????-?-???????????????	-182.6	1.062	1	0.3028	2	1	16
CERK	101348	-0.583	0.5599	+---+?-++---+++-+-???-	0	14.826	17	0.608	18	3	118
OR51B4	7576	0.582	0.5602	??????????+???+???????	0	0.124	1	0.7244	2	2	5
OR1J1	72164	-0.582	0.5603	?-+--?-+???-+?????????	12.5	10.28	7	0.1732	8	1	23
PNKP	45199	0.582	0.5604	??????-+???-?+????????	-22.9	4.067	3	0.2543	4	2	7
ZNF557	4425	-0.582	0.5608	-?????????????????????	0	0	0	1	1	1	1
ELF3	10878	0.581	0.5612	???????????+??????????	0	0	0	1	1	3	1
FAM151A	3364	-0.581	0.5612	??????????-???????????	0	0	0	1	1	4	1
CDC45	9586	0.58	0.5618	???????+??????????????	0	0	0	1	1	1	2
NPHS1	4710	-0.58	0.562	?????????-????????????	0	0	0	1	1	4	1
C16orf96	4212	0.579	0.5626	??????????????+???????	0	0	0	1	1	2	1
TLE4	85442	-0.579	0.5626	?++?-?+--+?+--?-???-??	24	17.095	11	0.1051	12	1	42
AKAP9	22125	-0.578	0.5634	??????-???????????????	0	0	0	1	1	1	1
PRRC1	92183	-0.577	0.5642	?-?+-?-+-+?++---?+??-?	9.4	16.549	13	0.2207	14	1.78571	33
EFCAB5	80761	0.576	0.5645	+??+??-++?-++?-???????	-14.6	8.727	8	0.3659	9	7.22222	20
DZIP3	5335	-0.576	0.5646	???????????????-??????	0	0	0	1	1	3	5
CTSF	2971	0.575	0.5653	???+??????????????-???	0	0.09	1	0.7646	2	2	2
ATRIP	12911	-0.574	0.566	??????????-???--??????	0	0.128	2	0.9381	3	1	26
CABP5	1579	-0.574	0.566	????-?????????????????	0	0	0	1	1	2	1
LGALS4	5335	-0.574	0.5662	???????????????-??????	0	0	0	1	1	2	9
BOC	22793	0.573	0.5664	?-?????-++???+????????	-31.1	4.577	4	0.3335	5	1.8	5
IGF2R	61137	0.573	0.5666	?-?-??++-???+?????????	-23.4	5.673	5	0.3394	6	3.66667	15
DNAH14	89349	0.573	0.5669	-?+?+?++?+++-?+-?????+	33.1	19.438	11	0.05367	12	8.25	159
GNL3L	12911	0.572	0.567	??????????+???-+??????	0	1.833	2	0.3999	3	1	11
SLC35B3	3364	0.57	0.5686	??????????+???????????	0	0	0	1	1	1	7
CD244	47299	0.57	0.569	??????+-?+?-??????????	0	1.352	3	0.7168	4	2.75	6
MYO10	7576	0.569	0.5691	??????????+???+???????	0	0.066	1	0.7966	2	2	4
CCDC164	8699	-0.568	0.5697	??????????+????-??????	-87.2	1.602	1	0.2056	2	4	2
CDK12	28653	0.569	0.5697	??????????+?+?0???????	0	1.286	2	0.5256	3	2	3
CDHR3	41541	0.568	0.5698	???????-???-+?????????	18.9	4.93	2	0.08499	3	2.33333	3
ADPGK	5335	-0.568	0.57	???????????????-??????	0	0	0	1	1	1	2
KRT82	4189	0.567	0.571	????-????????+????????	-58.9	1.887	1	0.1695	2	3	2
CHPF2	28012	-0.566	0.5716	?-????+?-?????????????	14.4	4.671	2	0.09674	3	4.33333	4
CD33	4212	-0.565	0.5718	??????????????-???????	0	0	0	1	1	3	3
DEFA4	13488	0.565	0.5718	???????????+?-????????	0	0.388	1	0.5335	2	2.5	2
EFCAB2	31955	-0.565	0.5719	???????????--?????????	0	0.084	1	0.7717	2	1.5	3
BRWD1	22125	0.565	0.5722	??????+???????????????	0	0	0	1	1	5	1
DNAJB6	21077	0.564	0.5726	????????????+?????????	0	0	0	1	1	1	1
ZNF654	12911	-0.563	0.5732	??????????-???--??????	0	0.149	2	0.928	3	1	20
DMRTA1	21077	0.562	0.5744	????????????+?????????	0	0	0	1	1	1	1
MAP4K5	5335	-0.561	0.575	???????????????-??????	0	0	0	1	1	1	3
BPHL	35036	-0.559	0.5761	??????-???-???+-??????	0	1.285	3	0.7328	4	3.25	16
OAS3	83286	0.559	0.5761	-?-+-?+-00?-++????????	0	9.052	10	0.5272	11	2.54545	34
C10orf107	25710	0.558	0.577	-??+???????+?+?-??????	-48.3	4.047	4	0.3997	5	1	19
PRIC285	3255	-0.558	0.577	?-????????????????????	0	0	0	1	1	2	1
C18orf56	12911	0.557	0.5773	??????????+???-+??????	2.6	4.105	2	0.1284	3	1	21
C1orf31	3364	0.557	0.5776	??????????+???????????	0	0	0	1	1	1	1
C5orf42	69670	-0.557	0.5778	+???+?--???+-?????????	-2.8	6.811	5	0.2351	6	5.5	9
HBS1L	9586	-0.556	0.578	???????-??????????????	0	0	0	1	1	1	1
RPGR	50251	-0.556	0.5782	???+?-????++--+-??????	-27.9	7.035	7	0.4253	8	3	21
SRRT	84001	-0.556	0.5786	+-????++?-?-+-?-??????	-5.4	9.488	8	0.3029	9	2	22
KRTAP21-2	2462	0.555	0.5788	???+??????????????????	0	0	0	1	1	1	1
C2orf84	45834	0.555	0.5792	??????+?+???-?????????	0	1.203	2	0.5481	3	1	4
ESD	76774	0.554	0.5799	?--???+--+?++??????-?-	0	3.982	9	0.9126	10	1.8	32
TMPRSS4	3364	0.553	0.58	??????????+???????????	0	0	0	1	1	1	1
C16orf7	9155	-0.552	0.5807	????-?????-???+???????	0	3.999	2	0.1354	3	2	5
GOLM1	7576	0.552	0.5807	??????????+???-???????	0	0.662	1	0.4157	2	2	2
CASP14	21077	-0.551	0.5814	????????????-?????????	0	0	0	1	1	4	1
CENPQ	22125	0.551	0.5816	??????+???????????????	0	0	0	1	1	1	1
SSPO	103305	0.551	0.5818	----+++++--+-+--?++--+	0	17.342	20	0.6307	21	24.8571	1221
PRMT2	22125	-0.55	0.5822	??????-???????????????	0	0	0	1	1	2	1
RPP21	4212	0.55	0.5822	??????????????+???????	0	0	0	1	1	1	9
MCF2L	83715	0.55	0.5823	---+??-+0+?++????+???-	0	10.757	11	0.4638	12	7.16667	44
AHCTF1	4425	-0.549	0.583	-?????????????????????	0	0	0	1	1	2	2
OR1L1	5335	-0.549	0.583	???????????????-??????	0	0	0	1	1	1	1
EPHB6	91961	0.548	0.5838	++?-??0--?+++-+-??????	0	8.659	11	0.6533	12	1.91667	32
C5	22125	0.548	0.584	??????+???????????????	0	0	0	1	1	3	2
TCP10	6914	0.547	0.5846	????+??????????+??????	0	0.002	1	0.9682	2	1	8
UGT2B10	24735	0.546	0.5853	??????+??????+????????	0	0.199	1	0.6552	2	2	3
CCDC67	7576	-0.545	0.5859	??????????-???-???????	0	0.171	1	0.6796	2	4	4
C6orf10	68227	0.544	0.5865	???-?--++++-?+--??????	0	6.643	10	0.7587	11	3.18182	46
SYCP2L	87451	-0.544	0.5867	?----?-+--?-++?+??????	0	10.42	11	0.493	12	1.83333	44
AP3S1	4212	-0.543	0.5868	??????????????-???????	0	0	0	1	1	2	2
CCDC110	4212	-0.543	0.5868	??????????????-???????	0	0	0	1	1	3	3
SLC23A1	21077	0.543	0.5868	????????????+?????????	0	0	0	1	1	1	1
DDX49	9547	0.543	0.587	??????????????-+??????	-100.5	1.496	1	0.2212	2	2	13
FAM186A	70033	0.543	0.5874	+??+?--+?-??-??+??????	56	20.468	7	0.004644	8	1.875	16
PRRG2	14921	-0.543	0.5874	???????-???????+??????	0	0.813	1	0.3672	2	2	2
SLC7A13	1215	0.541	0.5882	????????????????????+?	0	0	0	1	1	3	1
CHRNA6	2462	-0.541	0.5884	???-??????????????????	0	0	0	1	1	4	1
NECAB1	5335	0.541	0.5884	???????????????+??????	0	0	0	1	1	2	1
ABTB1	36258	-0.541	0.5885	?-????+????-??????????	-74.6	2.292	2	0.318	3	2	5
SH3PXD2A	22125	-0.541	0.5886	??????-???????????????	0	0	0	1	1	1	1
ATP2B4	85580	0.54	0.5893	+-??-?+-?-?++-?+??????	0	4.048	9	0.9082	10	1	28
GLI4	27765	-0.539	0.5901	0?????-?????????????-?	0	0.41	2	0.8147	3	1	3
AFAP1L2	5335	0.538	0.5904	???????????????+??????	0	0	0	1	1	5	11
HYI	5335	-0.538	0.5904	???????????????-??????	0	0	0	1	1	3	6
RABEP1	50362	0.538	0.5904	??????+--+-??-?-??????	-9.4	7.313	6	0.2929	7	1.71429	117
MCF2L2	14921	-0.538	0.5907	???????+???????-??????	-97.3	1.521	1	0.2175	2	1	9
DAPL1	47014	0.537	0.5909	??+???+?????+-????????	-54.8	3.229	3	0.3576	4	2	4
HSPBP1	10878	-0.537	0.5912	???????????-??????????	0	0	0	1	1	2	1
DYNLT3	12911	0.537	0.5914	??????????-???++??????	-66.6	2.4	2	0.3011	3	1	49
B4GALNT2	4212	-0.536	0.592	??????????????-???????	0	0	0	1	1	2	3
IRF8	12725	0.536	0.5921	???????+-????????+????	0	1.002	2	0.6059	3	1	3
DLL4	79550	0.535	0.5925	-??--?--?+?++???-+?++?	0	7.987	11	0.7145	12	1	43
PAGE1	85749	0.535	0.5927	+?-??---++?+-+?-?????+	0	6.568	11	0.8329	12	1.75	151
ADCY1	79115	0.535	0.5928	????+?+-?-?-++?-????+?	0	4.312	8	0.8279	9	1.66667	28
ASCL3	22125	-0.534	0.593	??????-???????????????	0	0	0	1	1	1	1
STARD6	90854	-0.534	0.5935	++??+?----?-+?-+++????	0	8.117	12	0.776	13	1.76923	126
VIL1	12911	-0.534	0.5935	??????????+???+-??????	0	1.042	2	0.594	3	2	10
NOP58	4212	-0.532	0.5948	??????????????-???????	0	0	0	1	1	1	1
NOX1	56977	-0.531	0.5951	??+?-??-?-?--+?-??????	0	5.211	7	0.6342	8	1	74
PIEZO1	25787	0.53	0.5958	?????????+??+?????????	0	0.24	1	0.6243	2	2	2
TSPAN11	4425	0.529	0.5966	+?????????????????????	0	0	0	1	1	2	1
C6orf70	28099	0.529	0.5967	??????+???+??-????????	0	1.219	2	0.5435	3	2.33333	4
IQUB	11767	-0.529	0.597	-???????+-????????????	-21.6	3.288	2	0.1932	3	2	3
SLC17A4	63741	0.528	0.5977	+?????-?-??++???-???++	0	6.406	7	0.4933	8	1.875	23
OLFM4	84222	0.527	0.5982	-++-+--+?0?-+-????????	0	6.932	11	0.8046	12	1.91667	28
RAB11FIP3	2610	0.527	0.5984	?????????????+????????	0	0	0	1	1	1	1
HIST1H1T	3364	-0.526	0.5992	??????????-???????????	0	0	0	1	1	2	1
COL4A5	44796	0.525	0.5993	?+?????-???++?????????	-1.9	4.906	3	0.1788	4	1	5
DHRS7C	2632	-0.525	0.5994	????????-?????????????	0	0	0	1	1	1	1
ADAT1	57636	0.525	0.5995	?-??+??+--?-+-?????-?+	0	5.462	9	0.7923	10	1	95
VWA3B	96100	-0.524	0.6002	+??-??++-++---++?----?	28.7	23.832	15	0.06799	16	2.6875	205
ADAMTS14	4710	-0.521	0.6024	?????????-????????????	0	0	0	1	1	3	1
LILRA2	11892	0.52	0.6028	+-????????????+???????	0	1.794	2	0.4079	3	1	4
FOXJ2	7576	-0.519	0.6034	??????????-???+???????	0	0.563	1	0.4532	2	2	4
STAT2	5335	0.52	0.6034	???????????????+??????	0	0	0	1	1	1	14
NAV2	48842	0.519	0.6038	+?????+?????+???????-?	0	0.812	3	0.8466	4	3	6
OXGR1	22125	-0.519	0.604	??????-???????????????	0	0	0	1	1	1	1
APOC4	4212	-0.518	0.6044	??????????????-???????	0	0	0	1	1	1	1
DEFB119	5335	-0.518	0.6046	???????????????-??????	0	0	0	1	1	2	13
GFM2	4212	-0.517	0.6054	??????????????-???????	0	0	0	1	1	1	1
DMD	92533	-0.516	0.6055	-???-?-+---+++--??????	0	5.554	11	0.9014	12	5.91667	63
ADAM15	7576	-0.516	0.6058	??????????-???-???????	0	0.114	1	0.7359	2	3	6
CEP164	26337	0.515	0.6067	??????+???????-???????	-80.4	1.663	1	0.1972	2	6	4
KIAA1751	13798	-0.515	0.6067	???????-??????+???????	0	0.887	1	0.3463	2	3	3
CHRND	7576	-0.513	0.6077	??????????+???-???????	7.9	3.259	1	0.07104	2	4	6
C3orf19	3364	-0.513	0.6078	??????????-???????????	0	0	0	1	1	2	4
ACSM1	10186	0.512	0.6086	??????????+??+-???????	1.5	4.062	2	0.1312	3	4.66667	25
C10orf128	24735	0.512	0.6086	??????+??????+????????	0	0.025	1	0.8738	2	1	2
C11orf49	4710	-0.512	0.6086	?????????-????????????	0	0	0	1	1	1	1
TGFBI	5335	0.512	0.6088	???????????????+??????	0	0	0	1	1	1	3
SPTBN5	95266	0.511	0.609	-+?+-?--+-+-++-?-?++?+	-7.3	16.776	16	0.4002	17	9	274
TSNARE1	12911	-0.509	0.6105	??????????-???+-??????	0	1.291	2	0.5244	3	1	6
KIF5C	22125	-0.509	0.6106	??????-???????????????	0	0	0	1	1	1	21
NEBL	95906	0.509	0.611	+??+?--+--++++--??++-?	0	13.917	15	0.5318	16	9.125	193
REPS1	4212	-0.508	0.6112	??????????????-???????	0	0	0	1	1	3	2
TEX101	21077	-0.507	0.6122	????????????-?????????	0	0	0	1	1	1	1
FASTKD1	74218	0.507	0.6125	??????+-?-?+-??+?+????	0	2.179	6	0.9025	7	2.85714	25
CDH12	11687	-0.506	0.6126	?-????????+???+??????+	0	1.691	3	0.639	4	1	19
DGAT2L6	36665	0.506	0.6127	?????????0?-+?????????	16.5	4.792	2	0.09107	3	1	9
EIF4E1B	27460	-0.506	0.6128	??????-????????+??????	0	0.429	1	0.5127	2	2.5	15
SMTNL1	7576	0.504	0.6139	??????????-???+???????	0	0.265	1	0.607	2	1	2
MUC4	62826	0.504	0.6143	??++???+?+--+?-+??????	0	3.784	8	0.8761	9	9.77778	30
PCDHGA10	41159	0.503	0.6148	+????+-+?+????????????	-3.9	5.774	4	0.2167	5	2	53
WDR24	22656	-0.503	0.6149	????+???????-?????????	-103.1	1.477	1	0.2242	2	2	2
MUC16	35036	0.503	0.6153	??????+???-???-+??????	0	2.764	3	0.4295	4	9	19
TGM5	22125	0.502	0.6154	??????+???????????????	0	0	0	1	1	2	1
CCDC38	21077	0.502	0.6158	????????????+?????????	0	0	0	1	1	3	1
GLMN	20253	-0.501	0.6161	????????++-???--??????	-8.6	5.525	4	0.2375	5	1	13
SLC22A11	52788	0.501	0.6161	??????+-????+?????????	0	0.872	2	0.6466	3	1	3
DNAJB8	22125	-0.499	0.6176	??????-???????????????	0	0	0	1	1	1	1
LAMA4	43956	-0.499	0.6176	-?????????--+?+???????	0	1.849	4	0.7636	5	9	8
ZDHHC14	7576	0.499	0.618	??????????+???+???????	0	0.156	1	0.6929	2	1	3
CECR5	30824	-0.497	0.6193	??????-???-????-??????	0	0.488	2	0.7837	3	1	89
MYBPC3	103305	-0.497	0.6193	++--+++-+-++-++-?-+--+	0	11.422	20	0.9345	21	7.28571	211
MAP7	4212	-0.496	0.62	??????????????-???????	0	0	0	1	1	2	3
MCF2	73116	0.496	0.6201	+-+-???-?++-+---??????	0	8.326	11	0.6838	12	2.5	160
LEPR	4212	-0.496	0.6202	??????????????-???????	0	0	0	1	1	1	1
FRYL	31955	0.494	0.621	???????????-+?????????	0	0.224	1	0.6358	2	3	2
KANK3	8699	0.494	0.6213	??????????+????-??????	0	0.787	1	0.3751	2	1	2
OR13C8	6887	0.494	0.6213	+??-??????????????????	0	0.144	1	0.7048	2	3	4
CA12	21077	-0.494	0.6214	????????????-?????????	0	0	0	1	1	2	1
CFHR4	4212	-0.491	0.6232	??????????????-???????	0	0	0	1	1	3	8
SLC17A2	42589	0.491	0.6232	??????+-???+??????????	0	0.869	2	0.6476	3	1.66667	9
ARL5B	7576	-0.491	0.6234	??????????-???-???????	0	0.109	1	0.7416	2	1	3
IFNE	25502	0.491	0.6235	-???????????+?????????	0	0.738	1	0.3904	2	1	2
OR8J3	21077	-0.491	0.6236	????????????-?????????	0	0	0	1	1	1	1
C8orf22	91143	0.49	0.6244	++0+?+++--?--+?--?????	0	9.457	13	0.7376	14	1	88
INTS8	35635	0.49	0.6245	??????+?-??-??????????	0	1.66	2	0.436	3	1	48
UNC45B	76343	-0.489	0.6245	??????+++-?+-??+??????	40.7	13.486	6	0.03593	7	2.71429	22
KIAA0146	21077	0.489	0.625	????????????+?????????	0	0	0	1	1	4	1
VCL	7576	0.489	0.625	??????????+???-???????	0	0.971	1	0.3245	2	1	3
HHATL	15303	-0.488	0.6257	+??????????-??????????	22.5	3.87	1	0.04915	2	2	2
ALDH7A1	35210	-0.488	0.6258	?-?????????+-?????????	0	1.05	2	0.5916	3	2	7
TBRG4	21077	0.487	0.626	????????????+?????????	0	0	0	1	1	1	1
ULK4	43202	0.487	0.6264	??????+?????-?????????	-57.9	1.9	1	0.1681	2	4	2
DMBT1	17790	-0.487	0.6265	??-+??????-???++????-?	42.4	12.163	5	0.03262	6	4.66667	19
NWD1	5335	-0.486	0.6268	???????????????-??????	0	0	0	1	1	5	14
NIPAL2	5335	-0.486	0.627	???????????????-??????	0	0	0	1	1	2	2
SPATA4	10831	0.486	0.627	?-????????+???+???????	55	8.883	2	0.01178	3	2.33333	3
TMEM18	21077	0.486	0.6272	????????????+?????????	0	0	0	1	1	1	1
CYP2D6	9586	-0.485	0.6274	???????-??????????????	0	0	0	1	1	1	1
MSMP	12911	0.485	0.6275	??????????+???+-??????	2.1	4.087	2	0.1296	3	2	17
UTS2D	7576	0.484	0.6282	??????????-???+???????	0	0.974	1	0.3238	2	3	9
OGT	54196	0.483	0.6287	???????-?0?++-?-??????	28.9	9.844	5	0.07979	6	1	34
ITPR2	5335	0.483	0.629	???????????????+??????	0	0	0	1	1	1	1
EDC3	12911	0.483	0.6292	??????????+???+-??????	37.2	6.366	2	0.04146	3	1	3
OLAH	47960	0.483	0.6293	??+????+?-?-+????+????	0	0.643	5	0.986	6	3.66667	10
IPO7	68842	0.483	0.6294	+--+??++?-??-?????????	0	6.352	7	0.4993	8	3	12
FBN3	98129	-0.482	0.6296	++0-??--+-?+-++-+-+?--	0	16.14	17	0.514	18	6.94444	99
TOX2	10878	-0.482	0.6298	???????????-??????????	0	0	0	1	1	2	1
NPC2	39277	0.481	0.6309	-???+??+????-+????????	0	3.448	4	0.4858	5	1	5
ARPC5L	7576	0.48	0.6315	??????????+???-???????	0	0.456	1	0.4995	2	1	6
FAM132A	46566	-0.479	0.632	??????-???-?+?????????	0	1.923	2	0.3823	3	4	3
REG3G	12911	0.477	0.6331	??????????+???+-??????	28.6	5.6	2	0.06082	3	4	10
RAD51D	4212	-0.477	0.6332	??????????????-???????	0	0	0	1	1	2	1
SEC14L4	5335	-0.477	0.6334	???????????????-??????	0	0	0	1	1	3	6
GZMH	12911	0.477	0.6337	??????????-???++??????	0	1.008	2	0.604	3	3	10
KNCN	4212	-0.476	0.634	??????????????-???????	0	0	0	1	1	1	4
SATL1	62907	0.476	0.6341	+?-+????+++---+-??????	0	2.047	10	0.996	11	3	123
SDK2	95720	-0.476	0.6341	-?-+---+?+++----+??-?+	-11.4	16.16	16	0.4418	17	1.82353	378
PLEKHA5	5335	0.476	0.6342	???????????????+??????	0	0	0	1	1	3	1
SOHLH1	3677	-0.475	0.6346	???+????????????????-?	1.9	3.057	1	0.08039	2	2	4
C16orf55	4212	-0.475	0.6348	??????????????-???????	0	0	0	1	1	1	1
TCEAL4	74158	-0.475	0.6348	+?+?+?--0-??+--???????	0	6.782	9	0.6598	10	1	170
RPL12	22125	-0.475	0.635	??????-???????????????	0	0	0	1	1	1	1
ASB11	32674	0.474	0.6355	+??-?????0??+?????????	0	2.28	3	0.5164	4	1	9
C14orf183	92131	0.474	0.6357	++?++?--++?-+--???+?--	0	12.979	14	0.5282	15	2	94
PSRC1	94909	0.474	0.6358	+-+--?+++0?-++?+??--+-	0	8.939	16	0.9159	17	3.76471	179
CALCOCO2	7576	0.473	0.6359	??????????-???+???????	-92.4	1.559	1	0.2118	2	1	8
ADPRH	7680	0.473	0.6361	++????????????????????	0	0.028	1	0.8678	2	2	2
LCTL	17621	0.472	0.6369	?????????+-???-+??????	0	2.433	3	0.4876	4	1	19
AGER	4212	0.471	0.6374	??????????????+???????	0	0	0	1	1	3	1
USO1	21077	-0.471	0.6374	????????????-?????????	0	0	0	1	1	4	1
CEP63	81322	-0.471	0.6378	?--?-?++--?+-+?????-+?	0	10.294	11	0.5042	12	3.33333	66
C1orf194	12911	0.471	0.6379	??????????-???+-??????	0	1.352	2	0.5087	3	1	13
TOP1MT	26412	-0.47	0.6382	????????????-??-??????	0	0	1	0.9993	2	7	2
COPS6	66298	-0.47	0.6386	??????+-+??--?????????	58.8	14.55	4	0.005733	5	1	6
CREB3L2	3364	-0.469	0.6388	??????????-???????????	0	0	0	1	1	4	1
CHIT1	4212	0.469	0.6394	??????????????+???????	0	0	0	1	1	4	1
CT45A5	35613	0.468	0.6396	??????-????+?+????????	-72.6	2.317	2	0.3139	3	1	6
FNDC7	2462	0.468	0.6396	???+??????????????????	0	0	0	1	1	2	1
IL12RB2	7576	-0.468	0.6397	??????????-???+???????	0	0.696	1	0.4043	2	3	5
TPP1	21077	0.468	0.6398	????????????+?????????	0	0	0	1	1	1	2
GBP7	44622	0.468	0.64	??????0+??-???+-??????	24.6	7.955	4	0.09324	5	3.6	9
CENPF	21077	0.467	0.6404	????????????+?????????	0	0	0	1	1	1	1
DOK2	23687	-0.467	0.6404	????????????+-????????	-50.1	1.998	1	0.1575	2	2	2
BPIFB4	31711	-0.466	0.6416	??????-+??????????????	5.8	3.186	1	0.07425	2	2	2
MED17	22125	-0.465	0.6418	??????-???????????????	0	0	0	1	1	1	1
A2ML1	21077	-0.464	0.6424	????????????-?????????	0	0	0	1	1	7	1
PER1	21077	0.463	0.6436	????????????+?????????	0	0	0	1	1	2	1
RPL10A	31932	-0.463	0.6437	-?+-???+?-????--??????	0	1.379	6	0.9671	7	1	18
HEATR5A	50237	0.462	0.644	-?????-?????+-????????	0	2.573	3	0.4622	4	2.25	17
DNAAF3	26412	0.462	0.6443	????????????+??+??????	0	0.004	1	0.9509	2	2.5	2
SHANK2	79138	0.461	0.6446	?+?+-?+-?+?++-???????-	0	5.843	9	0.7555	10	6.2	32
CWC25	3364	-0.461	0.645	??????????-???????????	0	0	0	1	1	1	1
GRIA1	48741	0.461	0.6452	+??+?+?-???++?????????	29.4	9.918	5	0.07758	6	1.83333	11
IGF2	21077	-0.46	0.6454	????????????-?????????	0	0	0	1	1	2	1
PSG9	12857	-0.46	0.6455	0?????????-???-??????+	0	2.057	3	0.5606	4	3.25	6
ZFYVE26	28874	-0.46	0.6456	???+????????-??+??????	-92.3	2.08	2	0.3535	3	3	5
FNDC1	8699	0.458	0.6473	??????????+????+??????	0	0.083	1	0.7738	2	1	3
NDRG4	12911	0.457	0.6477	??????????-???++??????	0	0.44	2	0.8026	3	2	9
PYGM	9586	-0.457	0.648	???????-??????????????	0	0	0	1	1	3	1
PEBP4	5335	-0.456	0.6486	???????????????-??????	0	0	0	1	1	5	1
STX12	4710	0.456	0.6486	?????????+????????????	0	0	0	1	1	1	1
MAP3K6	21077	0.455	0.649	????????????+?????????	0	0	0	1	1	2	2
HYDIN	3364	0.455	0.6494	??????????+???????????	0	0	0	1	1	6	8
STYX	10878	0.454	0.65	???????????+??????????	0	0	0	1	1	2	1
GRHL1	45812	-0.453	0.6505	??????+?????--????????	0	1.495	2	0.4735	3	1	8
NREP	30663	0.452	0.6513	???????-????+?????????	49.5	5.936	1	0.01484	2	1	2
SLC26A7	99251	0.452	0.6514	--?+??+++-+-+--+??-?--	0	12.011	15	0.6782	16	1	109
WDR90	9155	0.451	0.6519	????-?????-???+???????	0	1.1	2	0.5768	3	4	12
ELAC2	4212	-0.45	0.6528	??????????????-???????	0	0	0	1	1	1	1
NEK8	5335	0.449	0.6534	???????????????+??????	0	0	0	1	1	1	3
ITGAL	8590	-0.448	0.6539	?-?????????????+??????	-93.4	1.551	1	0.213	2	3	9
URGCP	4211	0.448	0.6541	????-???+?????????????	0	0.502	1	0.4786	2	1	2
SEC24D	6822	-0.448	0.6542	?????????????--???????	0	0.007	1	0.9326	2	1	7
HSD17B14	5335	-0.447	0.6546	???????????????-??????	0	0	0	1	1	2	1
TRIML2	12911	0.447	0.6548	??????????+???+-??????	0	1.076	2	0.584	3	1	12
ILVBL	89398	0.445	0.6566	?+?--?-+?-++++-??+-+-+	0	9.816	15	0.8311	16	3.625	52
SLC25A25	73711	0.444	0.6567	??????++?0?--??-??????	31.7	10.254	5	0.06836	6	1	85
COL23A1	57000	-0.444	0.6568	??????--????+?-???????	45.1	9.114	3	0.02782	4	4.25	8
ASMT	9497	-0.443	0.6577	-??-?????????+????????	0	0.561	2	0.7553	3	1	3
SERPINA12	44781	0.443	0.6577	????+?+?????-?????????	-88.3	2.124	2	0.3457	3	4	4
PMS1	4212	0.443	0.658	??????????????+???????	0	0	0	1	1	2	1
CAMLG	7172	-0.443	0.6581	???+?????-????????????	0	0.404	1	0.5251	2	1	2
MMAB	9586	0.442	0.6582	???????+??????????????	0	0	0	1	1	1	1
STX6	9586	0.442	0.6582	???????+??????????????	0	0	0	1	1	1	1
SMAD3	83393	-0.441	0.6589	-+?+-?--+??-++??++-?+?	12.9	17.226	13	0.1892	14	1	56
XKR5	21183	-0.441	0.6593	+??+???-?-????????????	42.8	8.737	3	0.03301	4	2.75	6
ZNF534	24735	0.44	0.66	??????+??????+????????	0	0	1	0.9985	2	2	3
ZNF77	84262	-0.44	0.6602	+??-??-+--+?-+-+??+?-?	0	11.346	12	0.4995	13	1.69231	119
C4orf47	6887	-0.44	0.6603	-??+??????????????????	0	0.763	1	0.3824	2	1	2
VWDE	29551	0.439	0.6603	????????-???+??-?-????	0	1.913	3	0.5906	4	4.5	19
ASPM	12911	-0.439	0.6604	??????????-???-+??????	0	0.485	2	0.7845	3	3	14
PKD1L2	93102	-0.439	0.6608	?+?+??--++++-+-+?????-	26.8	19.134	12	0.08534	13	12.9231	325
CCDC78	69189	0.437	0.662	+?????+??---++????????	33.9	12.094	6	0.05991	7	5.14286	11
RALYL	3364	0.437	0.662	??????????+???????????	0	0	0	1	1	1	1
MORN3	7576	0.437	0.6622	??????????+???+???????	0	0.059	1	0.8084	2	3	4
C11orf21	8699	-0.436	0.6627	??????????+????-??????	0	0.882	1	0.3476	2	1	10
QRICH2	87896	0.435	0.6638	++++++++--?--+??+?-???	0	9.746	14	0.7805	15	5.6	93
ZFAND4	64715	0.434	0.664	--?-+?+--+?+?-?????+??	0	6.645	10	0.7585	11	1.90909	56
ASIC5	13034	-0.433	0.665	???+???-????????+??+??	-44.2	3.468	3	0.3249	4	3	52
ASCC1	94381	0.433	0.6651	?++-+?-+-+-+++?+-?---+	-3	18.453	17	0.3608	18	2.72222	237
CWF19L1	21077	0.432	0.6654	????????????+?????????	0	0	0	1	1	3	1
PTPRR	21077	0.432	0.6654	????????????+?????????	0	0	0	1	1	1	1
MUC6	63666	0.431	0.6665	??????++???++?????????	0	0.245	3	0.97	4	2	8
TEP1	98157	-0.431	0.6665	--+++++-++-+--?+-???++	8	20.655	17	0.2421	18	9.83333	130
BBS5	56690	-0.431	0.6668	??????-????++-????????	26.3	6.785	3	0.07908	4	1	6
CCDC61	94039	-0.43	0.6672	+??+--+-?--+--+-?-???-	0	15.993	14	0.3138	15	2.86667	63
CYP4A11	3255	-0.43	0.6672	?-????????????????????	0	0	0	1	1	1	1
FAM83H	23704	-0.43	0.6674	????+?-???????????????	0	0.348	1	0.555	2	2	5
KIAA1683	7576	0.429	0.6679	??????????0???+???????	0	0.147	1	0.7014	2	2	4
PLXNA3	44104	0.429	0.6682	?0?????+??-?++-???????	0	3.968	5	0.554	6	2	14
IFT74	50138	0.428	0.6685	++-++??-?+??-???+??0?-	0	5.399	10	0.863	11	1	107
TGM7	20307	-0.428	0.6685	+??-??????-???-+??-???	0	4.134	5	0.5303	6	4	14
CRYZ	24735	-0.428	0.6688	??????-??????+????????	60.8	7.658	1	0.005651	2	1	2
SPERT	40720	-0.427	0.6697	?-+?+??+-???-???+????-	0	5.938	7	0.5469	8	1	115
ADSSL1	3364	0.426	0.6698	??????????+???????????	0	0	0	1	1	2	1
CDC42BPA	7576	-0.426	0.6703	??????????-???+???????	0	0.724	1	0.3949	2	1	4
[truncated: 943 more rows]

## Sheet: Height
MarkerName	Weight	Zscore	P-value	Direction	HetISq	HetChiSq	HetDf	HetPVal	N_study	Mean_SNPs	Total_carriers
GRHPR	25900	-3.818	0.0001348	????????-??????-?????	0	0.043	1	0.8357	2	2.5	2
ABCB7	68965	-3.568	0.0003599	-?????--+--+-+-??????	2.3	11.259	9	0.2584	10	1	365
ZDHHC14	7289	-3.545	0.0003923	??????????-???-??????	0	0.034	1	0.854	2	1	3
GAP43	21171	3.54	0.0004	???????????????+?????	0	0	0	1	1	2	1
RIOK1	21171	-3.54	0.0004	???????????????-?????	0	0	0	1	1	1	1
ZFPM1	48152	-3.348	0.0008132	??????-?????-??-?????	0	0.852	2	0.6532	3	1.66667	21
DHX57	25096	-3.298	0.0009741	??????????????--?????	0	0.282	1	0.5957	2	3	2
CD8A	7289	3.27	0.001076	??????????+???+??????	0	0.753	1	0.3857	2	3	2
CDC42BPA	7289	3.259	0.001117	??????????+???+??????	-24.6	2.407	1	0.1208	2	1	4
NSUN4	48152	-3.124	0.001783	??????-?????-??-?????	0	0.488	2	0.7836	3	4.66667	13
CNTNAP5	2641	3.121	0.0018	?????????+???????????	0	0	0	1	1	1	1
ARPC5L	7289	-3.08	0.002073	??????????-???-??????	0	0.017	1	0.895	2	1	6
CCDC125	77571	3.056	0.00224	+???+-++???++??+-????	49.9	19.965	8	0.01047	9	1	45
KCNT2	21171	-3.036	0.0024	???????????????-?????	0	0	0	1	1	1	1
BOK	12056	3.009	0.002621	++??+???????+????????	0	2.377	3	0.498	4	1	27
NSRP1	4856	-2.989	0.0028	????????????-????????	0	0	0	1	1	1	9
SFTPD	3364	2.929	0.0034	??????????+??????????	0	0	0	1	1	2	1
TEX13A	3364	2.894	0.0038	??????????+??????????	0	0	0	1	1	1	2
DCD	4856	-2.863	0.0042	????????????-????????	0	0	0	1	1	1	1
RPGRIP1	40322	-2.856	0.004286	???????--???-??-?????	0	0.529	3	0.9125	4	1.5	10
SCGN	52025	-2.837	0.004551	??+-??-???????--?????	0	1.665	4	0.7971	5	1.6	6
SLC9A3	26981	-2.79	0.005278	??????-?????-????????	0	0.067	1	0.7964	2	2	3
NTN4	2456	2.759	0.0058	?????????????+???????	0	0	0	1	1	2	2
NXT2	57153	2.759	0.0058	??++???+--++???+?????	0	5.402	7	0.6111	8	1	23
LMO7	20444	2.753	0.0059	???????+???+?????????	0	0.014	1	0.9051	2	4	2
CD46	4729	2.748	0.006	????????+????????????	0	0	0	1	1	1	1
FSTL1	68021	2.703	0.006865	+???+?+?-??+???+++?0?	0	3.275	8	0.916	9	2.77778	19
WDR46	12145	2.7	0.006935	??????????+?+?+??????	-20.2	3.327	2	0.1895	3	2	17
RNF41	87118	2.691	0.00712	+??+??++++?-++?+++???	0	5.226	11	0.9197	12	2.58333	39
PARM1	22125	-2.669	0.0076	??????-??????????????	0	0	0	1	1	2	1
MYO15A	3364	-2.661	0.0078	??????????-??????????	0	0	0	1	1	4	1
KSR2	24581	-2.647	0.008121	??????-??????-???????	0	0.223	1	0.6367	2	1	6
RERG	61486	-2.643	0.008215	??????-????-+-?-?????	0	1.509	4	0.8251	5	1	9
OR8J3	21171	-2.62	0.0088	???????????????-?????	0	0	0	1	1	1	1
IER3	38049	2.619	0.008825	???????+????++?+?????	0	0.197	3	0.978	4	1	8
EDIL3	4184	-2.619	0.008829	????-???????????-??-?	0	0.241	2	0.8867	3	1	4
COL7A1	77751	2.607	0.009146	??????+?+--+++++??++?	0	5.899	10	0.8237	11	12.9091	119
NPEPL1	10878	2.605	0.0092	???????????+?????????	0	0	0	1	1	2	1
RWDD2B	3364	2.59	0.0096	??????????+??????????	0	0	0	1	1	3	24
C6	52862	-2.588	0.009643	??????--???????-?????	-23.6	3.235	2	0.1984	3	5	7
DOCK1	7289	2.588	0.009657	??????????+???+??????	0	0.863	1	0.3528	2	2.5	8
TSPAN9	4856	-2.576	0.01	????????????-????????	0	0	0	1	1	1	1
NISCH	22125	-2.536	0.0112	??????-??????????????	0	0	0	1	1	1	1
KLK4	4856	2.518	0.0118	????????????+????????	0	0	0	1	1	1	3
PCBP4	4856	-2.501	0.0124	????????????-????????	0	0	0	1	1	2	19
LDLRAD1	33316	-2.499	0.01244	??????????+?-?--?????	0	2.106	3	0.5507	4	3	149
C6orf201	4856	2.484	0.013	????????????+????????	0	0	0	1	1	1	8
NUDT13	3364	-2.468	0.0136	??????????-??????????	0	0	0	1	1	5	1
MAN2C1	56796	-2.447	0.01441	-??+??-???-??-?-?????	6.6	7.493	5	0.1865	6	6	10
FLT1	8102	-2.444	0.01451	-???-??????????????+?	50.6	8.104	2	0.01739	3	1	4
TPSD1	60904	-2.431	0.01507	??????--+????-?-????+	2.2	7.158	5	0.2091	6	1	12
C17orf28	8220	2.429	0.01516	??????????+?+????????	2.5	3.078	1	0.07938	2	3	34
IL1RAP	3364	-2.428	0.0152	??????????-??????????	0	0	0	1	1	1	1
TRIM38	43207	-2.406	0.01612	-??-+??????-???---???	0	3.658	6	0.7229	7	1	24
USO1	21171	-2.404	0.0162	???????????????-?????	0	0	0	1	1	4	1
OSMR	22125	-2.387	0.017	??????-??????????????	0	0	0	1	1	3	1
SH3TC1	66995	-2.376	0.01752	???-??-+???-???-?????	0	2.112	4	0.7153	5	4.2	7
FUK	22125	-2.37	0.0178	??????-??????????????	0	0	0	1	1	2	1
WDHD1	25596	-2.365	0.01803	-??????????????-?????	0	0.322	1	0.5705	2	4	2
KIF15	7289	-2.364	0.01809	??????????-???-??????	0	0.156	1	0.6928	2	2	16
ABHD12B	58360	-2.355	0.01851	????-?-????-???-?-?0?	0	3.128	5	0.6803	6	1	15
MYH6	9585	2.342	0.01919	????????+???+????????	0	0.178	1	0.6735	2	1.5	4
FBXO15	1215	2.342	0.0192	???????????????????+?	0	0	0	1	1	1	1
HAL	35974	-2.341	0.01923	???????????-??--?????	0	1.837	2	0.399	3	8	3
GRIK1	56194	2.322	0.02022	??????+?+???++?+????+	0	1.734	5	0.8846	6	1	10
KIF5B	2462	-2.308	0.021	????-????????????????	0	0	0	1	1	3	1
RND1	3364	2.308	0.021	??????????+??????????	0	0	0	1	1	1	2
HDAC5	21171	-2.304	0.0212	???????????????-?????	0	0	0	1	1	2	1
TMEM128	21171	2.297	0.0216	???????????????+?????	0	0	0	1	1	2	1
SLC18A1	9566	-2.294	0.0218	???????-?????????????	0	0	0	1	1	1	1
PRRG2	14422	-2.289	0.02209	???????-????-????????	0	0.233	1	0.6293	2	2	2
FCRL6	16855	2.284	0.02237	???????+??+???+??????	0	0.657	2	0.72	3	3.33333	25
ENTPD2	6566	2.28	0.02261	?????????-????+??????	52.3	6.286	1	0.01217	2	1.5	5
CCDC154	53349	2.275	0.0229	???+?-+++??+???????-?	0	5.101	6	0.531	7	2	7
TMC5	91725	2.275	0.0229	+-++-?++-++++??+??+??	0	10.588	13	0.6453	14	2.78571	177
ANKZF1	4856	-2.273	0.023	????????????-????????	0	0	0	1	1	3	1
UBR1	57287	-2.271	0.02317	-?????--???????-?????	0	2.868	3	0.4124	4	1	9
ERAP2	3364	-2.264	0.0236	??????????-??????????	0	0	0	1	1	3	1
FBN3	97126	2.262	0.02368	+?-++?++++?++++---?++	15.9	21.414	16	0.1631	17	6.88235	98
MUC16	34270	-2.259	0.02388	??????-???-?-?-??????	15.7	5.933	3	0.1149	4	9	19
TMEM44	4856	-2.251	0.0244	????????????-????????	0	0	0	1	1	3	1
MYBPC2	99118	-2.238	0.02524	---+--+--?+--++-??++-	0	14.975	17	0.5973	18	3.77778	160
PTPN18	21171	-2.232	0.0256	???????????????-?????	0	0	0	1	1	2	1
DDX27	12145	-2.215	0.02677	??????????-?-?-??????	0	0.625	2	0.7315	3	4	7
PFKFB1	46790	2.215	0.02679	?--????+???+?+?+????+	0	3.392	6	0.7583	7	1.85714	14
CPNE1	4856	-2.214	0.0268	????????????-????????	0	0	0	1	1	2	14
ESAM	12145	-2.211	0.02702	??????????-?-?-??????	0	1.581	2	0.4537	3	2	9
TBC1D8	12145	-2.205	0.02743	??????????-?-?-??????	0	1.253	2	0.5345	3	2	15
ADAM18	3255	2.203	0.0276	???+?????????????????	0	0	0	1	1	5	1
FOXRED1	2462	-2.203	0.0276	????-????????????????	0	0	0	1	1	3	1
C9orf135	16570	-2.197	0.028	-?????????-?-?-??????	0	1.441	3	0.696	4	2	12
RSPH1	30737	-2.197	0.02803	???????-???????-?????	0	0.06	1	0.807	2	3.5	2
TTN	95869	2.195	0.02813	?-++-?+-+----++-+??++	31.1	26.117	16	0.0524	17	15.3529	98
DARS2	4425	-2.189	0.0286	-????????????????????	0	0	0	1	1	1	3
ZNF534	24581	2.184	0.02894	??????+??????-???????	-59.1	1.885	1	0.1697	2	2	3
FLYWCH1	2456	-2.181	0.0292	?????????????-???????	0	0	0	1	1	1	1
CUX1	9566	-2.178	0.0294	???????-?????????????	0	0	0	1	1	1	1
TRIM17	24766	-2.176	0.02957	??????-??-???????????	0	0.658	1	0.4172	2	2	3
SHROOM4	60983	-2.174	0.02973	+--+???---?-?+?-?????	0	6.519	9	0.687	10	1	36
MLL5	21171	-2.173	0.0298	???????????????-?????	0	0	0	1	1	1	1
BCO2	12145	2.153	0.0313	??????????+?+?+??????	0	1.177	2	0.555	3	6	26
AKAP9	22125	2.149	0.0316	??????+??????????????	0	0	0	1	1	1	1
DTNBP1	4856	-2.149	0.0316	????????????-????????	0	0	0	1	1	3	9
PAGE1	85566	2.147	0.03179	++-???+-++?-++?+????+	-8.4	11.994	11	0.3641	12	1.75	152
TMEM63A	4856	2.144	0.032	????????????+????????	0	0	0	1	1	2	12
ATRN	46551	2.143	0.03213	???-??+????????+?????	0	0.513	2	0.7738	3	4	3
SSC5D	76338	-2.135	0.0328	-??--?-+???-?-?-?????	0	5.975	7	0.5426	8	1	58
TNPO2	21171	2.132	0.033	???????????????+?????	0	0	0	1	1	1	1
AGXT2	85125	2.13	0.03315	-??++?++++++???+?+???	0	5.333	10	0.8678	11	2.54545	31
DCST2	9566	2.13	0.0332	???????+?????????????	0	0	0	1	1	1	1
VWCE	3925	-2.125	0.0336	??????????????-??????	0	0	0	1	1	3	1
MKI67	12145	2.124	0.0337	??????????+?+?+??????	0	1.627	2	0.4433	3	2	8
OR1B1	3925	2.115	0.0344	??????????????+??????	0	0	0	1	1	1	1
EPS8	22125	-2.113	0.0346	??????-??????????????	0	0	0	1	1	3	7
IFI27L1	9566	2.113	0.0346	???????+?????????????	0	0	0	1	1	1	1
RPS27	33316	2.11	0.03485	??????????-?+?-+?????	43.7	8.888	3	0.03081	4	2	10
NRBF2	22752	2.101	0.03564	?????+?????????+?????	-42.2	2.109	1	0.1464	2	1	3
HYAL4	22632	-2.088	0.03679	??????-?????????+????	0	0.25	1	0.617	2	2	3
BPIFB3	76975	2.086	0.03698	-?++-?+?+??+?+-+?????	13.7	12.75	9	0.1742	10	5.7	31
PDE6B	12145	2.084	0.03719	??????????+?+?+??????	0	0.714	2	0.6999	3	2	14
COG6	21171	2.081	0.0374	???????????????+?????	0	0	0	1	1	1	1
TRAPPC11	21171	2.081	0.0374	???????????????+?????	0	0	0	1	1	3	1
NINL	35162	-2.08	0.03756	-??????-???????-?????	0	0.136	2	0.9343	3	3.33333	5
PSG5	7289	2.077	0.0378	??????????+???+??????	0	0.909	1	0.3404	2	2	4
AASDH	91849	-2.076	0.03786	+-?--?----?--+?-?-+++	2.9	17.516	15	0.289	16	3.9375	54
PTCHD3	58599	2.073	0.03813	+?????+????+???+?????	0	0.916	3	0.8217	4	2.75	94
ZSCAN5B	4856	-2.066	0.0388	????????????-????????	0	0	0	1	1	1	1
COL4A6	70417	-2.066	0.03881	-?-????-+---+---????+	0	4.566	11	0.9504	12	2	183
FIBP	3925	-2.054	0.04	??????????????-??????	0	0	0	1	1	1	1
GOLGA3	21171	-2.048	0.0406	???????????????-?????	0	0	0	1	1	3	2
C14orf183	91795	2.046	0.04075	+??--+++-+?-?+++?-?-+	0	10.018	14	0.7609	15	2	94
HSPA12A	2456	2.046	0.0408	?????????????+???????	0	0	0	1	1	1	1
MDN1	4856	-2.046	0.0408	????????????-????????	0	0	0	1	1	3	1
CRELD1	4856	-2.044	0.041	????????????-????????	0	0	0	1	1	1	1
RBM5	9566	-2.044	0.041	???????-?????????????	0	0	0	1	1	2	1
GDE1	2462	-2.04	0.0414	????-????????????????	0	0	0	1	1	2	1
APOC3	15303	-2.038	0.04158	+??????????-?????????	-45.8	2.057	1	0.1515	2	2.5	8
FTHL17	62407	-2.034	0.04199	-????+?-?-+--?+-?????	10.2	11.141	8	0.1938	9	1	79
DCC	87760	2.023	0.04312	??+--?+++-?+++?+???--	-7.4	13.04	12	0.3662	13	3.61538	69
CDH26	36420	2.014	0.04399	??????++-????????????	7.7	4.333	2	0.1146	3	6.33333	11
CCHCR1	7289	-2.014	0.04406	??????????-???-??????	0	0.062	1	0.8032	2	1	3
GBP1	21171	-2.007	0.0448	???????????????-?????	0	0	0	1	1	2	1
CCNB2	23706	-2.005	0.04493	?????+-??????????????	0	0.909	1	0.3404	2	1	2
CNTNAP1	7289	2.005	0.045	??????????+???+??????	0	0.264	1	0.6071	2	1	5
WBSCR28	21171	-1.999	0.0456	???????????????-?????	0	0	0	1	1	2	16
SLC22A10	3925	-1.997	0.0458	??????????????-??????	0	0	0	1	1	3	1
PCSK6	12145	-1.996	0.04599	??????????-?+?-??????	31.9	5.872	2	0.05307	3	7	29
CYP2C19	11616	-1.991	0.04643	-???-???-????????????	0	0.957	2	0.6196	3	2.33333	8
MPHOSPH10	4856	-1.99	0.0466	????????????-????????	0	0	0	1	1	2	1
ANKRD7	11714	-1.989	0.04666	-?????????-???-??????	0	0.346	2	0.8411	3	1	19
ZC3HAV1L	3925	-1.986	0.047	??????????????-??????	0	0	0	1	1	1	2
CCDC54	8220	1.976	0.04813	??????????+?+????????	-119.5	1.367	1	0.2424	2	2	3
GSG1	36116	1.973	0.04849	+?????++?????????????	-35.8	2.946	2	0.2293	3	1	6
GPR113	11422	1.966	0.04933	?????????+??+?+??????	0	0.11	2	0.9466	3	4.66667	18
HORMAD1	2456	-1.96	0.05	?????????????-???????	0	0	0	1	1	2	1
KLKB1	2456	-1.96	0.05	?????????????-???????	0	0	0	1	1	1	1
KIAA0415	8220	-1.957	0.05032	??????????-?-????????	0	0.786	1	0.3754	2	1	15
CCDC38	21171	-1.953	0.0508	???????????????-?????	0	0	0	1	1	3	1
OR52L1	26027	-1.944	0.05184	????????????-??-?????	-84.5	1.626	1	0.2023	2	1	4
ADCY4	21171	-1.941	0.0522	???????????????-?????	0	0	0	1	1	6	2
EPHA1	4856	-1.938	0.0526	????????????-????????	0	0	0	1	1	4	14
LOXHD1	94273	-1.937	0.05273	+?-+-+--++?---?-+??--	-2.3	16.625	15	0.3417	16	1	115
NXF1	43296	1.936	0.05285	??????+????????+?????	0	0.024	1	0.8769	2	1	6
SLC30A8	3364	-1.928	0.0538	??????????-??????????	0	0	0	1	1	3	1
C9orf100	4729	-1.924	0.0544	????????-????????????	0	0	0	1	1	2	1
SRPK3	7289	1.92	0.05483	??????????+???+??????	0	0.447	1	0.5036	2	1	7
C4orf21	4856	-1.919	0.055	????????????-????????	0	0	0	1	1	6	1
GBA3	7289	-1.918	0.05509	??????????-???-??????	0	0.167	1	0.6831	2	2	19
ADAM28	4729	1.916	0.0554	????????+????????????	0	0	0	1	1	4	1
C20orf85	3364	-1.916	0.0554	??????????-??????????	0	0	0	1	1	2	1
LOC389458	4856	1.914	0.0556	????????????+????????	0	0	0	1	1	1	6
BCAR3	12145	1.911	0.05606	??????????+?+?+??????	0	0.666	2	0.7168	3	2	9
ADAM22	12145	1.911	0.05607	??????????+?+?+??????	0	1.799	2	0.4068	3	2	11
FOXP3	85974	1.909	0.05624	?++???++-++-+?++????+	-8.6	11.976	11	0.3655	12	1	1247
LLGL1	12145	1.906	0.05669	??????????+?+?+??????	0	1.292	2	0.5242	3	1	6
CECR5	30345	-1.905	0.05678	??????-???-?-????????	0	0.086	2	0.9578	3	1	89
PIK3R4	44740	-1.904	0.05694	+?????-????+--???????	0	3.749	4	0.441	5	1	10
KIAA1430	21171	-1.899	0.0576	???????????????-?????	0	0	0	1	1	1	1
NAAA	45148	1.898	0.0577	??????+???+++?-??????	0	3.94	4	0.4142	5	2.6	441
ROGDI	3925	1.893	0.0584	??????????????+??????	0	0	0	1	1	1	2
CLDN20	6887	1.886	0.05926	+???+????????????????	0	0.09	1	0.7644	2	2	3
DYRK4	3925	1.884	0.0596	??????????????+??????	0	0	0	1	1	1	1
IQCE	29825	-1.884	0.05963	????????-?????+-?????	-57.4	2.541	2	0.2806	3	2.66667	3
MAPK7	52862	-1.88	0.06014	??????--???????-?????	-62.9	2.456	2	0.2929	3	1	3
CROCC	26854	1.88	0.06015	??????+?+????????????	0	0.057	1	0.8106	2	2	2
MUC6	63740	-1.877	0.06047	??????--???-???-?????	-1.3	4.935	3	0.1766	4	2	8
RNASEL	38055	1.876	0.06066	????+??+????+??+?????	0	0.462	3	0.9273	4	1.75	4
LRRC42	43296	-1.876	0.06072	??????-????????+?????	11.4	3.387	1	0.06573	2	2	2
MECR	29012	1.874	0.06087	+???-?+??????????????	0	1.029	2	0.5978	3	1	5
CGN	78124	1.87	0.06154	-???+?++?+?--??+?????	8	9.78	7	0.2014	8	6.25	17
CCDC169	8220	1.869	0.06164	??????????+?+????????	-102.1	1.485	1	0.2231	2	1	3
TRIM10	87111	-1.863	0.06244	+?????---?+--?-+???+-	0	7.612	10	0.6667	11	1	44
ZNF528	7289	1.863	0.0625	??????????+???+??????	0	0.008	1	0.9288	2	2	2
HAUS8	4856	-1.862	0.0626	????????????-????????	0	0	0	1	1	1	11
LILRB4	15266	1.852	0.06406	+??+?+???-+??????????	0	1.838	4	0.7655	5	3.8	17
TRPM2	72474	-1.849	0.0645	??-???--+??-?+?-?????	-19.5	6.693	6	0.3502	7	8	10
PRTFDC1	25096	-1.844	0.06522	??????????????--?????	0	0.225	1	0.6356	2	4	3
KIF1A	12145	-1.836	0.06634	??????????-?-?-??????	0	0.789	2	0.6741	3	2	19
SH3PXD2A	22125	1.834	0.0666	??????+??????????????	0	0	0	1	1	1	1
DRP2	63441	-1.833	0.06681	---????-+-?---?-????+	0	6.953	10	0.7299	11	1.81818	48
PTH2R	71949	1.831	0.06716	+??+?-+++-???-?+?????	0	4.862	8	0.7722	9	5.22222	19
CATSPERB	2462	-1.83	0.0672	????-????????????????	0	0	0	1	1	1	1
CNKSR1	18588	-1.829	0.06737	???????-?-???+-??????	0	2.538	3	0.4684	4	3.25	6
CCDC7	7289	1.827	0.06772	??????????+???+??????	0	0.076	1	0.783	2	4	6
ZNF157	4425	1.826	0.0678	+????????????????????	0	0	0	1	1	1	1
CC2D1A	3925	1.824	0.0682	??????????????+??????	0	0	0	1	1	3	3
KDR	2456	1.821	0.0686	?????????????+???????	0	0	0	1	1	3	1
NRG3	1581	-1.818	0.069	?????-???????????????	0	0	0	1	1	3	1
ASAP3	25090	-1.815	0.06956	??????-??????-???+???	0	1.392	2	0.4985	3	7	3
C5	22125	-1.815	0.0696	??????-??????????????	0	0	0	1	1	3	2
ASPDH	33291	-1.81	0.07034	?????--?-???+????????	0	2.884	3	0.4099	4	1	6
ADC	20444	1.81	0.07036	???????+???+?????????	0	0.825	1	0.3636	2	2	2
EPHB6	91124	-1.807	0.07078	+??+-?--?+--+---?????	10.3	14.492	11	0.2069	12	1.91667	31
RALGAPA1	7289	-1.807	0.07078	??????????-???-??????	0	0.203	1	0.6523	2	3	4
EZR	24426	-1.807	0.07082	???-???????????-?????	0	0.306	1	0.5804	2	2	5
NREP	30737	1.806	0.07085	???????+???????+?????	0	0.337	1	0.5617	2	1	2
KIAA1751	13491	1.806	0.07092	???????+??????+??????	0	0.167	1	0.6824	2	3	2
FCRL3	71057	1.804	0.07123	-???-?+????++?++???-?	0	6.844	7	0.4453	8	7	27
OR6C70	26854	-1.803	0.07133	??????-?+????????????	-11.1	2.699	1	0.1004	2	1.5	2
WAPAL	2456	1.802	0.0716	?????????????+???????	0	0	0	1	1	1	1
DLEC1	26854	-1.8	0.07181	??????-?-????????????	23.7	3.933	1	0.04735	2	7	3
GANC	85622	1.799	0.07199	--??+?-++-?-+-?+?????	24.9	15.979	10	0.1002	11	6	76
SPATA21	3364	1.797	0.0724	??????????+??????????	0	0	0	1	1	6	7
ABCB10	8781	-1.796	0.07252	????????????-?-??????	0	0.267	1	0.6055	2	1	4
P2RX7	75147	1.794	0.07276	?????+-+++?+?+?-?????	30.8	13.001	7	0.07208	8	4.625	17
FKBP2	4856	1.792	0.0732	????????????+????????	0	0	0	1	1	1	4
FIS1	25096	-1.785	0.07431	??????????????--?????	0	0.731	1	0.3927	2	1	2
C10orf128	24581	1.782	0.07469	??????+??????-???????	0	0.653	1	0.4189	2	1	2
PDE11A	52577	1.782	0.07477	+?????+?????-??+?????	39.1	8.214	3	0.0418	4	4.5	4
C1orf21	21171	-1.782	0.0748	???????????????-?????	0	0	0	1	1	1	1
LYSMD4	22125	1.779	0.0752	??????+??????????????	0	0	0	1	1	1	1
MTTP	63328	1.778	0.07542	+?????-?-??+???+?????	5.3	6.335	4	0.1755	5	1	14
TMEM212	21171	1.777	0.0756	???????????????+?????	0	0	0	1	1	2	1
KIAA0232	3364	-1.774	0.076	??????????-??????????	0	0	0	1	1	1	1
ZC3H11A	44613	-1.773	0.07631	+?????-?+??-?+???????	24.7	7.97	4	0.09267	5	1	7
UTS2D	7289	1.772	0.07632	??????????+???+??????	-127.1	1.321	1	0.2504	2	3	7
LTBP1	83208	1.768	0.07706	??--?-++++?+-??+????-	26.6	16.339	10	0.09034	11	1.72727	93
HHLA2	86810	-1.767	0.07718	-+++---+--?-???+?+++?	0	13.993	14	0.4502	15	2.8	155
TMPRSS6	12145	-1.767	0.07728	??????????-?-?-??????	0	0.632	2	0.7291	3	3	13
CDC27	3925	1.762	0.078	??????????????+??????	0	0	0	1	1	3	1
MYOM3	63062	-1.761	0.07824	-???+?-+?????-?-????-	0	4.719	6	0.5803	7	3.85714	16
LRMP	4856	-1.76	0.0784	????????????-????????	0	0	0	1	1	2	1
PHYHIPL	26168	-1.754	0.07938	????+--??????????????	11.3	4.512	2	0.1048	3	1	30
BDH1	4425	-1.754	0.0794	-????????????????????	0	0	0	1	1	2	2
TRIM45	22125	-1.751	0.08	??????-??????????????	0	0	0	1	1	1	1
HIST1H4L	14422	-1.748	0.08047	???????-????-????????	0	0.206	1	0.6499	2	1	16
MYH14	3925	-1.747	0.0806	??????????????-??????	0	0	0	1	1	2	1
MST1R	7289	-1.745	0.08093	??????????+???-??????	40.6	5.048	1	0.02466	2	6.5	11
ADAT1	59074	-1.741	0.08175	??--?-?-++?-?-?-??-?+	0	5.921	10	0.8219	11	1	95
FLJ43860	12145	-1.74	0.08179	??????????-?-?-??????	0	0.131	2	0.9366	3	5.66667	14
HHATL	15303	1.736	0.0825	+??????????+?????????	0	0.174	1	0.677	2	2	2
KIAA1671	26550	-1.731	0.0834	-?????-??????????????	0	0.853	1	0.3558	2	2	7
BCAR1	43836	1.731	0.08342	??????++??+?-?+??????	-36.2	4.405	4	0.354	5	1	8
PRSS45	4856	-1.729	0.0838	????????????-????????	0	0	0	1	1	1	8
CCDC138	12145	-1.729	0.08386	??????????-?-?-??????	-80	2.222	2	0.3292	3	3	32
GBGT1	12145	-1.728	0.08392	??????????+?-?-??????	34.7	6.124	2	0.04679	3	1	20
PRMT7	1581	-1.727	0.0842	?????-???????????????	0	0	0	1	1	2	1
DYM	13726	-1.725	0.08445	?????+????-?-?-??????	0	2.649	3	0.4489	4	2	12
UBC	4856	-1.723	0.0848	????????????-????????	0	0	0	1	1	1	9
DCST1	9566	-1.72	0.0854	???????-?????????????	0	0	0	1	1	2	1
MMP28	35850	-1.714	0.08659	??????-????-?-????-??	0	1.071	3	0.784	4	2	4
CNTN5	22125	1.71	0.0872	??????+??????????????	0	0	0	1	1	2	1
AP2A1	3364	1.708	0.0876	??????????+??????????	0	0	0	1	1	1	1
SP140L	4856	1.707	0.0878	????????????+????????	0	0	0	1	1	2	1
SCAF11	7289	1.705	0.08813	??????????+???+??????	0	0.134	1	0.7138	2	1	18
WDR63	8781	-1.705	0.08827	????????????-?-??????	0	0.794	1	0.3728	2	3	8
ZP1	19771	1.704	0.08831	?????+?????+++???????	0	2.924	3	0.4035	4	1	4
RELN	6887	1.703	0.08864	+???+????????????????	0	0.051	1	0.822	2	3	4
GREB1	8220	1.702	0.08871	??????????+?+????????	0	0.129	1	0.7199	2	2	2
IL31RA	3364	1.7	0.0892	??????????+??????????	0	0	0	1	1	2	1
PHF8	54274	-1.699	0.08933	??-????+-??-?+--?????	0	2.729	6	0.842	7	1	43
ARHGAP8	12145	-1.695	0.09005	??????????-?-?-??????	-34.2	2.98	2	0.2253	3	3	13
RBPJL	94664	-1.689	0.09115	-?-++--+-+?--+?-0?---	0	13.083	16	0.6667	17	2.70588	116
LAT2	7289	1.688	0.09135	??????????+???-??????	46.1	5.566	1	0.01831	2	3	2
ZKSCAN5	12145	1.687	0.09152	??????????+?+?+??????	0	0.263	2	0.8767	3	2	13
OLFML2B	9566	-1.687	0.0916	???????-?????????????	0	0	0	1	1	1	1
TRH	21171	1.683	0.0924	???????????????+?????	0	0	0	1	1	1	1
TTC33	21171	1.682	0.0926	???????????????+?????	0	0	0	1	1	1	1
PRB4	46904	-1.681	0.09274	????+?--???+????+-??-	30.3	11.477	6	0.0747	7	2.71429	13
QRICH2	87660	-1.678	0.09338	+--+++-++-?+?-?-?-???	44.6	27.081	13	0.01213	14	5.57143	93
KNG1	90286	1.678	0.09343	+??++?++--?-++?+-??-?	5.2	14.773	12	0.2541	13	3.46154	76
SERPINA9	14378	-1.675	0.09401	-????????-??--???????	0	1.172	3	0.7598	4	2.75	10
NECAB1	4856	-1.673	0.0944	????????????-????????	0	0	0	1	1	2	1
ATP6V0A1	22125	1.671	0.0948	??????+??????????????	0	0	0	1	1	1	1
THUMPD3	9566	-1.671	0.0948	???????-?????????????	0	0	0	1	1	2	2
CHP2	38936	1.668	0.09535	+???+??????+???+?????	0	1.316	3	0.7253	4	1	7
ATP6V0A2	12145	1.668	0.0954	??????????+?+?-??????	0	1.653	2	0.4376	3	2	9
PGAM2	3364	-1.668	0.0954	??????????-??????????	0	0	0	1	1	2	1
CTNND1	21171	-1.66	0.097	???????????????-?????	0	0	0	1	1	1	1
MYO9A	21171	-1.66	0.097	???????????????-?????	0	0	0	1	1	3	1
SLC22A15	21171	-1.66	0.097	???????????????-?????	0	0	0	1	1	1	1
KIAA1683	7289	-1.658	0.09726	??????????-???-??????	0	0.002	1	0.9685	2	2	4
PDE9A	12145	1.656	0.0978	??????????+?+?-??????	33.9	6.053	2	0.04848	3	4	8
RHCG	9566	1.654	0.0982	???????+?????????????	0	0	0	1	1	1	2
CD36	21554	-1.653	0.09827	??????????----???????	0	2.859	3	0.4138	4	7.75	6
LIPT1	857	1.651	0.0988	????????????????????+	0	0	0	1	1	1	1
NPNT	43296	-1.65	0.09887	??????-????????-?????	0	0.026	1	0.8726	2	1	2
C1orf54	21171	1.647	0.0996	???????????????+?????	0	0	0	1	1	1	1
KIRREL3	4425	-1.647	0.0996	-????????????????????	0	0	0	1	1	1	1
SLC46A3	9566	-1.645	0.1	???????-?????????????	0	0	0	1	1	2	1
SMTNL1	7289	1.643	0.1003	??????????+???-??????	27.1	4.113	1	0.04257	2	1	2
LTBP4	89863	-1.643	0.1005	-??--?+-+-+-+??+??+??	38.1	21.014	11	0.03322	12	2.41667	99
TPPP2	26981	1.642	0.1006	??????+?????+????????	-156	1.172	1	0.2791	2	1	5
HARS	3364	1.637	0.1016	??????????+??????????	0	0	0	1	1	3	2
CHPF2	28021	-1.636	0.1018	???+??-??-???????????	19.7	4.982	2	0.08282	3	4.33333	4
KIAA1407	21171	-1.627	0.1038	???????????????-?????	0	0	0	1	1	5	2
ARHGEF10	3364	-1.624	0.1044	??????????-??????????	0	0	0	1	1	2	1
ALCAM	7289	-1.623	0.1045	??????????-???-??????	0	0.774	1	0.3789	2	2	3
C1orf158	857	1.623	0.1046	????????????????????+	0	0	0	1	1	3	1
ABCG8	21171	-1.622	0.1048	???????????????-?????	0	0	0	1	1	3	1
SMCR7	69980	-1.62	0.1052	-?+?+?-?--?-???-?????	-19.6	7.528	7	0.376	8	2	30
KLHL34	26645	1.619	0.1053	??-???????????-+?????	0	1.273	2	0.5292	3	1	8
AGER	3925	-1.618	0.1056	??????????????-??????	0	0	0	1	1	3	1
PYGM	9566	1.617	0.1058	???????+?????????????	0	0	0	1	1	3	1
CD6	4856	-1.616	0.1062	????????????-????????	0	0	0	1	1	1	4
PRSS12	2462	1.616	0.1062	????+????????????????	0	0	0	1	1	6	1
C18orf56	12145	1.612	0.1069	??????????+?+?+??????	0	0.106	2	0.9485	3	1	20
MAP7D3	40785	1.612	0.107	????-+?+?-+????+?????	-26.4	5.537	5	0.3539	6	1.66667	6
ATP2C1	4856	-1.605	0.1084	????????????-????????	0	0	0	1	1	2	1
PSTPIP1	41330	1.604	0.1087	+??????????++??-?????	50.4	10.078	3	0.01792	4	1	4
CLDN7	3925	1.604	0.1088	??????????????+??????	0	0	0	1	1	1	1
CDAN1	22125	-1.603	0.109	??????-??????????????	0	0	0	1	1	4	1
MPZL3	9566	1.603	0.109	???????+?????????????	0	0	0	1	1	2	1
SPTBN5	94335	-1.603	0.109	-??-+++--++-?-+-?+-?-	0	10.025	15	0.8182	16	9	274
EGFR	3925	-1.602	0.1092	??????????????-??????	0	0	0	1	1	1	2
EDA2R	25096	1.601	0.1093	??????????????-+?????	-110.3	1.427	1	0.2323	2	1	2
PHYHD1	2641	-1.601	0.1094	?????????-???????????	0	0	0	1	1	2	1
PLXNA3	43737	1.601	0.1094	???+???+??+??-++?????	0	2.158	5	0.8268	6	2	14
SYVN1	7289	-1.6	0.1096	??????????-???-??????	0	0.935	1	0.3335	2	1	28
DYTN	8220	-1.595	0.1107	??????????+?-????????	-11.9	2.682	1	0.1015	2	1	2
IFT74	49986	1.594	0.1108	+?-+++?-+??????+??+?-	49.3	21.685	9	0.009932	10	1	105
CTTNBP2	23706	-1.594	0.111	?????--??????????????	0	0.764	1	0.3822	2	1	16
KIAA0556	30779	1.593	0.1111	??????+?+?????-??????	0	1.387	2	0.4998	3	6.66667	4
CNTRL	12145	-1.593	0.1112	??????????-?-?-??????	0	1.096	2	0.578	3	11	15
RASSF7	3255	1.587	0.1124	???+?????????????????	0	0	0	1	1	1	1
PAPSS2	95235	1.585	0.1129	-?--+-++++?++?++???--	-0.7	15.883	14	0.3206	15	2.06667	65
LMOD3	85016	1.583	0.1134	+?--+?+++??+-??+?????	41.5	18.792	9	0.02702	10	1	36
ERBB4	56806	-1.583	0.1135	??????-?-???+?+-?????	-47.6	4.065	4	0.3973	5	2.4	10
PEBP4	4856	1.58	0.114	????????????+????????	0	0	0	1	1	5	1
MEGF6	84249	1.58	0.1142	+???-++++??+-+?+?????	0	7.85	9	0.5494	10	5.3	42
ACTN3	9751	1.576	0.1149	????+?????+???+??????	0	0.959	2	0.6192	3	5.66667	22
ECT2L	47425	1.576	0.1151	??????++???-+????????	-12.1	4.46	3	0.2159	4	5.25	11
OLFM4	84510	-1.575	0.1152	--++++---??-?-?-?????	-14.7	11.333	11	0.4158	12	1.91667	29
ECD	3255	1.574	0.1154	???+?????????????????	0	0	0	1	1	2	1
PXDNL	82847	-1.574	0.1154	-?????---+?-++?-?????	0	6.026	8	0.6443	9	3	36
SHC2	3925	-1.574	0.1154	??????????????-??????	0	0	0	1	1	1	1
ZBP1	52708	-1.574	0.1156	???????-++-?----?????	6.9	9.667	7	0.2082	8	2.5	20
COL24A1	7289	-1.573	0.1158	??????????-???-??????	0	0.264	1	0.6075	2	7	7
SLFNL1	52881	1.572	0.1159	??????+?0???-??+?????	0	1.274	3	0.7353	4	1	5
CHIT1	3925	-1.572	0.116	??????????????-??????	0	0	0	1	1	4	1
CCDC102B	15303	-1.569	0.1165	-??????????-?????????	0	0.555	1	0.4563	2	2	3
SERPINE1	3925	1.568	0.1168	??????????????+??????	0	0	0	1	1	1	1
OXR1	64543	1.568	0.1169	-?????+?+??-???+???+?	0	1.892	5	0.8639	6	2	9
CES5A	19928	-1.563	0.1182	?????-?-????+?-??????	-10.9	4.51	3	0.2114	4	4.75	12
COL23A1	56787	1.562	0.1182	??????++??????-+?????	0	0.416	3	0.9368	4	4.25	8
AKNA	26981	-1.562	0.1183	??????-?????-????????	0	0.286	1	0.5931	2	4	9
CRYBB3	46660	-1.561	0.1186	??????-???-????-?????	0	0.428	2	0.8073	3	4	4
C3orf45	16570	-1.56	0.1188	-?????????-?-?+??????	13.9	5.805	3	0.1215	4	2	8
CNTNAP2	37008	-1.557	0.1195	??+???-????-?+???????	-53.8	3.25	3	0.3546	4	1	4
DYX1C1	12145	-1.557	0.1195	??????????-?-?-??????	0	0.24	2	0.8868	3	2	12
AARS2	50793	-1.554	0.1201	??????-??+??-??-?????	-62.8	3.071	3	0.3807	4	1.75	6
CDH17	7289	1.554	0.1201	??????????+???+??????	-193.3	1.023	1	0.3119	2	4	5
RUSC1-AS1	4856	-1.551	0.121	????????????-????????	0	0	0	1	1	2	1
PKHD1	26027	1.549	0.1214	????????????+??+?????	0	0.768	1	0.3807	2	11.5	3
KIF7	8111	1.548	0.1216	???+????????+????????	0	0.125	1	0.7232	2	1.5	2
ARAP3	45752	-1.548	0.1217	??????-??????+?-?????	-12.4	3.559	2	0.1687	3	3	6
PRMT2	22125	-1.546	0.122	??????-??????????????	0	0	0	1	1	2	1
IDS	51441	1.546	0.1222	???????-++?+?-?+?????	0	2.24	5	0.8151	6	1	15
BGN	85957	1.544	0.1226	+-+???++++?-+-?+??+?+	0	10.755	12	0.55	13	1	482
PDE4DIP	49677	1.544	0.1226	??????+??????+++?????	0	2.07	3	0.5581	4	5	5
KIAA0368	61463	-1.543	0.1227	??????+???+-??--?????	0	2.736	4	0.603	5	2.8	8
GNAI2	9566	-1.542	0.123	???????-?????????????	0	0	0	1	1	1	1
GNLY	26981	1.542	0.1231	??????+?????+????????	0	0.032	1	0.8583	2	2	7
THOC1	22125	1.532	0.1254	??????+??????????????	0	0	0	1	1	1	1
ZNF846	9930	1.531	0.1259	?????????++???+??????	0	0.619	2	0.7337	3	4	3
PADI3	50585	1.529	0.1263	??????+???+???++?????	0	1.537	3	0.6738	4	5	5
DNAH1	34270	1.527	0.1266	??????+???+?+?-??????	35.4	7.743	3	0.05164	4	6	22
CCDC129	6566	-1.526	0.1269	?????????-????-??????	0	0.336	1	0.5619	2	2	3
FAM179A	8220	-1.526	0.1271	??????????-?-????????	0	0.856	1	0.355	2	2	2
SLAIN1	59221	-1.526	0.1271	??-???-??-?-???-????-	0	1.168	5	0.9479	6	2.66667	8
ITGA9	30737	1.524	0.1275	???????+???????+?????	0	0.129	1	0.719	2	3	6
ATP10B	37420	1.523	0.1278	??????+??-+?+?+??-???	-32.5	5.284	5	0.3822	6	2.83333	12
SUN3	8781	1.521	0.1281	????????????+?+??????	-180.9	1.068	1	0.3014	2	2	2
IL19	3925	-1.52	0.1284	??????????????-??????	0	0	0	1	1	1	1
C6orf70	27945	-1.518	0.1289	??????-???-??+???????	-57.9	2.533	2	0.2818	3	2.33333	4
SGTA	1581	-1.518	0.129	?????-???????????????	0	0	0	1	1	2	1
KIF20B	26981	-1.508	0.1314	??????-?????+????????	0	0.536	1	0.4639	2	5	15
EXD1	4856	1.505	0.1324	????????????+????????	0	0	0	1	1	4	11
SLC43A3	86618	1.502	0.133	+++?+?+?++--+0++?-?-?	0	8.238	14	0.8765	15	1.93333	153
ZNF114	4425	1.497	0.1344	+????????????????????	0	0	0	1	1	2	3
COL5A3	91841	-1.492	0.1357	-?+-??--++-+?+--?+-?-	0	10.503	14	0.7246	15	4.33333	72
P2RX6	9566	-1.491	0.136	???????-?????????????	0	0	0	1	1	2	3
L1CAM	14786	1.49	0.1361	?????????-+?+?+??????	0	1.13	3	0.7699	4	1	132
KCP	12145	1.49	0.1362	??????????+?+?+??????	0	1.63	2	0.4425	3	3.33333	44
ANXA6	22125	1.489	0.1364	??????+??????????????	0	0	0	1	1	2	1
MASP1	7289	-1.488	0.1367	??????????-???-??????	0	0.102	1	0.7496	2	2	5
CPA3	3925	-1.488	0.1368	??????????????-??????	0	0	0	1	1	2	1
GRIA2	79893	-1.487	0.137	???-??---??--+?+????-	0	7.304	8	0.5042	9	1.88889	25
NOSTRIN	7289	1.486	0.1372	??????????+???+??????	0	0.597	1	0.4397	2	1	4
EFCAB2	32049	1.485	0.1376	???????????+???+?????	-127.2	1.321	1	0.2505	2	1.5	3
PIN1	9566	1.485	0.1376	???????+?????????????	0	0	0	1	1	1	1
ITFG1	66785	-1.482	0.1384	-?+---?++-?-?-?-???-+	0	10.756	12	0.55	13	1	128
SPPL3	33003	1.481	0.1385	??????-????+?????????	53.4	6.445	1	0.01113	2	2	2
DST	33316	-1.48	0.1388	??????????-?-?+-?????	0	0.697	3	0.8738	4	8	15
MUC4	62500	1.479	0.1391	??-?-??--?+++?++?????	14.6	11.707	8	0.1648	9	9.77778	26
MICALL2	9566	1.478	0.1394	???????+?????????????	0	0	0	1	1	4	1
DNAH14	89026	-1.476	0.14	-?+??+-+-?-+-?-+????-	17.1	15.682	11	0.1534	12	8.25	156
GHDC	2462	1.473	0.1408	????+????????????????	0	0	0	1	1	3	2
LEPREL2	63487	-1.473	0.1408	???+??----?????-?????	0	1.738	5	0.8841	6	4.5	16
SLC15A5	7289	-1.471	0.1413	??????????-???-??????	-111.4	1.419	1	0.2336	2	1	4
DNAH5	7312	1.47	0.1414	????????????++???????	-39.9	2.144	1	0.1431	2	6	2
XRCC1	46551	-1.471	0.1414	???-??-????????-?????	0	0.029	2	0.9857	3	1	29
FANK1	25900	1.47	0.1415	????????-??????+?????	33.3	4.497	1	0.03396	2	3	2
SLC30A5	14422	-1.47	0.1416	???????-????-????????	0	0.592	1	0.4416	2	1	4
MPL	93416	-1.467	0.1425	+?-++-----?-++?-0??-?	0	10.86	14	0.697	15	3.53333	92
FAM151A	3364	1.465	0.1428	??????????+??????????	0	0	0	1	1	4	1
ZNF655	31691	-1.464	0.1431	??????--?????????????	0	0.168	1	0.6816	2	1	4
CCDC151	94509	1.463	0.1436	+??++?-++-++++?-?-?++	0	13.063	14	0.5215	15	1	128
KBTBD12	7289	1.463	0.1436	??????????+???+??????	0	0.071	1	0.7904	2	2	2
C1orf127	67294	-1.462	0.1438	-?--++?-++?-?-?-?-?+-	0	10.31	13	0.6684	14	2.78571	120
EVPL	21171	-1.462	0.1438	???????????????-?????	0	0	0	1	1	2	15
UEVLD	21171	1.461	0.144	???????????????+?????	0	0	0	1	1	2	1
MAPK13	21171	-1.46	0.1444	???????????????-?????	0	0	0	1	1	3	1
POLL	21171	1.459	0.1446	???????????????+?????	0	0	0	1	1	1	1
FAM71A	37412	1.458	0.145	???????????++??++????	0	0.96	3	0.811	4	2	5
COL1A1	12145	-1.454	0.1459	??????????-?+?-??????	-91.3	2.091	2	0.3515	3	1	6
FXC1	29414	-1.454	0.146	??????-???-???-??????	0	0.262	2	0.8773	3	1	12
ALOX15B	82425	-1.453	0.1462	+???------?+?-?-??+??	9.8	13.31	10	0.2069	11	2.72727	55
ULK3	69514	-1.451	0.1467	?---+?-?--?-???-??-??	0	5.404	9	0.7977	10	2.8	16
KIF5C	22125	-1.451	0.1468	??????-??????????????	0	0	0	1	1	1	21
PITRM1	85048	-1.449	0.1472	-??+-----??--??+?????	-11.4	9.87	9	0.3611	10	4.1	19
OVOL1	4425	1.449	0.1474	+????????????????????	0	0	0	1	1	1	2
C8B	10878	-1.448	0.1476	???????????-?????????	0	0	0	1	1	2	1
TMC7	26103	-1.448	0.1476	+??????????????-+????	0	1.001	2	0.6062	3	2	3
C22orf15	21171	1.445	0.1484	???????????????+?????	0	0	0	1	1	2	1
TGM7	19541	1.442	0.1493	+???+?????+?+?-??-???	0	2.279	5	0.8094	6	4	14
TSPAN15	8781	-1.442	0.1494	????????????-?-??????	-142.1	1.239	1	0.2657	2	1	4
PIWIL3	32032	-1.433	0.1519	?????????-+?-??-?????	-34.7	3.711	3	0.2944	4	4	8
CPA6	2641	-1.43	0.1528	?????????-???????????	0	0	0	1	1	1	1
HNRNPU	65398	-1.429	0.1531	-??-??--????-??+?????	12.6	8.006	5	0.1559	6	2	14
PPP4R4	31691	-1.428	0.1534	??????-+?????????????	-128.5	1.313	1	0.2519	2	1	2
C1orf112	26168	-1.427	0.1536	????---??????????????	0	0.021	2	0.9897	3	3	7
IL33	27177	-1.424	0.1545	-????+?????????-?????	40.6	6.739	2	0.03441	3	3	4
NRCAM	91561	-1.423	0.1547	--?-+?--+-?--?--???+?	0	4.001	12	0.9834	13	2.76923	129
RNF185	3364	-1.423	0.1548	??????????-??????????	0	0	0	1	1	1	2
COX7A2	22125	-1.421	0.1554	??????-??????????????	0	0	0	1	1	1	5
IL13RA1	7289	1.42	0.1555	??????????+???+??????	0	0.031	1	0.8605	2	1	8
DOCK9	81144	-1.419	0.1558	+?+-+?--???--??-????-	26.3	14.925	9	0.09302	10	1.9	179
METAP1D	58185	-1.419	0.1559	-???+?--??-+-????+???	0	4.164	7	0.7606	8	1	20
MAN2A2	22982	1.419	0.156	??????+?????????????-	0	0.586	1	0.4441	2	3	3
CYTL1	87788	-1.418	0.1562	+???-++-+-?-0+?--?-??	0	8.599	12	0.7367	13	1.76923	59
ERV3-1	7289	-1.413	0.1576	??????????-???-??????	0	0.378	1	0.5388	2	3	8
KIF4A	52092	1.411	0.1584	+?++???-???-???+??+?+	45.7	16.562	7	0.02045	8	3.5	1047
RALGAPA2	21171	-1.408	0.159	???????????????-?????	0	0	0	1	1	1	1
S100A5	6052	1.408	0.1593	??++??????????????-?+	-39.7	3.579	3	0.3107	4	1	13
AGRN	52862	-1.407	0.1594	??????--???????-?????	37	6.348	2	0.04184	3	3.33333	3
MMP27	12145	-1.406	0.1597	??????????-?-?+??????	0	1.35	2	0.509	3	5.66667	23
PLTP	16570	1.403	0.1606	+?????????+?+?+??????	0	0.822	3	0.8441	4	4	22
MMP3	37859	-1.401	0.1611	??????-????+-????????	0	1.106	2	0.5751	3	5	3
URB1	89062	1.401	0.1613	??---+++-??++++-?+???	13.2	16.135	12	0.1851	13	1.92308	36
GFI1B	7289	-1.399	0.1618	??????????-???-??????	0	0	1	0.9921	2	1	4
METTL21B	22125	1.395	0.163	??????+??????????????	0	0	0	1	1	1	1
RTKN2	5896	-1.394	0.1632	???-?????-???????????	0	0.004	1	0.9491	2	2.5	2
FAM98C	3364	-1.39	0.1644	??????????-??????????	0	0	0	1	1	5	1
HDAC4	3364	-1.39	0.1644	??????????-??????????	0	0	0	1	1	2	1
SPHK2	3364	-1.39	0.1644	??????????-??????????	0	0	0	1	1	2	1
TTC21B	12145	1.39	0.1645	??????????-?+?+??????	0	0.816	2	0.6648	3	3	37
UNC93A	23292	-1.39	0.1646	?????-?0??-?+?-??????	-9.4	5.486	4	0.2409	5	3	25
VDR	21171	1.389	0.1648	???????????????+?????	0	0	0	1	1	1	1
ABCB5	100319	-1.389	0.1649	-++---+-0+-+-?---+-+-	0	14.598	19	0.7478	20	13.35	290
CRISPLD2	60180	-1.388	0.1651	-????--????-???-?????	0	0.514	4	0.9721	5	2	6
MYEF2	2456	-1.388	0.1652	?????????????-???????	0	0	0	1	1	1	1
GDPD2	48837	1.386	0.1656	+?+????-???-???+??+?+	54.1	17.411	6	0.007885	7	1	1091
MRPS6	22125	1.386	0.1656	??????+??????????????	0	0	0	1	1	1	1
TRPM6	7497	-1.386	0.1659	?????????-??-????????	-12	2.678	1	0.1017	2	4	13
CRISP2	12145	-1.384	0.1662	??????????-?+?-??????	28.4	5.584	2	0.06131	3	2	55
DLL4	80599	-1.384	0.1662	-?+?+-+--??-???--?++?	0	10.512	11	0.485	12	1	44
MYH8	7789	1.384	0.1662	-?????????+??????????	3.4	3.107	1	0.07798	2	7	3
CHMP4A	4856	1.384	0.1664	????????????+????????	0	0	0	1	1	1	1
IFI44L	62694	-1.383	0.1667	????-?+---?????-?????	0	4.71	5	0.4523	6	2.16667	7
DDX43	22125	-1.379	0.168	??????-??????????????	0	0	0	1	1	2	2
HS3ST3B1	8781	1.379	0.168	????????????+?+??????	0	0.797	1	0.372	2	1	3
C10orf68	3925	-1.376	0.1688	??????????????-??????	0	0	0	1	1	3	1
NRK	2462	-1.375	0.1692	????-????????????????	0	0	0	1	1	1	1
ECT2	3925	-1.373	0.1698	??????????????-??????	0	0	0	1	1	1	1
MS4A14	3925	-1.373	0.1698	??????????????-??????	0	0	0	1	1	4	1
C21orf58	21171	1.371	0.1704	???????????????+?????	0	0	0	1	1	1	1
SKA1	21171	1.371	0.1704	???????????????+?????	0	0	0	1	1	1	1
STXBP4	51615	1.368	0.1712	??-?-?++???-?-??-??0+	33.8	15.099	8	0.05725	9	1	28
CRYZ	24581	-1.367	0.1718	??????-??????-???????	0	0.012	1	0.9113	2	1	2
MYO18A	21171	-1.366	0.1718	???????????????-?????	0	0	0	1	1	1	1
ADAMTS4	12145	1.365	0.1723	??????????+?+?+??????	0	0.853	2	0.6529	3	3	11
CCDC158	87683	1.365	0.1724	+??-?+++-+?-++?+?????	0	7.409	10	0.6864	11	4.18182	42
ELF3	10878	-1.365	0.1724	???????????-?????????	0	0	0	1	1	3	1
GCKR	2641	-1.361	0.1734	?????????-???????????	0	0	0	1	1	4	1
MXRA5	21171	-1.361	0.1734	???????????????-?????	0	0	0	1	1	1	1
LRRCC1	7191	1.361	0.1737	????+???+????????????	-193.8	1.021	1	0.3123	2	2	3
ALB	3925	-1.36	0.1738	??????????????-??????	0	0	0	1	1	3	1
C17orf66	23633	-1.358	0.1746	????+??????????-?????	-122.6	1.348	1	0.2456	2	3	2
RARRES2	43296	1.357	0.1749	??????-????????+?????	15.7	3.559	1	0.05922	2	3	6
SYNM	8220	-1.356	0.1751	??????????-?-????????	0	0.001	1	0.9709	2	2.5	6
COL4A2	7289	1.355	0.1755	??????????+???+??????	0	0.107	1	0.7434	2	2	9
OCEL1	12145	1.352	0.1764	??????????+?+?+??????	0	0.095	2	0.9537	3	3	6
PRSS48	56976	1.352	0.1765	??+-?+?-++?+???+??--?	27.6	15.19	9	0.08584	10	2	95
FAM129C	85287	1.351	0.1767	++++-?++???---?+--?-?	15.6	17.764	13	0.1667	14	1.78571	140
GOLM1	7289	-1.35	0.1771	??????????-???-??????	0	0.296	1	0.5862	2	2	2
ACBD5	22125	1.349	0.1772	??????+??????????????	0	0	0	1	1	1	1
C8orf76	4856	-1.349	0.1772	????????????-????????	0	0	0	1	1	1	16
HLCS	10878	1.349	0.1772	???????????+?????????	0	0	0	1	1	1	1
IL34	7289	-1.349	0.1772	??????????-???-??????	0	0.313	1	0.5758	2	1	2
LANCL1	21171	-1.349	0.1774	???????????????-?????	0	0	0	1	1	1	1
CYTH1	12145	-1.348	0.1776	??????????+?-?-??????	0	1.152	2	0.562	3	1	12
PAX4	4729	-1.347	0.178	????????-????????????	0	0	0	1	1	1	1
TRIM61	33868	-1.347	0.1781	-???+?-?????-????????	0	2.561	3	0.4643	4	1	70
PVRL4	20444	1.346	0.1782	???????+???+?????????	-66	1.808	1	0.1788	2	1.5	3
CWF19L1	21171	1.346	0.1784	???????????????+?????	0	0	0	1	1	3	1
PTPRR	21171	1.346	0.1784	???????????????+?????	0	0	0	1	1	1	1
USP30	2462	-1.34	0.1802	????-????????????????	0	0	0	1	1	2	1
RALGDS	21171	1.338	0.1808	???????????????+?????	0	0	0	1	1	1	1
NAV2	48936	1.337	0.1812	+?????-????????+???-?	0	2.492	3	0.4767	4	3	6
ESM1	66641	-1.336	0.1816	-?????-?-??-?+?-????-	-12.5	7.114	6	0.3104	7	1	14
STEAP1B	4856	1.334	0.1822	????????????+????????	0	0	0	1	1	2	5
CCDC110	3925	-1.333	0.1824	??????????????-??????	0	0	0	1	1	3	3
SP110	68229	1.332	0.1828	???+??-?-??++??+???+?	31.6	11.692	6	0.06921	7	2	9
KIAA1383	3364	-1.332	0.183	??????????-??????????	0	0	0	1	1	2	1
C3orf25	31691	-1.331	0.1832	??????--?????????????	0	0.732	1	0.3922	2	2	2
MORC1	50585	1.331	0.1832	??????+???+???-+?????	-47.9	3.38	3	0.3366	4	1	4
TMC3	82534	1.33	0.1834	???+??+---?+++?+????+	0	6.567	9	0.6821	10	2.7	48
ZNF124	30737	-1.33	0.1836	???????+???????-?????	47.9	5.758	1	0.01641	2	1	2
ME1	45758	1.329	0.1837	????+?+????????+?????	-22.4	3.267	2	0.1952	3	1	3
ALG13	56786	-1.329	0.1838	??-??-?+-??---?+?????	0	6.574	7	0.4746	8	1	28
CYP3A4	4425	1.329	0.1838	+????????????????????	0	0	0	1	1	1	5
AGPAT9	22125	-1.327	0.1846	??????-??????????????	0	0	0	1	1	3	2
C16orf55	3925	1.327	0.1846	??????????????+??????	0	0	0	1	1	1	1
LGALS9	9566	1.326	0.1848	???????+?????????????	0	0	0	1	1	1	1
RCBTB1	63835	1.326	0.1849	+?????+?-??-???+-????	11.3	7.888	5	0.1625	6	1	11
ABCA5	92942	1.325	0.185	+?-+-++++-?++-?-??-?+	0	9.012	14	0.8303	15	2.66667	157
C3orf19	3364	-1.325	0.1852	??????????-??????????	0	0	0	1	1	2	4
COL15A1	2456	1.325	0.1852	?????????????+???????	0	0	0	1	1	6	1
CPNE3	62065	-1.324	0.1854	-??-??++-??--???--?-?	0	7.774	9	0.557	10	6.1	17
IFLTD1	32049	1.321	0.1866	???????????+???-?????	49.4	5.925	1	0.01493	2	1	2
NPC1L1	21171	-1.32	0.1868	???????????????-?????	0	0	0	1	1	2	2
ZNF410	26027	-1.32	0.1868	????????????-??-?????	0	0.74	1	0.3895	2	2	5
C17orf77	55376	-1.318	0.1874	??+??-+?-?-????-????-	0	5.753	6	0.4515	7	1	12
MSRB2	21171	-1.318	0.1874	???????????????-?????	0	0	0	1	1	2	2
MTCP1NB	33316	-1.318	0.1876	??????????+?-?--?????	0.2	5.009	3	0.1712	4	1	17
FBXW8	22125	1.317	0.1878	??????+??????????????	0	0	0	1	1	4	1
MYO5A	84428	1.317	0.1879	?-?-?++-+-?-++?+????+	-7.7	12.073	11	0.3582	12	2.91667	159
STXBP1	12207	1.317	0.1879	???????+?+???????????	0	0.05	1	0.8229	2	1	2
USH1C	12145	1.317	0.1879	??????????+?+?-??????	0.8	4.031	2	0.1333	3	3.33333	23
GFOD2	4856	1.315	0.1884	????????????+????????	0	0	0	1	1	1	5
POTEA	9281	-1.313	0.1892	-???????????-????????	0	0.766	1	0.3815	2	3	3
OR4F15	14295	-1.311	0.19	???????--????????????	0	0.107	1	0.7434	2	1	3
SLC9A9	75673	1.307	0.1911	-?+-+-+?++?-???+????+	3.8	12.475	10	0.2545	11	2.63636	160
CAPN7	4425	1.307	0.1912	+????????????????????	0	0	0	1	1	6	2
CTNS	21171	-1.307	0.1912	???????????????-?????	0	0	0	1	1	4	1
EGFL8	26854	1.307	0.1913	??????+?+????????????	0	0.305	1	0.5808	2	1	4
FNBP1	4856	-1.302	0.193	????????????-????????	0	0	0	1	1	1	6
FAM71F1	4425	-1.298	0.1942	-????????????????????	0	0	0	1	1	1	1
NRXN2	4856	-1.298	0.1942	????????????-????????	0	0	0	1	1	1	1
CD97	12145	-1.298	0.1943	??????????-?-?+??????	-16.2	3.442	2	0.1789	3	1	7
NCAM1	30041	1.297	0.1945	?????+????+???++?????	0	1.014	3	0.7979	4	6.75	4
SLC43A1	55258	1.296	0.1949	??+?+?+-???-+-???-??-	0	5.767	8	0.6734	9	1	59
TOR1AIP1	11714	-1.296	0.1951	-?????????-???-??????	0	0.135	2	0.9347	3	3	8
KIAA0922	46551	1.294	0.1957	???+??-????????+?????	-12.3	3.561	2	0.1686	3	4	4
ABTB1	36258	1.294	0.1958	???+??+????+?????????	0	0.789	2	0.6739	3	2	5
SYTL5	89491	-1.294	0.1958	-++???-++-?++++-????-	0	10.114	12	0.6059	13	2.84615	355
EPHB4	21171	-1.292	0.1962	???????????????-?????	0	0	0	1	1	2	1
CADM2	97680	1.291	0.1965	+?+-++-+++---+?++--+?	8.1	20.674	17	0.2412	18	2.77778	97
ASGR2	69404	1.291	0.1966	+??++-?-+-++??++-+-??	10.8	16.824	13	0.2075	14	3.64286	135
CYP3A43	27737	1.291	0.1966	?????????+????++?????	35.2	6.177	2	0.04556	3	2.66667	3
NEK9	26677	1.291	0.1968	?????-????????-+?????	-51.4	2.641	2	0.267	3	4	5
GALC	84622	1.29	0.197	--+?+++?++++++?0???--	0	7.535	14	0.9121	15	3.73333	176
PFN4	5103	-1.29	0.1971	????-????-???????????	0	0.957	1	0.328	2	1	2
ACACB	3925	1.29	0.1972	??????????????+??????	0	0	0	1	1	1	1
TMPRSS4	3364	1.29	0.1972	??????????+??????????	0	0	0	1	1	1	1
SH3BP2	4729	1.288	0.1976	????????+????????????	0	0	0	1	1	4	2
LIPJ	26050	-1.288	0.1977	??????-???????-??????	0	0.111	1	0.7388	2	1	3
FAM159A	21171	-1.287	0.198	???????????????-?????	0	0	0	1	1	1	1
PRRC1	92916	1.287	0.198	??-++++++-?++++--??+?	0	11.557	14	0.6418	15	1.8	34
MSH6	21171	1.287	0.1982	???????????????+?????	0	0	0	1	1	1	1
ADAMTSL1	4425	1.285	0.1988	+????????????????????	0	0	0	1	1	4	1
AIFM2	4425	1.285	0.1988	+????????????????????	0	0	0	1	1	4	1
ALDH3B1	4425	1.285	0.1988	+????????????????????	0	0	0	1	1	2	1
ALDH3B2	4425	1.285	0.1988	+????????????????????	0	0	0	1	1	3	1
ALPI	4425	1.285	0.1988	+????????????????????	0	0	0	1	1	6	1
C14orf180	4425	1.285	0.1988	+????????????????????	0	0	0	1	1	2	1
CDH4	4425	1.285	0.1988	+????????????????????	0	0	0	1	1	3	1
CILP	4425	1.285	0.1988	+????????????????????	0	0	0	1	1	3	1
DDX59	4425	1.285	0.1988	+????????????????????	0	0	0	1	1	2	1
DPEP1	4425	1.285	0.1988	+????????????????????	0	0	0	1	1	4	1
ENGASE	4425	1.285	0.1988	+????????????????????	0	0	0	1	1	6	1
EPPK1	4425	1.285	0.1988	+????????????????????	0	0	0	1	1	3	1
GALNT5	4425	1.285	0.1988	+????????????????????	0	0	0	1	1	3	1
GCNT3	4425	1.285	0.1988	+????????????????????	0	0	0	1	1	2	1
KCNU1	4425	1.285	0.1988	+????????????????????	0	0	0	1	1	6	1
MSH4	4425	1.285	0.1988	+????????????????????	0	0	0	1	1	4	1
MYBPHL	4425	1.285	0.1988	+????????????????????	0	0	0	1	1	4	1
NAALADL1	4425	1.285	0.1988	+????????????????????	0	0	0	1	1	4	1
PADI1	4425	1.285	0.1988	+????????????????????	0	0	0	1	1	5	1
PPWD1	4425	1.285	0.1988	+????????????????????	0	0	0	1	1	4	1
PRKDC	4425	1.285	0.1988	+????????????????????	0	0	0	1	1	7	1
RAPH1	4425	1.285	0.1988	+????????????????????	0	0	0	1	1	2	1
RGS12	21171	1.285	0.1988	???????????????+?????	0	0	0	1	1	2	1
SUPT3H	4425	1.285	0.1988	+????????????????????	0	0	0	1	1	3	1
ARHGAP10	24535	-1.285	0.1989	??????????+????-?????	-174.7	1.092	1	0.296	2	1	2
PAK1	83510	1.283	0.1994	??0+??+---?-?--+???+?	25.9	16.194	10	0.0942	11	1	32
ZRANB3	6437	1.283	0.1995	?????+??????+????????	0	0.007	1	0.9343	2	4.5	7
C1orf9	21171	-1.282	0.1998	???????????????-?????	0	0	0	1	1	2	1
PYGO1	30737	1.28	0.2005	???????+???????-?????	54.6	6.61	1	0.01014	2	1	2
ADSSL1	3364	1.275	0.2024	??????????+??????????	0	0	0	1	1	2	1
DMGDH	43296	1.273	0.2032	??????+????????+?????	0	0.501	1	0.4792	2	2.5	4
PARP3	3364	1.272	0.2034	??????????+??????????	0	0	0	1	1	4	1
SMS	72036	-1.272	0.2034	???-+?-???++-?+-?????	11.7	10.188	7	0.1781	8	2	21
ZNF439	4856	1.272	0.2034	????????????+????????	0	0	0	1	1	2	1
ZMYM5	12093	-1.271	0.2038	???????????-???????+?	0	0.56	1	0.4544	2	2	2
SERPINE2	7289	1.271	0.2039	??????????+???+??????	-189.6	1.036	1	0.3088	2	1	3
CDHR3	41615	-1.27	0.2042	???????-???-???-?????	0	0.841	2	0.6567	3	2.33333	3
C1orf87	8220	-1.269	0.2045	??????????-?-????????	0	0.081	1	0.776	2	2	2
ITPA	3925	1.269	0.2046	??????????????+??????	0	0	0	1	1	2	2
LY75	89735	1.269	0.2046	+??---++-??-++?++-?-?	0	7.003	13	0.902	14	2.64286	32
IL37	8781	-1.267	0.2053	????????????-?-??????	0	0.04	1	0.8418	2	2	3
PNPLA2	82425	1.266	0.2057	+?????-+--?-?+++?+???	26.6	14.989	9	0.09123	10	1.7	23
TMEM139	5097	1.263	0.2065	?????????+???+???????	0	0.503	1	0.4784	2	1.5	2
ZYX	34270	-1.262	0.207	??????-???+?-?-??????	0	1.1	3	0.777	4	1	15
IGSF22	21171	1.26	0.2076	???????????????+?????	0	0	0	1	1	2	1
SGK223	1581	-1.26	0.2078	?????-???????????????	0	0	0	1	1	1	1
PRDM2	94038	-1.257	0.2087	-?---?---+?--+-+?????	0	9.949	12	0.6205	13	2.92308	49
ODF2	12145	-1.257	0.2088	??????????+?-?-??????	-55.3	2.576	2	0.2758	3	2	13
CDH2	3925	1.256	0.209	??????????????+??????	0	0	0	1	1	1	3
IFI35	4856	1.256	0.209	????????????+????????	0	0	0	1	1	2	8
WDR96	3925	1.256	0.2092	??????????????+??????	0	0	0	1	1	6	1
MAST2	21171	-1.255	0.2096	???????????????-?????	0	0	0	1	1	1	3
IPO7	69282	1.252	0.2106	+?---?+--??????+?????	12.2	10.251	7	0.1748	8	3	12
TEX14	33600	-1.252	0.2107	???-??-???-?-????????	0	1.239	3	0.7436	4	6	4
C3orf52	9566	1.251	0.2108	???????+?????????????	0	0	0	1	1	2	1
PADI6	22125	1.251	0.2108	??????+??????????????	0	0	0	1	1	5	1
CCDC86	22125	1.251	0.211	??????+??????????????	0	0	0	1	1	2	4
IGFL2	78243	-1.25	0.2113	????+?---??+-+?-?????	-15	7.825	7	0.3482	8	1	38
C1orf187	22125	1.25	0.2114	??????+??????????????	0	0	0	1	1	1	1
CLEC6A	3925	1.25	0.2114	??????????????+??????	0	0	0	1	1	3	2
C7orf31	3925	-1.248	0.212	??????????????-??????	0	0	0	1	1	2	1
HLA-DPA1	62360	1.248	0.212	??++--?+--?+?+?+???++	30.9	18.823	11	0.06436	12	1	75
HRG	45338	-1.246	0.2127	???????+??-?+---?????	0	2.408	5	0.7903	6	6.16667	8
VPS13C	25596	-1.246	0.2127	-??????????????-?????	-42.9	2.099	1	0.1474	2	8	3
C4orf51	4856	-1.246	0.2128	????????????-????????	0	0	0	1	1	1	1
ADAD1	21171	1.245	0.213	???????????????+?????	0	0	0	1	1	2	1
SERPINA10	72040	-1.244	0.2134	+?????-?-+?-+??-???0?	-7.5	8.372	7	0.3009	8	2	14
SLC5A9	7289	-1.244	0.2136	??????????-???-??????	-78.9	1.677	1	0.1953	2	5	4
SYCP2	4425	-1.243	0.2138	-????????????????????	0	0	0	1	1	2	1
C10orf107	25077	-1.242	0.2141	-???-??????---???????	0	1.626	4	0.804	5	1	18
RHAG	85644	-1.242	0.2141	??+++----??-+-?-++???	0	7.785	12	0.8017	13	1	57
CCBL2	21171	-1.242	0.2142	???????????????-?????	0	0	0	1	1	3	1
RAB32	3925	-1.241	0.2146	??????????????-??????	0	0	0	1	1	1	1
RPL11	12145	1.24	0.2149	??????????-?+?+??????	-13.1	3.538	2	0.1705	3	1	9
DNAH10	90136	1.24	0.2152	+?????+++----+++?????	-16.6	10.295	10	0.415	11	10	35
TCHHL1	7289	-1.239	0.2152	??????????-???-??????	0	0.059	1	0.8081	2	2.5	4
C4orf6	4729	-1.239	0.2154	????????-????????????	0	0	0	1	1	2	1
KDM4C	90317	1.238	0.2157	-?-++++++-?+?+?+---++	-1.5	17.742	16	0.3392	17	1.82353	131
SUN2	7289	-1.236	0.2164	??????????-???-??????	0	0.424	1	0.5148	2	3	8
HDGFRP2	22438	1.234	0.2171	?-????+??????????????	0	0.804	1	0.3698	2	4	4
TPP1	21171	-1.234	0.2172	???????????????-?????	0	0	0	1	1	1	2
ABHD14B	8781	1.233	0.2175	????????????+?+??????	0	0.508	1	0.4761	2	2	14
RPGR	49425	-1.231	0.2181	?-??-?????--+-+-?????	-26.5	7.113	7	0.4172	8	3	21
LTBP3	12145	1.231	0.2184	??????????-?+?+??????	0	1.302	2	0.5214	3	3	15
SDSL	37428	1.229	0.2191	+?????+????+?????????	0	1.088	2	0.5803	3	4	4
MAGEC3	30737	1.229	0.2192	???????+???????+?????	0	0.047	1	0.8289	2	1	15
ANXA9	8781	1.228	0.2193	????????????+?-??????	-54.9	1.937	1	0.164	2	3	25
PTN	55318	-1.226	0.22	??????--?????+?-?????	0	0.483	3	0.9226	4	1	6
ZNF510	39390	1.225	0.2205	????-?+????+??-??????	-66.4	3.005	3	0.3909	4	4	5
SLC12A3	61544	-1.224	0.2208	??????+?--?-???-?????	0	2.037	4	0.729	5	5.4	5
FAM26F	7289	1.222	0.2215	??????????+???+??????	0	0.513	1	0.4736	2	1	4
SSH1	45752	-1.222	0.2216	??????-??????+?-?????	0	0.291	2	0.8646	3	1	7
RETSAT	9566	-1.221	0.222	???????-?????????????	0	0	0	1	1	2	2
KIAA1210	89609	-1.221	0.2221	---?-+----?0--?-????+	0	10.197	13	0.6778	14	1.85714	164
TDP1	21171	-1.221	0.2222	???????????????-?????	0	0	0	1	1	3	1
SLC25A43	10878	1.22	0.2224	???????????+?????????	0	0	0	1	1	2	1
C11orf21	8220	-1.219	0.2227	??????????-?-????????	0	0.583	1	0.445	2	1	9
ARHGEF4	9566	1.219	0.2228	???????+?????????????	0	0	0	1	1	1	1
NT5C1B	12145	1.219	0.223	??????????+?+?+??????	0	0.164	2	0.9212	3	3	5
PIF1	21171	1.218	0.2232	???????????????+?????	0	0	0	1	1	4	1
CSMD2	12207	-1.216	0.2238	???????-?-???????????	0	0.324	1	0.5695	2	2.5	2
CACNA2D3	21171	1.215	0.2242	???????????????+?????	0	0	0	1	1	1	1
YWHAB	10878	-1.215	0.2244	???????????-?????????	0	0	0	1	1	1	1
EGF	37428	1.212	0.2254	+?????+????+?????????	0	0.62	2	0.7334	3	4	3
RHBDD3	83342	1.212	0.2255	+??+++-++-?+???+?+???	-17.5	10.211	10	0.4221	11	1	19
FBP2	12145	-1.212	0.2256	??????????-?-?-??????	0	0.224	2	0.8942	3	1	7
TCP10	6437	-1.211	0.2258	?????-??????-????????	0	0.108	1	0.7423	2	1	8
UGGT2	64597	1.21	0.2261	??????++???+???+????-	0	1.156	4	0.8853	5	2.8	7
TAS2R60	7289	-1.21	0.2263	??????????-???+??????	11.8	3.402	1	0.06512	2	1	2
CDX4	30737	-1.21	0.2264	???????-???????-?????	0	0.293	1	0.588	2	1	2
IKBKAP	21171	-1.21	0.2264	???????????????-?????	0	0	0	1	1	2	2
MRO	7289	1.209	0.2268	??????????+???+??????	0	0.917	1	0.3383	2	4	3
PCM1	52862	-1.207	0.2275	??????--???????-?????	0	0.814	2	0.6656	3	2	4
SOS2	22125	1.206	0.2278	??????+??????????????	0	0	0	1	1	1	1
GPR150	6437	-1.205	0.2281	?????-??????-????????	0	0.034	1	0.8529	2	1	2
GSTZ1	34270	-1.205	0.2281	??????-???+?+?+??????	44.9	9.068	3	0.0284	4	2.75	14
USHBP1	32049	-1.204	0.2285	???????????+???-?????	-4.7	2.866	1	0.09044	2	4	18
LILRB5	1549	-1.204	0.2286	??-??????????????????	0	0	0	1	1	3	1
SLC25A39	4856	-1.204	0.2286	????????????-????????	0	0	0	1	1	1	7
SLC26A7	98434	1.204	0.2286	-??++?+++-+-+++-?-?-+	-12.7	15.089	15	0.445	16	1	107
TINAG	85517	-1.204	0.2287	-?-+??---??++-?-+????	0	6.102	10	0.8066	11	2	132
SLFN12	21171	1.2	0.23	???????????????+?????	0	0	0	1	1	1	2
IFT80	65004	-1.199	0.2306	-?-???-????++??-?????	0	3.831	5	0.5739	6	1	16
CHRD	2456	1.198	0.2308	?????????????+???????	0	0	0	1	1	5	1
APH1A	3364	-1.196	0.2316	??????????-??????????	0	0	0	1	1	1	2
VIT	72894	-1.196	0.2317	-?????-++??-???-?????	2.6	7.19	5	0.2069	6	2	25
NEIL1	66196	-1.195	0.2319	??????--???+?-?0?????	0	2.306	4	0.6797	5	2.8	10
SERGEF	68596	-1.195	0.2322	??????--???--??-?????	0	0.049	4	0.9997	5	4	5
OR1A2	22125	-1.194	0.2324	??????-??????????????	0	0	0	1	1	1	1
CCDC146	31691	1.194	0.2326	??????++?????????????	0	0.21	1	0.6468	2	1.5	35
PEX6	50678	1.193	0.233	+?+??-??--?-?+?+??+?+	0	4.972	9	0.8367	10	1	106
PSG6	42569	1.192	0.2333	??????++???+?????????	0	0.141	2	0.9319	3	1	5
PHKA2	44194	1.191	0.2336	??????????++-?-+?????	0	3.521	4	0.4746	5	1	55
ASB15	4856	-1.19	0.234	????????????-????????	0	0	0	1	1	1	2
NCF4	10878	-1.187	0.2352	???????????-?????????	0	0	0	1	1	4	1
KLK14	86454	-1.186	0.2355	+?+-++----?+???+???++	27.7	19.353	12	0.08036	13	1	20
RPS26	2641	1.186	0.2358	?????????+???????????	0	0	0	1	1	1	1
RAB11FIP3	2456	1.185	0.236	?????????????+???????	0	0	0	1	1	1	1
CCNH	34351	-1.182	0.2371	??????-?+-??+????????	0	2.879	3	0.4106	4	2	5
NOC3L	14422	-1.181	0.2377	???????-????-????????	-34.4	2.231	1	0.1352	2	2	4
SPEF2	24869	1.18	0.2378	+??????+???+?????????	0	0.007	2	0.9967	3	4	9
THSD7B	66574	1.179	0.2384	+??+?+?-+-?+-+?+++???	22.5	16.777	11	0.1146	12	1.83333	36
COL2A1	40265	1.179	0.2385	+???+??-?-?????+?????	0	1.705	4	0.7898	5	3	13
CRISP1	2462	1.178	0.2386	????+????????????????	0	0	0	1	1	2	1
ZFAND4	64118	-1.178	0.239	-??++---+-?-?-???????	0	5.348	9	0.803	10	1.9	55
CT45A5	35459	-1.177	0.2394	??????-????-?0???????	0	0.288	2	0.8659	3	1	6
GBP3	3925	1.175	0.2398	??????????????+??????	0	0	0	1	1	2	5
PKHD1L1	93663	1.174	0.2404	?+--+-+++++-+?++??+?-	0	13.399	15	0.5715	16	9.125	326
FAM216A	21171	1.171	0.2414	???????????????+?????	0	0	0	1	1	1	1
NCAPD3	4856	1.171	0.2416	????????????+????????	0	0	0	1	1	3	11
OVCH1	21171	1.17	0.242	???????????????+?????	0	0	0	1	1	2	1
CASP14	21171	-1.169	0.2424	???????????????-?????	0	0	0	1	1	4	1
TBC1D4	83957	1.168	0.2427	-+-+?-++--?+???+?0?+?	0	9.118	12	0.6928	13	4.30769	57
TAS2R3	9566	1.168	0.2428	???????+?????????????	0	0	0	1	1	1	2
DDHD2	47721	1.168	0.2429	-?????+????????+?????	0	0.523	2	0.7699	3	1.66667	7
LOC729020	48484	-1.167	0.2431	???+??-?--?-+????????	5	7.366	5	0.1948	6	1.66667	10
ZFP64	3925	-1.167	0.2434	??????????????-??????	0	0	0	1	1	4	1
OR51B4	7289	-1.165	0.2439	??????????-???-??????	0	0.013	1	0.9096	2	2	5
SPNS3	43296	-1.165	0.244	??????-????????-?????	0	0.153	1	0.6957	2	1	2
TGFBR3	83256	1.165	0.244	+????-+++??+-?+-?????	-22.8	8.141	8	0.4199	9	2.55556	14
STAT1	8781	1.164	0.2444	????????????+?-??????	-86	1.613	1	0.2041	2	2	3
DOM3Z	89587	1.164	0.2445	+?++++--?-?+--?++++-?	0	11.131	15	0.7433	16	1.875	80
FAM3B	7289	1.164	0.2445	??????????+???+??????	0	0.365	1	0.5457	2	3	12
CABYR	7289	-1.163	0.2448	??????????-???-??????	0	0.061	1	0.805	2	1	15
ZNF154	83644	-1.163	0.2448	+???-?---+?-??-+-??-?	0	4.728	10	0.9086	11	1	25
CLDND2	4425	1.162	0.2452	+????????????????????	0	0	0	1	1	1	1
PKD1L2	92285	-1.162	0.2454	???++?----+---+-????+	-4.9	13.346	12	0.3444	13	12.9231	317
AKT1S1	21171	1.161	0.2458	???????????????+?????	0	0	0	1	1	2	1
ABCA13	50177	1.16	0.2459	+?????+??????-?+?????	19.5	6.214	3	0.1016	4	9.5	4
BPIFA3	80982	1.159	0.2465	??????+-?++++-+-?????	0	4.997	8	0.7579	9	3.66667	266
MORN3	7289	-1.159	0.2465	??????????-???-??????	0	0.921	1	0.3371	2	3	4
CLEC4A	12145	-1.157	0.2473	??????????-?-?+??????	16.4	4.785	2	0.09141	3	5	3
PLEKHA7	68158	-1.154	0.2485	???-??-+-???--?-?????	0	1.707	6	0.9446	7	1	16
SFI1	40516	-1.154	0.2486	++??-?????-?+?--?????	-20	6.669	6	0.3526	7	8	42
MARVELD3	21171	-1.15	0.25	???????????????-?????	0	0	0	1	1	2	1
C21orf2	9566	-1.15	0.2502	???????-?????????????	0	0	0	1	1	1	1
CPSF1	2641	-1.15	0.2502	?????????-???????????	0	0	0	1	1	1	1
MX2	9566	-1.15	0.2502	???????-?????????????	0	0	0	1	1	1	1
HERC2	7289	1.149	0.2505	??????????+???+??????	0	0.03	1	0.8621	2	6	2
ADAM2	48565	1.149	0.2506	??????+-+?+?-?-??????	0	2.59	5	0.7628	6	3.16667	9
FBN2	26027	-1.148	0.2509	????????????0??-?????	0	0.302	1	0.5824	2	4	8
RPP21	3925	-1.147	0.2512	??????????????-??????	0	0	0	1	1	1	9
TMEM11	22125	-1.147	0.2512	??????-??????????????	0	0	0	1	1	1	2
OR52B2	3364	1.146	0.2518	??????????+??????????	0	0	0	1	1	2	1
SYTL2	7289	1.143	0.2529	??????????+???+??????	0	0.138	1	0.7101	2	5	5
GTF2E2	43296	-1.143	0.2532	??????-????????+?????	11.4	3.387	1	0.06571	2	1	7
BPIFA1	9566	1.142	0.2534	???????+?????????????	0	0	0	1	1	1	1
PPP4C	10075	1.142	0.2534	???????+?????????+???	0	0.411	1	0.5216	2	1	2
ENDOV	100013	1.142	0.2536	+??---++-+++--++0??-+	0	9.353	16	0.8981	17	2.70588	174
PTPN14	7289	1.141	0.2537	??????????+???+??????	0	0.041	1	0.8386	2	2	2
ARHGEF37	51232	-1.141	0.2538	+-????--???+??+??????	0	3.169	5	0.674	6	2.66667	14
BRPF3	3364	-1.141	0.2538	??????????-??????????	0	0	0	1	1	1	2
S100G	83680	1.14	0.2543	+++???-?+++++++-??+?+	39.1	24.649	13	0.02566	14	2.64286	1002
SCYL3	3364	-1.139	0.2548	??????????-??????????	0	0	0	1	1	2	1
APLF	25096	-1.138	0.2551	??????????????--?????	0	0.248	1	0.6186	2	3	2
ANAPC16	9566	-1.137	0.2554	???????-?????????????	0	0	0	1	1	1	1
MTCH1	3364	-1.137	0.2554	??????????-??????????	0	0	0	1	1	2	1
GABPB1	4856	-1.135	0.2562	????????????-????????	0	0	0	1	1	1	1
CARD9	73509	1.134	0.2569	??+???--??++-??+?????	6.5	8.555	6	0.2002	7	2.85714	18
MYBBP1A	3364	-1.134	0.257	??????????-??????????	0	0	0	1	1	4	2
C17orf58	60093	-1.133	0.2571	?-????-??+?+?-?+?-???	-18.4	6.759	6	0.3438	7	1	12
TNFSF18	26027	-1.133	0.2572	????????????-??-?????	0	0.36	1	0.5486	2	1	2
CSE1L	63593	-1.133	0.2573	-??+??-?-+??+??-??-??	0	4.569	7	0.7124	8	2	14
PCCA	4856	1.132	0.2576	????????????+????????	0	0	0	1	1	2	4
DNAAF3	26027	1.132	0.2577	????????????-??+?????	-172.2	1.102	1	0.2938	2	2.5	2
BRWD1	22125	1.131	0.258	??????+??????????????	0	0	0	1	1	5	1
SNX1	38695	-1.13	0.2583	-?????-???-?+?+??????	0	1.593	4	0.81	5	3.6	26
SUSD3	2456	1.13	0.2584	?????????????+???????	0	0	0	1	1	2	1
POLD1	69328	1.13	0.2585	+?????-++???++?+?????	7.4	8.64	6	0.1949	7	1	11
C8G	11714	1.13	0.2586	+?????????-???+??????	0	1.487	2	0.4754	3	4	10
KIAA1211	85746	-1.13	0.2586	+-?-?----??+-+?-??+??	3.3	13.438	11	0.2657	12	1	35
IL8	31611	1.13	0.2587	???-????+????-?+?????	0	1.042	3	0.791	4	1	5
TP53I3	4856	1.128	0.2592	????????????+????????	0	0	0	1	1	2	1
LGALS14	66113	1.128	0.2594	??????+?++?-?-?+-?++?	0	5.869	8	0.6619	9	1	13
TDRD7	22125	1.127	0.2596	??????+??????????????	0	0	0	1	1	1	1
WRN	50769	-1.127	0.2596	-??????--??-???+?????	0	2.142	4	0.7096	5	3.6	6
RNF121	89720	-1.126	0.26	+-?-?---++?---?-?+?-?	0	8.81	13	0.7872	14	1	101
SLC4A8	3925	-1.126	0.26	??????????????-??????	0	0	0	1	1	1	1
ADH1A	9566	-1.126	0.2602	???????-?????????????	0	0	0	1	1	1	1
DEFA4	10878	-1.124	0.261	???????????-?????????	0	0	0	1	1	2	1
SLC25A25	73325	1.124	0.2612	??????+-+??++??+?????	0	2.893	5	0.7165	6	1	85
GPR112	33598	1.123	0.2616	??+????????+???-?????	-57.9	2.534	2	0.2817	3	3	3
DNAAF1	22125	-1.121	0.2622	??????-??????????????	0	0	0	1	1	5	1
TAS2R20	7289	-1.121	0.2624	??????????-???-??????	0	0.73	1	0.3927	2	1	2
TEAD4	16595	1.12	0.2629	???--??????+?????????	-70.3	2.349	2	0.309	3	1	3
CDK12	28460	1.118	0.2635	??????????+???++?????	0	1.042	2	0.5941	3	2	3
HABP2	43296	-1.118	0.2637	??????-????????-?????	0	0.716	1	0.3974	2	2	4
ICA1L	12145	1.118	0.2637	??????????+?+?+??????	0	1.953	2	0.3767	3	3	8
SHISA5	7289	-1.116	0.2644	??????????+???-??????	-133.4	1.285	1	0.2569	2	4	4
OR6V1	26981	1.115	0.2647	??????+?????+????????	-112.6	1.411	1	0.2349	2	2	10
PAQR8	28469	-1.113	0.2659	???-+-?????????-?????	0	2.503	3	0.4747	4	2	57
TEP1	97443	-1.112	0.266	----+--+-+-+++?-???-+	7.2	19.388	16	0.2491	17	9.76471	127
KRIT1	5207	1.112	0.2662	?+???+???????+??????+	0	0.407	3	0.9388	4	1	4
C6orf170	86108	1.111	0.2666	-??++?-++-?++??-?????	-5.1	10.463	9	0.3143	10	2.8	28
PTX3	3364	1.11	0.267	??????????+??????????	0	0	0	1	1	1	1
LRGUK	3925	1.107	0.2682	??????????????+??????	0	0	0	1	1	3	1
ANKRD6	12145	-1.106	0.2687	??????????+?-?-??????	0	1.331	2	0.5141	3	1	21
PDLIM2	14713	-1.105	0.2693	-???-???????+???+?+-+	4.5	8.375	6	0.2119	7	1	32
TSNAXIP1	21171	1.104	0.2698	???????????????+?????	0	0	0	1	1	5	1
CDC73	2456	-1.103	0.27	?????????????-???????	0	0	0	1	1	1	1
DOCK7	4856	-1.103	0.27	????????????-????????	0	0	0	1	1	3	1
FAM108B1	4856	-1.103	0.27	????????????-????????	0	0	0	1	1	1	1
COL9A3	68469	1.103	0.2702	??????+-+??-???+?????	-31.1	4.577	4	0.3335	5	6.8	16
ZSWIM2	3364	-1.103	0.2702	??????????-??????????	0	0	0	1	1	2	2
THAP7	21171	1.102	0.2706	???????????????+?????	0	0	0	1	1	1	1
C11orf71	12145	1.099	0.2717	??????????+?+?+??????	0	0.709	2	0.7016	3	1	8
FAM81B	91270	1.099	0.2717	+?++++--+-?+?++-+????	0	12.01	13	0.5269	14	4.21429	91
CRNKL1	62394	1.099	0.2718	??????+???+-+??-?????	-35.9	4.415	4	0.3527	5	3	8
KIAA0564	3925	1.098	0.272	??????????????+??????	0	0	0	1	1	6	2
MUM1	3364	1.098	0.2722	??????????+??????????	0	0	0	1	1	2	1
PEX1	22125	-1.097	0.2726	??????-??????????????	0	0	0	1	1	1	1
MMP9	4856	-1.097	0.2728	????????????-????????	0	0	0	1	1	3	1
WDR59	26027	-1.097	0.2729	????????????-??-?????	0	0.057	1	0.8113	2	4	11
PZP	30028	-1.096	0.2731	+???-?-?????????-+???	5.1	6.32	4	0.1765	5	7.8	7
MRI1	509	1.096	0.2732	?????????????????+???	0	0	0	1	1	1	1
VPS41	21171	-1.095	0.2734	???????????????-?????	0	0	0	1	1	5	1
DYNC2LI1	22125	-1.093	0.2742	??????-??????????????	0	0	0	1	1	1	1
PLCG2	23023	1.093	0.2745	??????????-++?+??????	-24.4	4.02	3	0.2593	4	3	16
SP140	7289	1.092	0.2747	??????????+???+??????	0	0.106	1	0.7451	2	3	6
SPSB2	87163	-1.092	0.275	-?????-+--?++--+??-??	0	5.363	10	0.8657	11	2.45455	83
SIK3	25015	1.091	0.2754	??--++?++???????+-??+	12.1	11.373	8	0.1815	9	1.44444	56
VPS13A	14786	-1.091	0.2754	?????????+-?-?-??????	0	0.574	3	0.9023	4	3.5	20
CWC25	3364	-1.09	0.2758	??????????-??????????	0	0	0	1	1	1	1
LAMA1	62626	1.09	0.2758	??????+?-?-?++++?????	-30.2	6.147	6	0.407	7	3.42857	22
KALRN	48565	1.089	0.276	??????+-+?+?+?+??????	5.4	7.403	5	0.1923	6	3.83333	22
PLA2G4D	44436	1.089	0.276	????-??+????-+-+?????	-30.4	5.369	5	0.3725	6	2.16667	12
UAP1	33316	1.089	0.2761	??????????-?-?++?????	29.8	7.123	3	0.06809	4	2	15
IAH1	21171	1.089	0.2762	???????????????+?????	0	0	0	1	1	1	1
C6orf203	52862	-1.087	0.277	??????-+???????-?????	0	1.244	2	0.5369	3	1.66667	4
MRPL48	3925	-1.086	0.2774	??????????????-??????	0	0	0	1	1	1	1
ALS2CR12	22125	1.085	0.2778	??????+??????????????	0	0	0	1	1	1	3
C16orf71	3364	1.085	0.2778	??????????+??????????	0	0	0	1	1	3	1
CDHR5	3364	1.085	0.2778	??????????+??????????	0	0	0	1	1	3	1
QPCT	21171	1.084	0.2784	???????????????+?????	0	0	0	1	1	2	1
CYYR1	14295	1.084	0.2785	???????+-????????????	-35.4	2.215	1	0.1367	2	1	2
OR13H1	19659	-1.083	0.2787	???????????-+?-??????	-2.7	3.895	2	0.1426	3	1	4
SLC36A1	9566	1.082	0.2794	???????+?????????????	0	0	0	1	1	2	6
MRP63	27765	-1.079	0.2806	-?????-????????????-?	-19.1	3.36	2	0.1864	3	1	4
BCCIP	21171	-1.078	0.281	???????????????-?????	0	0	0	1	1	1	1
MICB	21171	1.076	0.2818	???????????????+?????	0	0	0	1	1	1	1
CAPN12	22752	-1.076	0.282	?????-?????????-?????	0	0.656	1	0.4178	2	3.5	2
CAPN9	9566	1.076	0.282	???????+?????????????	0	0	0	1	1	5	1
IL36B	11147	1.075	0.2823	?????-?+?????????????	34.9	4.605	1	0.03187	2	2	2
OR2T8	3364	1.072	0.2836	??????????+??????????	0	0	0	1	1	1	2
PLCD1	22125	-1.071	0.284	??????-??????????????	0	0	0	1	1	2	1
TEX29	60752	1.071	0.2841	??+-??-???+?+?-++????	17.2	10.868	7	0.1445	8	1	31
ALDH1L1	7289	1.07	0.2846	??????????-???+??????	-168	1.119	1	0.2901	2	6	2
CXorf58	92855	1.07	0.2848	-+-???++---+-+-+????+	23.3	19.564	13	0.1066	14	1.78571	452
MMP1	8654	1.069	0.2852	????????+?????+??????	0	0.002	1	0.9611	2	6.5	2
FOLH1B	11714	-1.068	0.2853	-?????????+???-??????	-57	2.548	2	0.2797	3	1	9
CPZ	21171	-1.068	0.2854	???????????????-?????	0	0	0	1	1	4	1
RFC2	22125	-1.068	0.2856	??????-??????????????	0	0	0	1	1	2	1
ELP2	34270	-1.067	0.286	??????-???-?+?-??????	0	0.969	3	0.8087	4	5.25	9
CFLAR	4856	-1.066	0.2862	????????????-????????	0	0	0	1	1	1	7
CCDC78	69148	1.066	0.2866	+?????+?+?++?-?+?????	0	5.851	6	0.4401	7	5.14286	11
CEP164	26050	-1.065	0.287	??????-???????-??????	-151.7	1.192	1	0.275	2	6	4
KIAA0182	7289	-1.065	0.287	??????????-???-??????	0	0.239	1	0.6252	2	1	8
ZNF549	12145	-1.065	0.2871	??????????-?-?-??????	0	1.208	2	0.5467	3	2	6
SYT3	3364	-1.064	0.2872	??????????-??????????	0	0	0	1	1	1	1
CSTF1	9566	-1.062	0.2884	???????-?????????????	0	0	0	1	1	1	1
IGSF10	30737	1.061	0.2887	???????+???????+?????	0	0.224	1	0.636	2	3.5	2
KIF25	69958	1.06	0.2891	???+??+-???+?+?++????	0	0.859	6	0.9904	7	2	21
ANP32E	21171	-1.06	0.2892	???????????????-?????	0	0	0	1	1	1	1
C6orf52	41615	-1.058	0.2899	???????-???+???-?????	-1.4	3.945	2	0.1391	3	1	3
ARL5B	7289	-1.058	0.2902	??????????+???-??????	-93.9	1.547	1	0.2136	2	1	3
ADAM23	7289	1.057	0.2904	??????????+???-??????	-4.2	2.879	1	0.08972	2	2	2
ZNF761	21171	-1.057	0.2906	???????????????-?????	0	0	0	1	1	1	1
TRO	35413	-1.054	0.292	??????????+-???-?????	-80.5	2.217	2	0.3301	3	1	4
D2HGDH	7289	1.054	0.2921	??????????+???-??????	10	3.335	1	0.06783	2	1	2
BLK	12145	-1.052	0.2927	??????????+?-?-??????	0	1.247	2	0.536	3	1	6
GAD2	43296	-1.052	0.2928	??????+????????-?????	34.1	4.549	1	0.03293	2	2	2
ATP13A5	97691	1.052	0.2929	+?+-+---+-?++-++???+-	-3.2	16.474	15	0.3513	16	5.375	86
FAM187B	96242	-1.052	0.293	-?++-+++----?---?-+-?	0	8.752	16	0.9233	17	3.82353	89
P2RX5	12145	-1.051	0.2932	??????????-?-?+??????	0	0.655	2	0.7206	3	2	3
SORL1	3925	-1.051	0.2932	??????????????-??????	0	0	0	1	1	4	1
KIAA0391	7289	-1.049	0.294	??????????-???-??????	0	0.014	1	0.9069	2	2	4
TMCO5A	4856	1.049	0.294	????????????+????????	0	0	0	1	1	1	7
CSPP1	8781	1.049	0.2942	????????????+?+??????	0	0.016	1	0.8992	2	4	2
SLC39A4	8781	1.047	0.295	????????????+?-??????	-91.1	1.57	1	0.2102	2	4	4
OR51G1	32558	-1.047	0.2951	???????????-???+?-???	-38.4	2.89	2	0.2357	3	1.66667	4
ITSN2	32200	1.047	0.2952	??????++?????????+???	31.2	5.818	2	0.05453	3	4	4
NEK2	21171	-1.045	0.2958	???????????????-?????	0	0	0	1	1	3	1
ZWINT	89239	1.041	0.2977	+?-+?++-++?++??-??---	20.5	18.877	13	0.127	14	1	164
GRK4	4856	1.04	0.2984	????????????+????????	0	0	0	1	1	2	6
ZNF546	62257	-1.04	0.2984	-?----?---?+???-?????	0	5.148	9	0.8213	10	2	47
MYO1A	97180	1.039	0.2987	++++-+++++?--++-??+?-	0	10.212	16	0.8553	17	5.52941	141
CPA1	1581	1.037	0.2998	?????+???????????????	0	0	0	1	1	3	1
KIAA1244	85892	1.036	0.3004	??++--+--+?+?-?+-----	0	7.814	15	0.931	16	1	141
SLC24A4	8781	-1.036	0.3004	????????????-?-??????	0	0.001	1	0.9709	2	7	17
SRPX	12145	-1.036	0.3004	??????????+?-?-??????	0	1.914	2	0.3841	3	1	6
CDC42BPB	4856	-1.034	0.3012	????????????-????????	0	0	0	1	1	1	1
CEACAM19	21171	1.034	0.3012	???????????????+?????	0	0	0	1	1	1	1
COL6A6	68769	1.03	0.3032	???-??++??-?+?+++????	0	1.087	7	0.9933	8	6.625	30
AGPHD1	68469	1.029	0.3034	??????-+-??+???+?????	-16.9	5.132	4	0.274	5	1.8	18
SEMA3B	22752	1.029	0.3037	?????+?????????+?????	0	0.027	1	0.8706	2	2	3
ABCB9	2462	-1.027	0.3042	????-????????????????	0	0	0	1	1	1	1
CA5B	9566	-1.027	0.3042	???????-?????????????	0	0	0	1	1	1	3
TMEM67	2641	1.027	0.3042	?????????+???????????	0	0	0	1	1	4	1
PPAN	22125	1.027	0.3044	??????+??????????????	0	0	0	1	1	2	1
OSBPL1A	13991	1.027	0.3045	+??????+?????????????	0	0.02	1	0.8885	2	2	2
RAD9B	43296	-1.026	0.3051	??????-????????-?????	0	0.047	1	0.8286	2	3	3
ARHGAP42	63974	-1.025	0.3052	+?-?+?+????-???-+???-	0	4.858	7	0.6773	8	1	146
CADM1	2462	-1.025	0.3054	????-????????????????	0	0	0	1	1	1	3
TMED3	9154	1.024	0.3058	-???????+????????????	28.4	4.193	1	0.0406	2	2	3
GSDMC	25096	-1.022	0.3066	??????????????--?????	0	0.018	1	0.8925	2	4	2
RAP1GAP	45758	1.022	0.3068	????+?-????????+?????	36	6.253	2	0.04388	3	1	9
UBR3	2641	1.022	0.3068	?????????+???????????	0	0	0	1	1	2	1
CAPS2	88042	-1.021	0.3073	+?+-??-+-+?+--?-??+??	0	5.635	11	0.8966	12	3.5	51
ESD	76771	-1.02	0.3076	??+-??++--?-???-????+	0	7.147	8	0.5208	9	1.77778	31
GMNN	88593	-1.019	0.3083	-?-+-++--+?-?+?--?0?-	-1.2	15.804	14	0.3255	15	1	124
HEATR5A	50177	-1.018	0.3089	-?????-??????-?-?????	0	1.162	3	0.7622	4	2.25	17
MUC2	61516	-1.017	0.3094	??????---?????+-?????	0	1.046	4	0.9027	5	2.6	15
PTPRN2	3925	-1.016	0.3094	??????????????-??????	0	0	0	1	1	1	1
ZBTB8A	43296	-1.016	0.3095	??????-????????-?????	0	0.871	1	0.3506	2	1	2
POFUT2	7289	1.015	0.3102	??????????+???+??????	0	0.422	1	0.516	2	2	3
TPCN2	50065	1.015	0.3102	-?????+??-?+-?+????-?	-30.2	6.146	6	0.4071	7	2.57143	26
ANO7	30832	1.014	0.3103	+???????-??????++????	0	1.771	3	0.6212	4	7.5	5
GLG1	94297	-1.014	0.3107	--+-+?-----+-+?++????	8	17.397	14	0.2357	15	1	114
C9orf43	8781	1.013	0.3109	????????????+?-??????	-190.3	1.033	1	0.3093	2	3	13
BTAF1	21171	-1.013	0.311	???????????????-?????	0	0	0	1	1	1	3
CCDC12	23633	-1.013	0.311	????0??????????-?????	0	0.119	1	0.7297	2	1	2
ATRIP	12145	-1.013	0.3113	??????????-?-?-??????	0	0.57	2	0.7518	3	1	26
IRAK3	81552	1.012	0.3115	??+??++-++?+-+?+?????	0	4.185	9	0.8988	10	5.2	51
SLC9A6	9566	1.011	0.3118	???????+?????????????	0	0	0	1	1	1	1
CDH15	81431	-1.011	0.312	?--+?-+-??--?---??-?+	6.1	14.902	12	0.2468	13	1.84615	119
LILRA2	11605	1.01	0.3124	+??+??????????+??????	0	0.421	2	0.81	3	1	4
MMGT1	93246	1.009	0.313	---???++-+-+-+-+??-?+	-11.7	14.325	14	0.4258	15	1	922
STOX1	4856	-1.008	0.3136	????????????-????????	0	0	0	1	1	3	1
LGALS8	64329	-1.007	0.314	+?+-++?-++?-???-???--	0	10.486	11	0.4873	12	2.5	93
TNFAIP8L3	54174	-1.006	0.3145	??????-????+???-?????	0	0.548	2	0.7604	3	1	4
PGM1	53364	-1.006	0.3146	-?-?+??-???-?-?-????+	0	2.706	7	0.9108	8	1.875	24
PDE1C	3364	-1.004	0.3154	??????????-??????????	0	0	0	1	1	3	1
PSG9	12571	1.004	0.3155	+?????????+???+?????+	0	1.939	3	0.5852	4	3.25	6
MYCT1	22125	1.003	0.3158	??????+??????????????	0	0	0	1	1	2	1
TTC38	71975	1.003	0.3161	+???-?++--??+??+?????	-27.7	7.049	7	0.4238	8	1	28
2010-03-01	22125	1.001	0.3166	??????+??????????????	0	0	0	1	1	2	1
AADAC	48529	1.001	0.3168	????-?+-?+?-????????+	0	3.881	5	0.5667	6	1	9
CEP290	14010	-1.001	0.317	-???????-???-????????	0	0.212	2	0.8992	3	3	3
SHROOM2	12145	1	0.3172	??????????+?+?+??????	0	1.515	2	0.4689	3	1	6
MAP4K5	4856	-0.999	0.3176	????????????-????????	0	0	0	1	1	1	3
MS4A2	22752	0.998	0.3183	?????+?????????+?????	10.9	3.369	1	0.06645	2	3	2
NEB	90527	-0.998	0.3184	+?????+--+-+--+-??-??	0	6.013	11	0.8725	12	15.3333	126
PTGDR	12145	0.996	0.3194	??????????+?+?+??????	0	1.774	2	0.4118	3	3	12
SLA	22386	0.995	0.3197	???????????????+???-?	0	0.218	1	0.6408	2	1	2
SLC7A7	10878	-0.995	0.3198	???????????-?????????	0	0	0	1	1	4	1
ZSCAN4	22125	-0.995	0.3198	??????-??????????????	0	0	0	1	1	2	1
GZMM	24869	-0.995	0.3199	+??????-???-?????????	0	0.271	2	0.8733	3	1	3
ANKRD42	4856	-0.994	0.32	????????????-????????	0	0	0	1	1	3	4
SLC38A5	38055	0.994	0.3202	????+??+????-??+?????	0	2.206	3	0.5308	4	1.75	6
JAKMIP3	22125	0.993	0.3208	??????+??????????????	0	0	0	1	1	1	1
GPSM1	21171	0.992	0.3214	???????????????+?????	0	0	0	1	1	1	1
HSD17B2	4856	0.992	0.3214	????????????+????????	0	0	0	1	1	4	5
IDI2	7289	0.991	0.3216	??????????+???+??????	0	0.801	1	0.3709	2	3	16
GYG2	44157	0.99	0.3222	+-??????-+?+???+?????	1.9	7.132	5	0.211	6	1	27
METTL24	62016	-0.989	0.3228	-?????+-+??????-?????	0	1.794	4	0.7736	5	2	6
PPFIBP2	21171	-0.987	0.3234	???????????????-?????	0	0	0	1	1	4	1
CLCN1	6887	0.987	0.3237	+???+????????????????	0	0.092	1	0.7614	2	4	6
URGCP	4222	-0.986	0.3239	?????-???-???????????	0	0.751	1	0.3862	2	1	2
SMOC1	10878	0.986	0.324	???????????+?????????	0	0	0	1	1	1	1
LTK	10878	-0.986	0.3242	???????????-?????????	0	0	0	1	1	5	1
REPS1	3925	0.985	0.3246	??????????????+??????	0	0	0	1	1	3	2
GZMH	12145	0.985	0.3248	??????????-?+?+??????	-77.6	2.253	2	0.3242	3	3	9
MFRP	22125	-0.985	0.3248	??????-??????????????	0	0	0	1	1	3	1
NOSIP	23706	0.985	0.3249	?????++??????????????	-89.5	1.583	1	0.2083	2	2	2
NUCB1	4856	-0.984	0.3252	????????????-????????	0	0	0	1	1	4	15
TMEM207	8781	0.983	0.3258	????????????+?+??????	0	0.185	1	0.6667	2	2	2
DUSP21	53841	0.982	0.3259	???????++-?-+??+?????	0	3.272	5	0.6581	6	1	11
NIPAL3	3364	-0.981	0.3264	??????????-??????????	0	0	0	1	1	1	1
POP4	3364	-0.979	0.3278	??????????-??????????	0	0	0	1	1	1	1
PKD1L3	4856	0.977	0.3284	????????????+????????	0	0	0	1	1	3	15
PSME4	7289	-0.977	0.3287	??????????-???-??????	0	0.302	1	0.5824	2	2	3
C17orf57	101562	-0.976	0.329	+?+----++-+-----+??+-	0	16.949	17	0.4578	18	7.22222	489
MOGAT2	9566	0.975	0.3294	???????+?????????????	0	0	0	1	1	2	1
PRRX1	22125	0.975	0.3296	??????+??????????????	0	0	0	1	1	1	1
TNFRSF19	21171	-0.975	0.3296	???????????????-?????	0	0	0	1	1	2	1
QSOX1	4856	-0.975	0.3298	????????????-????????	0	0	0	1	1	1	1
KCNK10	3364	0.974	0.33	??????????+??????????	0	0	0	1	1	1	1
MPZL2	24426	0.974	0.3301	???-???????????+?????	0	0.154	1	0.695	2	2	3
RFX8	92614	0.973	0.3304	-??-+?++++?+-?+-?-?0-	0	12.318	13	0.5018	14	1.78571	54
SH3BGRL	88439	0.972	0.331	+?-?-++-++?+-+?+?????	0	10.03	11	0.5277	12	1	41
DCAF6	26027	-0.972	0.3312	????????????+??-?????	23.6	3.928	1	0.0475	2	1	3
MSMP	12145	0.972	0.3313	??????????+?+?-??????	-69.6	2.358	2	0.3076	3	2	17
IGSF9B	9566	0.97	0.3322	???????+?????????????	0	0	0	1	1	2	1
EPSTI1	21171	0.969	0.3324	???????????????+?????	0	0	0	1	1	3	1
MGST3	99108	-0.969	0.3327	-?-++-+----+-?--?-?-+	-1.9	17.671	16	0.3435	17	1	170
FAM122B	4425	-0.968	0.3328	-????????????????????	0	0	0	1	1	1	2
GSTA5	2456	0.968	0.333	?????????????+???????	0	0	0	1	1	2	1
NUP133	39115	-0.967	0.3333	-????????-?-???+?????	36.3	7.844	3	0.04935	4	5.5	5
SLC6A13	21171	0.967	0.3336	???????????????+?????	0	0	0	1	1	1	1
UIMC1	74602	0.967	0.3336	????-?++-??+?+?+???-?	-15.7	7.78	7	0.3524	8	2	21
F12	1581	-0.964	0.335	?????-???????????????	0	0	0	1	1	2	1
SYT5	3364	0.964	0.335	??????????+??????????	0	0	0	1	1	1	1
ATP5J	7289	-0.963	0.3358	??????????-???-??????	0	0.003	1	0.9601	2	1	10
CFHR5	12022	-0.962	0.3359	???????-?????-???????	0	0.005	1	0.9443	2	2.5	2
C1orf227	2456	0.962	0.3362	?????????????+???????	0	0	0	1	1	1	1
LRR1	3364	-0.961	0.3364	??????????-??????????	0	0	0	1	1	3	1
ANKDD1A	23706	0.96	0.3372	?????-+??????????????	0	0.148	1	0.7002	2	1	3
ZNF654	12145	-0.96	0.3373	??????????-?-?+??????	-70	2.353	2	0.3083	3	1	18
MYO3B	29914	0.958	0.3379	+?????+???+??????????	0	1.406	2	0.4952	3	5	3
ZNF200	7289	-0.958	0.3379	??????????-???+??????	-53.3	1.957	1	0.1618	2	3	4
MET	8220	0.956	0.3389	??????????-?+????????	-29.9	2.309	1	0.1287	2	1	2
KLK9	2462	0.956	0.3392	????+????????????????	0	0	0	1	1	1	1
LAMA2	49549	-0.955	0.3397	--??-+?????-++?--++??	0	6.863	10	0.7383	11	4.90909	112
ASCC1	93605	-0.953	0.3405	??-+--++-+---+?-?----	0	9.441	16	0.8941	17	2.70588	235
EIF4A3	12145	-0.953	0.3408	??????????-?-?+??????	1.4	4.059	2	0.1314	3	2	7
DYNC2H1	48593	0.952	0.3413	??????+?++-++????????	0	2.818	5	0.728	6	5.16667	23
CYP27A1	21171	-0.951	0.3418	???????????????-?????	0	0	0	1	1	2	1
TELO2	25096	0.95	0.342	??????????????++?????	0	0.209	1	0.6475	2	3	6
PLAC8	12145	0.95	0.3421	??????????+?-?+??????	-91.3	2.091	2	0.3514	3	1	8
CCNB3	63217	0.95	0.3423	-?-??+?+++-+?-?+????+	0	8.505	10	0.5796	11	1	109
DOK2	23627	-0.95	0.3423	?????????????-?-?????	0	0	1	0.9966	2	2	2
N4BP2	21171	-0.949	0.3424	???????????????-?????	0	0	0	1	1	2	1
OR1J1	72587	0.949	0.3424	??++-+--???-???+?????	0	6.625	7	0.469	8	1	23
CAST	19515	-0.949	0.3426	????????--+?+?-??????	0	3.965	4	0.4107	5	4	26
BPI	21171	-0.948	0.343	???????????????-?????	0	0	0	1	1	4	1
NIN	3364	0.948	0.343	??????????+??????????	0	0	0	1	1	4	2
HDAC10	22125	-0.947	0.3434	??????-??????????????	0	0	0	1	1	2	6
MYO10	7289	0.947	0.3436	??????????+???+??????	0	0.054	1	0.8168	2	2	4
KRTAP21-2	2462	-0.946	0.3442	????-????????????????	0	0	0	1	1	1	1
TNS1	34143	-0.945	0.3446	??????-?-?+???-??????	0	1.683	3	0.6407	4	2.5	12
MAML1	12145	0.944	0.3453	??????????+?+?+??????	0	0.533	2	0.7661	3	1	5
SIGLEC1	86935	0.944	0.3453	???++-+++-?++-?-???-?	6.6	13.92	11	0.2375	12	6.16667	25
TEX101	21171	-0.942	0.346	???????????????-?????	0	0	0	1	1	1	1
ABCA4	70424	-0.942	0.3462	????+--+?-?-???+?????	1.4	8.111	6	0.2301	7	5.71429	23
GRM6	4856	-0.942	0.3464	????????????-????????	0	0	0	1	1	2	1
FAM104B	33316	0.941	0.3466	??????????-?+?++?????	0	1.086	3	0.7805	4	1	41
CAMK4	2456	-0.941	0.3468	?????????????-???????	0	0	0	1	1	1	1
C10orf90	12145	0.941	0.3469	??????????+?+?+??????	0	0.043	2	0.9785	3	1	14
NDFIP1	4425	-0.94	0.347	-????????????????????	0	0	0	1	1	1	1
KDM5B	4425	0.937	0.3488	+????????????????????	0	0	0	1	1	3	1
SLC9A11	84192	-0.937	0.3488	??-???-++---+-?-????-	0	8.751	10	0.5559	11	1.72727	173
CD84	21171	-0.937	0.349	???????????????-?????	0	0	0	1	1	2	1
MICA	10878	-0.936	0.3492	???????????-?????????	0	0	0	1	1	1	1
CACNA2D4	43296	-0.936	0.3493	??????-????????+?????	-13.6	2.641	1	0.1041	2	4	2
TMEM177	75274	-0.936	0.3495	?????-+-?+?--+?+?????	-1.7	8.847	7	0.2638	8	1.75	15
GPATCH3	22125	-0.935	0.3496	??????-??????????????	0	0	0	1	1	2	5
SEC24D	6381	0.935	0.3498	?????????????++??????	0	0.363	1	0.5469	2	1	6
MAP4K4	26050	-0.935	0.3499	??????-???????+??????	0	0.505	1	0.4774	2	6	2
KLHDC1	21171	0.935	0.35	???????????????+?????	0	0	0	1	1	3	1
DNAH9	87716	-0.934	0.3504	??---+-+-??--+?+++?-+	6.7	17.147	14	0.2484	15	7.8	125
MBL2	3925	-0.934	0.3504	??????????????-??????	0	0	0	1	1	1	1
ABCA9	22125	-0.933	0.3506	??????-??????????????	0	0	0	1	1	6	1
SDK2	94648	-0.933	0.3506	--+?+-+-+?--+---??-?+	0	12.138	15	0.6685	16	1.8125	375
DNAH8	11243	-0.933	0.3508	????+???????-?-??????	0	1.343	2	0.511	3	10.6667	9
ULK1	30737	-0.933	0.351	???????-???????-?????	0	0.035	1	0.8523	2	2	2
GNAS	12145	0.932	0.3513	??????????+?-?+??????	0	0.969	2	0.6161	3	3	7
ABCA12	4856	-0.932	0.3514	????????????-????????	0	0	0	1	1	3	2
TLR5	19026	-0.932	0.3514	-?????????-?-++??????	-29.1	4.646	4	0.3256	5	3	24
HBM	4856	-0.931	0.352	????????????-????????	0	0	0	1	1	1	10
IQGAP1	28450	-0.931	0.352	???????-?+?--????-???	0	1.303	4	0.8608	5	2	7
DCHS1	84295	0.93	0.3522	+??-??---?++??-+????-	21.8	14.075	9	0.1197	10	1.9	21
PDCL3	21171	-0.93	0.3526	???????????????-?????	0	0	0	1	1	2	1
PHKA1	44953	-0.929	0.353	????-???-??--??+????-	0	3.476	5	0.6271	6	1	14
FNDC7	2462	-0.928	0.3534	????-????????????????	0	0	0	1	1	2	1
C9orf50	2641	0.927	0.354	?????????+???????????	0	0	0	1	1	1	1
CYP4Z1	4729	0.926	0.3542	????????+????????????	0	0	0	1	1	1	1
ST14	21171	-0.926	0.3546	???????????????-?????	0	0	0	1	1	1	1
CHD6	8220	-0.925	0.3548	??????????-?-????????	0	0.457	1	0.4991	2	2	2
ASCC3	15107	-0.925	0.3552	+???-?????-?-????????	0	1.064	3	0.7857	4	8	8
TMPRSS2	43296	-0.924	0.3553	??????-????????-?????	0	0.072	1	0.7881	2	3	4
MRPL9	22386	0.924	0.3556	???????????????+???0?	0	0.049	1	0.8249	2	1	2
EPHA7	89045	0.922	0.3564	?-++?++-+-?+++-+?????	0	4.033	12	0.9828	13	1	98
UPK3B	3925	-0.922	0.3564	??????????????-??????	0	0	0	1	1	1	1
ZNF674	3925	0.921	0.357	??????????????+??????	0	0	0	1	1	1	2
GCFC2	21171	-0.92	0.3576	???????????????-?????	0	0	0	1	1	3	3
ANKK1	83987	-0.92	0.3577	+???-?--??-+-?-+???+?	0	3.229	9	0.9545	10	5.2	27
HECW2	7289	-0.918	0.3586	??????????-???-??????	0	0.605	1	0.4369	2	1	3
PKM2	75202	0.917	0.3589	???++?+-+??+???++-???	0	1.491	8	0.9929	9	2	23
GAPDHS	35644	0.917	0.3593	??????+??-?+?????????	10.7	4.48	2	0.1064	3	2.33333	3
ALDH3A1	61067	0.916	0.3595	+?+???-+???????++0?0?	0	5.549	7	0.5932	8	2	13
SLC38A9	86001	-0.916	0.3596	?++++?+---?+--?-?????	0	9.555	11	0.5708	12	1	61
C14orf159	77207	0.916	0.3599	-???-?++???+-??+?+?-?	0	7.509	8	0.4828	9	2.88889	30
TMEM14B	61559	-0.914	0.3609	-??-?+?--+?+?+?-????-	12.5	12.57	9	0.1831	10	1.7	34
HHLA1	34270	0.913	0.3613	??????+???+?+?+??????	0	1.679	3	0.6416	4	1.5	26
ZNF215	10878	0.913	0.3614	???????????+?????????	0	0	0	1	1	1	1
PI4K2A	61031	-0.912	0.3619	??????--????+-?-????-	0	1.409	5	0.9234	6	1.83333	6
CPS1	22125	0.912	0.362	??????+??????????????	0	0	0	1	1	2	1
CDH13	3925	0.911	0.3622	??????????????+??????	0	0	0	1	1	3	1
SRMS	3925	0.91	0.3628	??????????????+??????	0	0	0	1	1	1	1
CBFA2T2	72512	-0.909	0.3635	????+---+??+???-?????	17.9	9.741	6	0.136	7	1	16
SIM2	19398	-0.908	0.3637	????-??+--???????????	0	2.836	3	0.4175	4	1.5	8
FAM101B	88580	-0.908	0.3639	?0---?--+-?-++?-+??-+	0	6.638	14	0.9478	15	1.93333	110
KIAA0146	21171	0.908	0.364	???????????????+?????	0	0	0	1	1	4	1
UGT2A1	85740	-0.907	0.3643	----+?-+???+-?--???+?	15.3	15.349	11	0.1671	12	3.83333	155
GZMK	33003	0.906	0.3651	??????-????+?????????	30.4	4.313	1	0.03783	2	1	2
EDARADD	54718	0.905	0.3652	??????+??+??-?-+?????	0	2.269	4	0.6865	5	1	8
KIAA0753	8220	-0.905	0.3654	??????????+?-????????	-104.4	1.467	1	0.2258	2	3	2
TBC1D9B	87760	-0.905	0.3656	+?+???--+-+-+-?+?????	-10.6	10.854	10	0.369	11	2.45455	67
DHX9	36003	0.905	0.3657	??????-??-??+++??????	0	3.772	4	0.4377	5	1	11
SLX4	2456	0.904	0.366	?????????????+???????	0	0	0	1	1	1	3
APOC4	3925	0.904	0.3662	??????????????+??????	0	0	0	1	1	1	1
SETX	7289	0.903	0.3665	??????????+???+??????	0	0.012	1	0.9146	2	4	7
C9orf96	7789	0.903	0.3668	+?????????-??????????	0	0.847	1	0.3575	2	4	4
IL24	22125	-0.902	0.367	??????-??????????????	0	0	0	1	1	3	1
SLCO1B1	18167	0.902	0.367	??????????-+??+??????	0	0.966	2	0.6171	3	2	10
ITPR3	8781	0.901	0.3674	????????????-?+??????	-62.3	1.848	1	0.174	2	5	2
BPIFA2	29414	-0.9	0.3682	??????-???+???+??????	-46.7	2.727	2	0.2558	3	2.66667	5
GALNTL5	4729	0.9	0.3682	????????+????????????	0	0	0	1	1	2	1
GPR111	12145	-0.9	0.3682	??????????-?-?+??????	0	1.562	2	0.4579	3	1	14
SCARB2	4856	-0.898	0.3694	????????????-????????	0	0	0	1	1	3	3
STAP2	46047	-0.897	0.3695	????-?--???-????--???	0	3.47	5	0.6279	6	4.16667	9
CRTAC1	57845	0.895	0.3706	??????+????+?-?+???-?	0	2.779	4	0.5955	5	3	7
ZBBX	5896	0.895	0.371	???-?????+???????????	-123.9	1.34	1	0.247	2	2	2
PER3	15303	0.894	0.3715	+??????????+?????????	0	0.246	1	0.6198	2	1	4
C2CD3	4856	0.893	0.372	????????????+????????	0	0	0	1	1	5	20
CCDC67	7289	0.892	0.3723	??????????+???-??????	32.2	4.424	1	0.03544	2	4	4
ETV7	2641	-0.892	0.3726	?????????-???????????	0	0	0	1	1	1	1
LRIG1	7289	-0.891	0.373	??????????-???-??????	0	0.004	1	0.9512	2	3	4
ZNF577	4425	-0.889	0.3742	-????????????????????	0	0	0	1	1	2	1
C6orf118	33316	-0.887	0.3748	??????????-?-?+-?????	0	1.384	3	0.7093	4	2	7
C9	24766	0.886	0.3756	??????+??+???????????	0	0.791	1	0.3737	2	4.5	2
ZNF239	4856	0.886	0.3756	????????????+????????	0	0	0	1	1	2	2
MKLN1	84724	-0.886	0.3757	-??--?+--+?-?+?-++???	0	4.437	11	0.9554	12	1	23
TMPRSS9	21171	-0.885	0.3762	???????????????-?????	0	0	0	1	1	3	2
RFX6	12145	-0.884	0.3766	??????????-?-?+??????	0	1.121	2	0.5709	3	1.66667	11
OR10R2	26027	0.884	0.3768	????????????+??+?????	0	0.05	1	0.8236	2	1	3
MTMR10	3925	0.882	0.3776	??????????????+??????	0	0	0	1	1	1	1
ZCCHC4	313	-0.882	0.378	?-???????????????????	0	0	0	1	1	3	1
C12orf49	81868	0.881	0.3784	+?--+-++???+-??+?????	0	5.17	9	0.8192	10	1	47
TBC1D5	47721	-0.881	0.3785	-?????-????????-?????	0	0.939	2	0.6252	3	2	4
STK31	30737	-0.88	0.3788	???????-???????-?????	0	0.337	1	0.5616	2	2	4
RNF212	12145	0.88	0.3789	??????????+?+?+??????	0	0.515	2	0.7731	3	1.66667	11
STOML3	21171	0.879	0.3792	???????????????+?????	0	0	0	1	1	2	1
ZNF649	21171	0.879	0.3792	???????????????+?????	0	0	0	1	1	1	1
C19orf59	9566	0.878	0.3798	???????+?????????????	0	0	0	1	1	1	1
COPS6	66381	0.877	0.3805	??????-+?-?+???+?????	-49.9	4.002	4	0.4057	5	1	6
DNAI1	8220	-0.877	0.3805	??????????+?-????????	-29	2.326	1	0.1272	2	4	7
TMEM61	3364	-0.876	0.3808	??????????-??????????	0	0	0	1	1	1	2
ZFP91	86413	0.876	0.381	??++?-+--+?++-?+??++?	0	5.818	12	0.925	13	1	71
PLD1	4856	-0.876	0.3812	????????????-????????	0	0	0	1	1	1	4
OR7G3	4856	-0.875	0.3814	????????????-????????	0	0	0	1	1	2	24
HPSE	7191	-0.874	0.382	????-???-????????????	0	0.352	1	0.5527	2	2	2
CNOT3	23940	0.874	0.3822	?-???????????+?+?????	-28.6	3.11	2	0.2112	3	2	3
COL9A2	98146	0.872	0.383	-?-+-+-++-+--+?+--?--	7.6	20.569	17	0.2462	18	4.5	150
CCDC99	22752	-0.869	0.3847	?????-?????????-?????	0	0.44	1	0.5073	2	1	2
NPSR1	10362	-0.869	0.3849	?????-??????+?-??????	-87.8	2.13	2	0.3447	3	3	3
CD244	47298	-0.868	0.3853	??????--+??+?????????	0	1.437	3	0.6969	4	2.75	6
CRYGA	4856	-0.868	0.3854	????????????-????????	0	0	0	1	1	2	1
TSGA10IP	24535	-0.868	0.3855	??????????-????-?????	-30.4	2.3	1	0.1294	2	2	2
SHANK2	79080	-0.867	0.3857	???+-+-++??+?+?-????-	0	7.677	9	0.567	10	6.2	31
TMBIM1	50793	-0.867	0.3861	??????+??-??-??-?????	0	1.686	3	0.64	4	1.75	4
FLT3LG	14422	-0.866	0.3866	???????-????+????????	-33.4	2.249	1	0.1337	2	1	7
SHPK	9566	-0.866	0.3866	???????-?????????????	0	0	0	1	1	3	1
LBP	21711	0.866	0.3867	???????+??-?+?+??????	0	1.923	3	0.5886	4	5	7
C1orf150	16570	-0.864	0.3878	-?????????-?-?+??????	-59.9	3.127	3	0.3725	4	2	26
KLRC1	3925	-0.863	0.3884	??????????????-??????	0	0	0	1	1	2	1
OR2D2	12145	-0.861	0.3893	??????????-?-?+??????	-61.1	2.484	2	0.2889	3	2	22
DNASE1L1	38055	0.859	0.3906	+????+?????+???-?????	5.9	5.316	3	0.15	4	1	7
TMEM209	35466	0.858	0.3907	???????++??????-?????	-23.9	3.228	2	0.1991	3	1	7
PRKCG	4856	-0.858	0.3908	????????????-????????	0	0	0	1	1	1	12
GAB4	8220	0.858	0.3909	??????????+?+????????	0	0.067	1	0.7958	2	2	9
ANKS1A	60170	-0.858	0.3911	??????-?+?-?-?--?????	26.9	9.575	5	0.08822	6	1	14
CD109	44877	0.858	0.3911	?????+-????????+?????	0	1.214	2	0.5451	3	5	3
OR5M3	22125	-0.857	0.3912	??????-??????????????	0	0	0	1	1	1	2
SYNJ1	25096	-0.857	0.3912	??????????????--?????	-83.3	1.637	1	0.2008	2	3	4
ACYP2	7289	0.857	0.3916	??????????+???+??????	0	0.084	1	0.7715	2	1	25
FMR1NB	8781	0.857	0.3916	????????????+?+??????	0	0.606	1	0.4362	2	1	3
DDO	3925	-0.855	0.3924	??????????????-??????	0	0	0	1	1	1	2
C16orf62	39419	-0.854	0.3934	????????--?+???-?????	49.3	9.864	3	0.01976	4	3.5	5
FAM83H	23706	0.853	0.3936	?????-+??????????????	-88.7	1.59	1	0.2074	2	2	5
RAE1	70110	-0.853	0.3939	??+???-??+?-+-++?+???	25.9	13.504	8	0.09565	9	1.88889	51
RAD50	1581	0.852	0.394	?????+???????????????	0	0	0	1	1	2	1
CCDC28B	79893	-0.852	0.3943	???+??-++??-+-?-????+	16	11.903	8	0.1556	9	1	35
EFCAB5	80557	-0.852	0.3943	+???-?+-?--0??+-?????	0	7.787	8	0.4546	9	7.22222	20
PSMA3	7289	0.851	0.3948	??????????-???+??????	0	0.808	1	0.3687	2	2	7
DPYD	53665	-0.851	0.395	-?????-?+??????-???-?	0	2.214	4	0.6964	5	3.4	6
EDDM3B	8781	-0.851	0.395	????????????-?-??????	0	0.499	1	0.48	2	1	10
MTRR	13334	-0.85	0.3951	???????????-?-???????	-24.3	2.414	1	0.1202	2	2	2
SLC2A14	93729	-0.85	0.3954	-----+--+-?++-?-+??+?	-12.3	15.142	15	0.4412	16	1	115
CNTN2	94586	0.85	0.3956	-+-++-++++?-+-?++??++	0	14.663	16	0.5495	17	5.76471	159
HEPACAM2	21171	-0.85	0.3956	???????????????-?????	0	0	0	1	1	1	1
GRHL3	81755	-0.849	0.3958	?+-+??--+??+--?-????-	-8.7	11.043	10	0.3541	11	2.81818	166
TRIM63	4856	-0.848	0.3964	????????????-????????	0	0	0	1	1	2	1
KIAA1586	3925	0.848	0.3966	??????????????+??????	0	0	0	1	1	2	8
PTPRE	4856	-0.847	0.397	????????????-????????	0	0	0	1	1	2	1
PALLD	4425	-0.846	0.3974	-????????????????????	0	0	0	1	1	3	1
PKD1L1	12145	0.846	0.3978	??????????-?+?-??????	2.3	4.092	2	0.1292	3	8	8
NQO2	85501	-0.845	0.3981	??---++---?+?-?-0-?--	0	8.873	14	0.8391	15	1	94
JMJD7	30041	-0.845	0.3984	?????+????+???--?????	0	1.32	3	0.7244	4	2	6
FAM190B	4856	0.844	0.3988	????????????+????????	0	0	0	1	1	2	8
ASIC3	22125	-0.843	0.399	??????-??????????????	0	0	0	1	1	4	1
EFS	81668	-0.843	0.399	+???+?--+-?+?-?-???+?	0	5.284	9	0.8089	10	1	46
H2AFY2	12145	0.843	0.3991	??????????-?+?+??????	0	1.379	2	0.5018	3	1	12
TCTN1	21171	0.842	0.3996	???????????????+?????	0	0	0	1	1	1	1
PTPRJ	25596	-0.842	0.3998	-??????????????-?????	0	0.031	1	0.8596	2	5	2
QSOX2	3925	-0.84	0.401	??????????????-??????	0	0	0	1	1	1	4
TRIM58	63740	0.838	0.402	??????-+???-???+?????	-3.8	4.819	3	0.1855	4	2	7
MADCAM1	9566	-0.838	0.4022	???????-?????????????	0	0	0	1	1	2	1
NID1	9566	0.837	0.4024	???????+?????????????	0	0	0	1	1	2	1
EIF4ENIF1	59743	0.837	0.4027	+?????++?????-?+?????	0	0.696	4	0.9519	5	1	9
GOLT1B	12145	-0.837	0.4028	??????????+?-?-??????	0	1.471	2	0.4793	3	1	5
UBE4B	4856	0.836	0.403	????????????+????????	0	0	0	1	1	1	7
RRP9	22125	-0.835	0.4036	??????-??????????????	0	0	0	1	1	1	1
DPCD	72642	0.834	0.4043	-??+-?++????+?-+????-	0	4.308	8	0.8283	9	2	98
CABP5	1581	-0.833	0.4048	?????-???????????????	0	0	0	1	1	2	1
FMO2	8220	-0.833	0.4048	??????????-?-????????	0	0.325	1	0.5685	2	1.5	12
HNF4A	8220	-0.832	0.4057	??????????-?-????????	0	0.042	1	0.8369	2	1	2
MAP2K5	68691	0.831	0.4061	-?????+?+??++??--????	0	2.305	6	0.8896	7	1.85714	13
RENBP	52990	-0.83	0.4063	??-????+-+?-?-?-?????	0	1.654	6	0.9486	7	1	36
ACSBG2	3364	0.83	0.4064	??????????+??????????	0	0	0	1	1	5	1
KIT	3364	0.83	0.4064	??????????+??????????	0	0	0	1	1	3	1
SYCE1	58903	-0.829	0.4069	??????-?-??+???+?????	10.7	5.596	3	0.133	4	4	4
A2ML1	21171	-0.828	0.4074	???????????????-?????	0	0	0	1	1	7	1
LRRFIP2	7289	0.828	0.4076	??????????-???+??????	0	0.623	1	0.4298	2	5	6
ZNF662	30916	0.827	0.4084	??????????-??--+?????	0	1.085	3	0.7807	4	3	5
IGF2R	61220	-0.826	0.4089	???--?+-?+?????-?????	0	2.207	5	0.8199	6	3.66667	15
FAM162A	4856	-0.825	0.4092	????????????-????????	0	0	0	1	1	2	2
MYL2	9566	0.824	0.41	???????+?????????????	0	0	0	1	1	1	1
P4HA3	3925	-0.823	0.4106	??????????????-??????	0	0	0	1	1	4	1
AFMID	33003	0.822	0.4109	??????-????+?????????	29.4	4.248	1	0.03929	2	1	2
ASPM	12145	0.822	0.4111	??????????+?+?+??????	0	0.521	2	0.7705	3	3	13
DOCK6	38957	0.821	0.4116	???????+??+?+??+?????	0	0.277	3	0.9643	4	2.5	4
SCNN1A	8781	0.82	0.4123	????????????+?-??????	-68	1.786	1	0.1814	2	3	16
THBS1	4425	-0.82	0.4124	-????????????????????	0	0	0	1	1	2	2
ABCC9	58707	0.819	0.4125	??++-??+-+?-?+?+?????	0	3.938	8	0.8627	9	5.22222	18
MCF2	72636	0.819	0.4127	+?-+-??+-?-+++-+?????	5.3	13.727	11	0.2485	12	2.5	158
WDR27	41745	0.817	0.4138	-???+?+?+-??+???-????	0	1.585	6	0.9537	7	6.14286	18
ELN	59271	-0.817	0.414	??????-??+?-?+?-?????	0	2.555	4	0.6349	5	4.6	5
TMPRSS15	21171	0.816	0.4144	???????????????+?????	0	0	0	1	1	5	2
OR51I1	84530	-0.816	0.4146	???--?+---?+-+?-??+??	-13	10.624	10	0.3876	11	1	57
C14orf38	90241	-0.814	0.4155	??++-+-+--?-++?-?--+-	0	5.79	15	0.9831	16	1	69
CAPN10	50666	-0.814	0.4157	??????-?-+?????-?????	0	1.763	3	0.623	4	1	4
SCNN1B	11929	0.814	0.4158	??+-?-???????+??++?+-	0	5.009	7	0.6589	8	2	32
C2orf40	54615	-0.813	0.4163	-???-?-???????++-????	0	4.333	5	0.5025	6	2	14
DPYSL2	4425	-0.813	0.4164	-????????????????????	0	0	0	1	1	1	1
SH2D7	4856	0.812	0.4166	????????????+????????	0	0	0	1	1	1	3
YIF1A	43296	0.812	0.4166	??????+????????+?????	0	0.122	1	0.7269	2	2	6
RPS6KA6	7289	-0.812	0.4167	??????????-???-??????	0	0.002	1	0.9669	2	1	2
FAM211B	3925	0.812	0.417	??????????????+??????	0	0	0	1	1	1	2
USP48	97736	-0.811	0.4172	-?+-?---+-+-++-+???-?	0	7.256	14	0.9244	15	1.93333	58
NEU3	31691	0.81	0.418	??????+-?????????????	0	0.681	1	0.4091	2	1	2
SLC11A2	7289	0.809	0.4184	??????????+???-??????	-12.2	2.673	1	0.102	2	1	2
NOP58	3925	-0.808	0.419	??????????????-??????	0	0	0	1	1	1	1
PSORS1C1	4856	-0.808	0.419	????????????-????????	0	0	0	1	1	1	1
SLC37A4	65881	0.808	0.4191	???-??-?+?+?+--+?????	-18.1	7.623	7	0.367	8	4.75	27
AFAP1L1	22125	-0.808	0.4192	??????-??????????????	0	0	0	1	1	1	1
FLG	34922	-0.806	0.4204	????????+-???---?????	0	3.141	4	0.5345	5	7	9
OR2W5	12145	0.806	0.4205	??????????+?+?-??????	0	1.785	2	0.4097	3	4	13
TMBIM4	2462	-0.803	0.4222	????-????????????????	0	0	0	1	1	1	1
ATP7A	12145	-0.802	0.4224	??????????-?-?+??????	53.9	8.671	2	0.01309	3	1	13
IQUB	11795	-0.802	0.4226	-???????-+???????????	24.5	5.297	2	0.07076	3	2	3
LY96	22125	-0.802	0.4226	??????-??????????????	0	0	0	1	1	1	1
ADAM17	7289	-0.799	0.4242	??????????+???-??????	17.4	3.63	1	0.05674	2	1	2
RTTN	21171	-0.799	0.4242	???????????????-?????	0	0	0	1	1	3	1
GPD1	41615	-0.798	0.4248	???????+???-???-?????	0	0.33	2	0.8479	3	2	7
INADL	7289	-0.798	0.425	??????????+???-??????	-149.1	1.205	1	0.2724	2	4	5
TFB1M	21171	0.797	0.4252	???????????????+?????	0	0	0	1	1	1	1
ARID3C	22125	-0.797	0.4256	??????-??????????????	0	0	0	1	1	1	1
CEP72	44194	0.797	0.4256	??????????++-?-+?????	56.2	13.709	4	0.008285	5	3	7
IKBKE	22125	-0.797	0.4256	??????-??????????????	0	0	0	1	1	2	1
YPEL2	9566	0.796	0.426	???????+?????????????	0	0	0	1	1	1	1
CDC23	7289	0.796	0.4261	??????????+???+??????	0	0.192	1	0.6614	2	1	9
KIAA0226L	2462	-0.796	0.4262	????-????????????????	0	0	0	1	1	6	1
WNT10A	24587	0.796	0.4263	????+?+??????????????	0	0.207	1	0.6491	2	1	9
CDK10	28506	-0.795	0.4266	??????-??????--??????	0	0.381	2	0.8264	3	5	9
SNRNP200	79706	0.795	0.4267	??????++-??+-+--?????	0	5.303	7	0.623	8	2.75	18
TPM1	4836	-0.794	0.4273	???-?+???????????????	-51.4	1.981	1	0.1593	2	1	2
C19orf40	7680	0.794	0.4274	+??+?????????????????	0	0.29	1	0.5904	2	1	2
SLC10A1	22125	-0.793	0.4276	??????-??????????????	0	0	0	1	1	2	1
TSPAN7	78466	-0.793	0.428	????+---++?-?+?+????-	0	7.595	9	0.5755	10	1	58
ARAF	9566	-0.792	0.4286	???????-?????????????	0	0	0	1	1	1	4
ARNTL2	7289	0.791	0.4288	??????????+???-??????	58.3	7.198	1	0.007297	2	1	7
HIF3A	3364	-0.791	0.4288	??????????-??????????	0	0	0	1	1	1	1
FAM105A	4856	-0.791	0.429	????????????-????????	0	0	0	1	1	1	1
SPATA4	10544	0.791	0.4292	???+??????+???+??????	0	0.249	2	0.883	3	2.33333	3
SLC38A8	8350	0.79	0.4294	+?????????????-??????	-179.9	1.072	1	0.3006	2	4	2
TGFBI	4856	0.789	0.4304	????????????+????????	0	0	0	1	1	1	3
PHF3	7289	-0.788	0.4308	??????????-???-??????	0	0.036	1	0.8491	2	3	9
RDH13	29414	-0.788	0.4309	??????-???+???+??????	-25.1	3.196	2	0.2023	3	2	6
PTDSS1	12145	0.787	0.4311	??????????-?+?+??????	-65.9	2.411	2	0.2996	3	1	13
SPAG8	49683	-0.787	0.4312	????+?-???????--?????	0	1.893	3	0.5949	4	3	7
ULK4	43296	-0.787	0.4312	??????-????????-?????	0	0.45	1	0.5024	2	4	2
FNIP2	7289	0.786	0.4319	??????????+???+??????	0	0.005	1	0.9459	2	2	4
SEC31B	4729	0.785	0.4324	????????+????????????	0	0	0	1	1	3	1
HEPH	69873	-0.785	0.4327	--+????++-+-+-+-?????	0	10.418	11	0.4933	12	1	218
PXMP2	7289	0.784	0.4331	??????????+???+??????	0	0.106	1	0.7443	2	2	7
TBRG4	21171	0.782	0.434	???????????????+?????	0	0	0	1	1	1	1
NOTCH4	4425	0.781	0.4346	+????????????????????	0	0	0	1	1	2	1
RCL1	61905	-0.781	0.4346	????+?-+-?---?+??????	16.9	10.833	7	0.1461	8	1	19
ARHGDIA	4945	0.78	0.4353	?????+????+??????????	0	0.004	1	0.9496	2	1	2
WDR75	26981	-0.78	0.4353	??????-?????-????????	0	0.279	1	0.5972	2	3	2
C11orf88	12145	-0.779	0.4361	??????????-?-?+??????	0	1.064	2	0.5875	3	1	13
WDR90	8870	-0.778	0.4365	?????-????-???-??????	0	0.019	2	0.9903	3	4	12
HYI	4856	-0.778	0.4366	????????????-????????	0	0	0	1	1	3	6
PWWP2B	6887	-0.778	0.4366	-???-????????????????	0	0.076	1	0.7822	2	1	5
CASP12	21171	-0.776	0.4376	???????????????-?????	0	0	0	1	1	1	1
OTOP3	22125	0.776	0.4376	??????+??????????????	0	0	0	1	1	2	2
PNKP	45025	-0.776	0.4376	??????-+???-?-???????	0	2.146	3	0.5427	4	2	7
GPR144	80961	-0.776	0.4378	-?????-?------++??-??	0	8.223	10	0.607	11	3.45455	45
TMPRSS11F	3364	-0.776	0.4378	??????????-??????????	0	0	0	1	1	1	1
CSMD3	7289	0.776	0.438	??????????+???-??????	-173.1	1.098	1	0.2946	2	3.5	4
HMMR	41436	-0.775	0.4384	??????--??+??--??????	0	3.979	4	0.4088	5	4	9
DVL1	4856	0.775	0.4386	????????????+????????	0	0	0	1	1	3	1
ZNF512B	7289	0.774	0.4388	??????????+???-??????	19.6	3.73	1	0.05346	2	1	2
USP6	15427	-0.774	0.4389	??-??????-??++-??????	0	3.623	4	0.4594	5	2	33
PQLC1	9566	-0.773	0.4394	???????-?????????????	0	0	0	1	1	1	1
SLC2A8	9566	-0.773	0.4394	???????-?????????????	0	0	0	1	1	1	1
FOXJ2	7289	0.773	0.4395	??????????+???+??????	0	0.034	1	0.8544	2	2	4
RPL3L	31691	-0.772	0.4399	??????--?????????????	0	0.002	1	0.969	2	1.5	5
LSP1	21171	-0.772	0.44	???????????????-?????	0	0	0	1	1	1	1
RXFP1	4729	0.772	0.4402	????????+????????????	0	0	0	1	1	2	1
BRCA2	40339	-0.772	0.4403	?????????-?-??+-?+?-?	35.9	10.927	5	0.05286	6	3.66667	7
NUPL1	9566	0.771	0.4408	???????+?????????????	0	0	0	1	1	1	1
TRIML2	12145	-0.768	0.4424	??????????-?+?-??????	-71.2	2.336	2	0.311	3	1	11
TRIM60	21171	0.767	0.4428	???????????????+?????	0	0	0	1	1	2	1
EEF2K	22125	0.767	0.4432	??????+??????????????	0	0	0	1	1	5	1
TMEM175	3364	0.767	0.4432	??????????+??????????	0	0	0	1	1	1	1
FGF6	24766	-0.767	0.4433	??????-??+???????????	0	0.418	1	0.5179	2	1	2
RPH3AL	93373	-0.766	0.4436	+++--?-+--+-??++-?-+-	0	7.123	16	0.9708	17	1.82353	158
MITF	2641	0.764	0.4446	?????????+???????????	0	0	0	1	1	1	1
MBOAT4	7289	-0.763	0.4453	??????????-???-??????	0	0.094	1	0.7592	2	1	4
PLAT	7289	0.763	0.4456	??????????+???-??????	-13.7	2.64	1	0.1042	2	2	4
DLC1	8781	-0.763	0.4457	????????????+?-??????	-143.6	1.232	1	0.2671	2	3	2
LGI4	4856	0.762	0.446	????????????+????????	0	0	0	1	1	1	4
ART3	4856	0.761	0.4464	????????????+????????	0	0	0	1	1	3	1
SSX5	35413	0.761	0.4468	??????????-+???+?????	0	0.443	2	0.8015	3	1	16
COL16A1	83565	0.761	0.4469	+??+??--??-++?-+?????	-3.6	9.656	8	0.29	9	4.55556	48
AIF1L	22125	0.76	0.447	??????+??????????????	0	0	0	1	1	2	1
PSCA	88299	0.76	0.4472	???++++--+?+-+?+-??--	0	9.213	13	0.7566	14	1.85714	105
ASPSCR1	8175	0.759	0.4476	????+???????+???????-	0	0.264	2	0.8763	3	1.66667	11
PTGER3	7289	0.759	0.4479	??????????+???+??????	0	0.192	1	0.661	2	1	8
SBNO1	3925	-0.758	0.4484	??????????????-??????	0	0	0	1	1	1	2
SRGAP2	85257	-0.758	0.4484	+?---?++--?+?+?-?????	27.9	16.64	10	0.08272	11	4.54545	52
XKR5	21182	0.758	0.4484	+???-??-+????????????	50	9.999	3	0.01858	4	2.75	6
ARRB2	21171	-0.757	0.4488	???????????????-?????	0	0	0	1	1	2	1
XIRP1	21171	0.757	0.4488	???????????????+?????	0	0	0	1	1	3	1
XRN1	26050	-0.757	0.4489	??????-???????-??????	0	0.099	1	0.7532	2	4	2
C19orf75	21171	-0.757	0.449	???????????????-?????	0	0	0	1	1	2	1
GBP4	63328	0.757	0.449	+?????+?-??+???-?????	-46.4	4.097	4	0.393	5	2.8	6
ADPGK	4856	-0.756	0.4494	????????????-????????	0	0	0	1	1	1	3
ERCC2	23627	-0.756	0.4494	?????????????-?-?????	0	0.047	1	0.8284	2	3	2
RGS8	67294	0.756	0.4495	-?++-+?-+-?-?+?+?+?--	0	8.655	13	0.7985	14	1	146
ACOT9	92855	-0.756	0.4496	---???----++-+--????+	41.6	25.674	13	0.0188	14	1	844
CNOT1	2462	0.756	0.4498	????+????????????????	0	0	0	1	1	2	1
CYB561D2	80603	-0.756	0.4499	+???-?+--??--??+??-??	0	3.148	8	0.9247	9	3.55556	20
TEX15	10878	0.755	0.4502	???????????+?????????	0	0	0	1	1	2	1
NUP98	8220	0.755	0.4504	??????????+?+????????	0	0.146	1	0.702	2	2.5	9
PER1	21171	0.754	0.4506	???????????????+?????	0	0	0	1	1	2	1
UQCRC1	21171	0.753	0.4512	???????????????+?????	0	0	0	1	1	1	1
PLEKHG7	8781	-0.753	0.4513	????????????-?+??????	-168.9	1.116	1	0.2908	2	2	2
MUC13	7289	-0.753	0.4514	??????????-???+??????	-192.6	1.025	1	0.3113	2	1	5
SLC44A4	6881	-0.753	0.4515	+????????????-???????	21	3.796	1	0.05139	2	4.5	2
DNAJB8	22125	0.752	0.4518	??????+??????????????	0	0	0	1	1	1	1
ACTR5	12145	-0.752	0.4519	??????????-?-?-??????	0	0.193	2	0.9078	3	1	7
FAM58BP	7289	-0.751	0.4527	??????????-???-??????	0	0.034	1	0.8537	2	1	3
GUCY2F	42725	-0.751	0.4527	??????????-++-?-?????	31.8	8.797	4	0.06639	5	3	11
MAPKBP1	22125	-0.751	0.4528	??????-??????????????	0	0	0	1	1	1	1
SIDT2	22125	-0.751	0.4528	??????-??????????????	0	0	0	1	1	1	1
MYH1	33420	0.75	0.4532	??????+?-+????-??????	0	2.803	3	0.4229	4	6.75	19
PRKAR1B	3925	-0.75	0.4532	??????????????-??????	0	0	0	1	1	2	1
ZNF385A	47721	0.75	0.4534	-?????-????????+?????	0	0.967	2	0.6168	3	1	10
FRA10AC1	3925	0.749	0.4536	??????????????+??????	0	0	0	1	1	3	1
KIAA0913	22125	-0.749	0.4538	??????-??????????????	0	0	0	1	1	1	2
LRRK1	7289	-0.749	0.4538	??????????-???-??????	0	0.465	1	0.4955	2	1	9
KANSL3	21171	0.747	0.4548	???????????????+?????	0	0	0	1	1	1	2
MYO3A	28706	0.747	0.455	?????+???+???-?+????+	0	1.545	4	0.8186	5	8.6	11
BAMBI	7289	-0.747	0.4551	??????????+???-??????	0	0.703	1	0.4016	2	2	6
PLEKHH1	68658	-0.747	0.4552	????-?--???+?+?-?????	-3.7	6.753	5	0.2396	6	1	12
LAIR2	97805	0.747	0.4553	-++-+--+-+?++---+-??-	30.7	27.426	17	0.0521	18	1	210
ERCC6	26550	-0.746	0.4554	+?????-??????????????	1.1	3.033	1	0.0816	2	4	3
HTR3D	92571	-0.746	0.4556	--?+??--+-?-+-+-+-?-?	0	7.308	14	0.9222	15	4.53333	188
D4S234E	7289	-0.745	0.4561	??????????-???+??????	0	0.828	1	0.3629	2	1	5
SUGP1	7289	-0.745	0.4563	??????????+???-??????	-137.6	1.262	1	0.2612	2	2	2
EMR3	3925	-0.745	0.4564	??????????????-??????	0	0	0	1	1	3	2
ZNF530	9566	-0.744	0.4566	???????-?????????????	0	0	0	1	1	1	1
OR13C8	6887	0.744	0.4567	+???+????????????????	0	0.177	1	0.6741	2	3	4
SLFN13	7289	0.744	0.4569	??????????-???+??????	-152.7	1.187	1	0.2759	2	2	3
RORC	10878	-0.744	0.457	???????????-?????????	0	0	0	1	1	2	1
SPATA8	7289	0.743	0.4577	??????????+???+??????	0	0.19	1	0.6627	2	3	3
SENP3	93233	0.742	0.4583	-??--++++-?+-+?++-?--	1.5	17.261	15	0.3035	16	1.8125	109
TNFRSF10A	45752	0.742	0.4583	??????+??????-?+?????	0	1.234	2	0.5395	3	7	3
CARD17	8781	0.741	0.4584	????????????+?+??????	0	0.15	1	0.6982	2	2	4
BTNL9	53182	-0.741	0.4585	+?+++???+-?-???+???--	-15.3	9.541	9	0.3889	10	1	80
HCST	8781	-0.741	0.4587	????????????-?+??????	0	0.895	1	0.3442	2	1	3
PASK	55755	-0.74	0.4595	?????-+????-???-?????	0	1.946	3	0.5836	4	5	6
DMRTA1	21171	0.739	0.4598	???????????????+?????	0	0	0	1	1	1	1
SLC26A10	42849	-0.739	0.4599	????????+??+-??-???+?	0	2.906	4	0.5737	5	4.4	13
IL32	67236	0.739	0.46	+?????-?++-?-?++?????	0	6.871	7	0.4424	8	2.75	15
MRRF	21171	0.739	0.46	???????????????+?????	0	0	0	1	1	2	4
RPGRIP1L	1581	0.738	0.4606	?????+???????????????	0	0	0	1	1	3	1
LEMD1	8781	0.735	0.4622	????????????-?+??????	0	0.759	1	0.3838	2	1	9
CSDA	12145	0.735	0.4626	??????????+?+?+??????	0	0.175	2	0.9163	3	1	11
RGS11	71599	-0.734	0.4629	-??-??+???++?---?????	39.2	14.792	7	0.03876	8	6	18
TNRC6B	3364	-0.733	0.4634	??????????-??????????	0	0	0	1	1	2	1
KIR2DL4	7289	0.733	0.4635	??????????+???+??????	0	0.073	1	0.7864	2	1	5
CECR2	14295	0.733	0.4638	???????-+????????????	-136.6	1.268	1	0.2601	2	2	2
IFNE	25596	0.732	0.4639	-??????????????+?????	0	0.842	1	0.3589	2	1	2
ABCA7	26050	-0.731	0.4645	??????-???????-??????	0	0.107	1	0.7439	2	6.5	4
GLMN	19515	-0.731	0.465	????????---?+?+??????	0	3.829	4	0.4296	5	1	13
PXDN	43296	-0.729	0.4663	??????-????????-?????	0	0.163	1	0.686	2	1	3
CHAT	4856	0.728	0.4666	????????????+????????	0	0	0	1	1	2	4
PPP1R35	24766	0.728	0.4666	??????+??+???????????	0	0.665	1	0.4148	2	1	2
CDC40	63220	0.727	0.4674	??+???+??-?++??+?????	0	1.94	5	0.8573	6	1	8
C3orf20	12145	-0.726	0.4678	??????????-?-?-??????	0	0.278	2	0.8701	3	3	6
C16orf7	8870	-0.725	0.4683	?????-????-???-??????	0	0.314	2	0.8549	3	2	5
GUCA1C	50558	0.725	0.4684	??+???+?????+??-????-	0	2.524	4	0.6403	5	2	13
C9orf117	7289	-0.724	0.4691	??????????-???+??????	21.7	3.833	1	0.05025	2	5	2
PROL1	24587	-0.724	0.4691	????+?-??????????????	0	0.953	1	0.3289	2	2	4
P2RY4	96898	-0.723	0.4694	-+-?+-+-+---++--????+	29.1	23.988	15	0.0653	16	1.625	424
TTLL4	1549	-0.722	0.4704	??-??????????????????	0	0	0	1	1	3	1
STS	6619	0.721	0.4707	???+??????-??????????	-17.3	2.557	1	0.1098	2	1	2
CLEC9A	34143	-0.721	0.4708	??????-?-?-???-??????	0	0.072	3	0.995	4	2	7
KLHDC9	21171	-0.72	0.4714	???????????????-?????	0	0	0	1	1	2	2
MYOF	30737	0.72	0.4715	???????+???????+?????	0	0.192	1	0.6609	2	8.5	2
ZDHHC6	30737	-0.72	0.4717	???????+???????-?????	0	0.84	1	0.3595	2	1	5
NIPAL2	4856	-0.719	0.472	????????????-????????	0	0	0	1	1	2	1
UBXN11	41034	-0.719	0.4723	+???+?--?????-???????	0	3.318	4	0.5061	5	3.6	8
SCNN1D	18720	-0.719	0.4724	+??????--????????????	-85	2.163	2	0.3391	3	6	4
THEG	4856	-0.718	0.4726	????????????-????????	0	0	0	1	1	2	15
OR10AD1	32049	-0.717	0.4731	???????????-???-?????	0	0.075	1	0.7847	2	1	2
C20orf202	22125	-0.717	0.4732	??????-??????????????	0	0	0	1	1	1	1
UMODL1	66588	0.717	0.4736	?????+++??-?-?-+?????	0	3.02	6	0.8064	7	8.14286	23
FAM188B	9281	0.715	0.4748	+???????????+????????	0	0.22	1	0.6393	2	5	2
CDC16	3364	0.714	0.475	??????????+??????????	0	0	0	1	1	1	1
MED16	4856	0.714	0.475	????????????+????????	0	0	0	1	1	3	1
FAM132A	46660	0.714	0.4751	??????+???-????+?????	0	0.382	2	0.826	3	4	3
COQ2	55221	0.714	0.4754	-?????++++?+????????-	0	3.988	6	0.6783	7	1	37
LHFPL1	12145	-0.713	0.4761	??????????-?-?+??????	0	0.623	2	0.7325	3	1	62
PLXDC1	7289	0.712	0.4763	??????????+???+??????	0	0.01	1	0.9189	2	1	5
COL19A1	22125	-0.712	0.4764	??????-??????????????	0	0	0	1	1	6	1
FOLR3	28069	0.711	0.4771	??????+?+??????????+?	0	0.301	2	0.8601	3	1	3
CC2D2A	90239	-0.709	0.4784	++++--+-+-?-?-?-+-?+-	0	15.31	16	0.502	17	1.82353	125
IFIT1	56406	-0.708	0.4788	??++--?--??-???+???-?	0	2.575	8	0.9582	9	1.88889	56
POLR1A	26550	0.708	0.4788	+?????+??????????????	-187.7	1.043	1	0.3072	2	1	3
ANGPTL6	22125	0.708	0.4792	??????+??????????????	0	0	0	1	1	2	3
SMUG1	12145	0.706	0.4804	??????????+?-?+??????	0	0.882	2	0.6435	3	2	19
SDAD1	21171	0.705	0.481	???????????????+?????	0	0	0	1	1	3	1
TSNARE1	12145	-0.704	0.4814	??????????+?-?-??????	-72.6	2.317	2	0.3139	3	1	6
PLEKHA6	2462	-0.704	0.4816	????-????????????????	0	0	0	1	1	6	2
C7orf63	49573	-0.703	0.4822	+?????-???++-?+??????	-10.1	6.36	5	0.2728	6	3	13
CXCL11	5097	-0.703	0.4823	?????????+???-???????	-29.4	2.319	1	0.1278	2	1	2
SPINK8	22125	-0.702	0.4824	??????-??????????????	0	0	0	1	1	1	1
PIK3C2G	88830	0.7	0.484	+?+?--+-++?+++?-??-??	2.3	14.334	12	0.2799	13	8.30769	66
APEX2	89178	-0.699	0.4845	+?-???-++-?-----????+	36.5	20.482	11	0.03915	12	1	166
STK10	22125	0.699	0.4846	??????+??????????????	0	0	0	1	1	2	1
KRT75	43296	-0.699	0.4848	??????-????????-?????	0	0.134	1	0.7143	2	2	3
SCAPER	4856	-0.698	0.485	????????????-????????	0	0	0	1	1	1	1
LYG1	9566	-0.697	0.4856	???????-?????????????	0	0	0	1	1	2	2
VGLL1	31715	0.697	0.4858	???+??????+???+-?????	52.3	10.472	3	0.01495	4	1	8
CDC5L	72489	0.695	0.4871	???-+?+-?-?-???+??+??	-17.9	7.634	7	0.366	8	1	17
RB1	3925	0.694	0.4876	??????????????+??????	0	0	0	1	1	1	1
HIST1H1C	21171	0.694	0.4878	???????????????+?????	0	0	0	1	1	1	1
ZCWPW2	4729	-0.694	0.4878	????????-????????????	0	0	0	1	1	1	1
PIGT	64903	-0.693	0.488	??????---???+-?-?????	0	1.081	5	0.9558	6	2	12
SIRT5	86407	0.693	0.4884	-?+++?++?-?+-??---+++	0	10.885	14	0.6951	15	1.93333	60
SEMA6B	10878	-0.692	0.4888	???????????-?????????	0	0	0	1	1	1	1
FRMD4B	23627	-0.692	0.4889	?????????????-?-?????	0	0.207	1	0.6491	2	1.5	2
KLRC3	4856	0.691	0.4894	????????????+????????	0	0	0	1	1	3	6
TAS2R8	7289	0.691	0.4895	??????????+???+??????	0	0.047	1	0.8287	2	1	6
SLC7A13	1215	0.691	0.4896	???????????????????+?	0	0	0	1	1	3	1
C2orf48	31710	0.69	0.4901	??????+?-???+????????	0	0.26	2	0.878	3	2	4
MSH3	12145	0.69	0.4901	??????????+?-?+??????	25.1	5.337	2	0.06935	3	1	7
PCNXL2	12145	0.69	0.4905	??????????-?+?+??????	35.9	6.244	2	0.04406	3	5.33333	4
ACAD9	4856	0.689	0.4906	????????????+????????	0	0	0	1	1	3	1
CKAP5	3925	0.689	0.4906	??????????????+??????	0	0	0	1	1	2	1
G6PC2	24426	0.687	0.4922	???-???????????+?????	-45	2.069	1	0.1503	2	1	3
CCDC61	93215	0.687	0.4923	++??--+-+?+-+++--???-	0	11.593	14	0.639	15	2.86667	63
DHDH	4856	0.686	0.4924	????????????+????????	0	0	0	1	1	2	13
GPSM2	21171	-0.686	0.4928	???????????????-?????	0	0	0	1	1	1	1
LRRC73	4856	0.686	0.493	????????????+????????	0	0	0	1	1	1	2
IFT52	86022	-0.685	0.4935	??--?---++?++-?-???+?	-12.1	11.597	11	0.3947	12	1.75	113
SCN7A	75992	-0.684	0.4941	-???+?+-???--??-?+???	0	3.852	7	0.7967	8	4	44
XDH	4856	0.682	0.4952	????????????+????????	0	0	0	1	1	4	7
KIAA1731	22987	0.682	0.4955	???+?-?+--?????????+?	0	3.971	5	0.5536	6	1	6
PARVG	7289	0.682	0.4955	??????????+???+??????	0	0.312	1	0.5763	2	1	4
GAL3ST2	18720	0.681	0.4956	-??????++????????????	-47.7	2.708	2	0.2582	3	1	7
IFT81	6381	-0.681	0.4956	?????????????+-??????	0	0.325	1	0.5684	2	3	2
TMEM181	4856	0.681	0.4958	????????????+????????	0	0	0	1	1	1	6
CCL26	76149	0.679	0.4969	-??-??+--??-???+?????	0	4.433	6	0.6183	7	1	12
GPR151	67550	0.679	0.497	????+?+++-??-??-?????	0	3.809	6	0.7026	7	2.71429	18
POMT2	21171	0.679	0.4974	???????????????+?????	0	0	0	1	1	1	1
CALCOCO2	7289	-0.678	0.4981	??????????-???-??????	0	0.007	1	0.9341	2	1	8
C5AR1	78422	0.677	0.4986	??????++--?+--?-?????	0	6.758	7	0.4545	8	1	36
IWS1	12145	-0.675	0.4995	??????????-?-?-??????	0	0.167	2	0.9201	3	1	5
CATSPERG	44877	0.674	0.5002	?????-+????????+?????	0	1.299	2	0.5223	3	3	4
SRP54	44150	0.673	0.5008	?????-++???-?????????	0	1.407	3	0.7039	4	1	5
SLC25A45	3364	-0.672	0.5014	??????????-??????????	0	0	0	1	1	1	1
ADAR	21171	-0.672	0.5018	???????????????-?????	0	0	0	1	1	1	2
GRIP2	61104	-0.67	0.5026	?+-???--??-+-+-????--	0	4.146	10	0.9405	11	3.90909	83
UTP14C	4729	0.669	0.5038	????????+????????????	0	0	0	1	1	2	1
ARHGAP6	33316	0.668	0.5044	??????????-?+?-+?????	-56.5	3.195	3	0.3625	4	1	11
LEF1	12145	-0.668	0.5044	??????????+?-?-??????	0	1.722	2	0.4228	3	3	4
HTN1	2462	0.667	0.5046	????+????????????????	0	0	0	1	1	1	1
CCDC66	41330	0.666	0.5056	-??????????+-??+?????	0	1.359	3	0.7152	4	3	7
DEPDC5	92007	-0.666	0.5056	-+-+-+----?-++?+?????	0	8.955	13	0.7763	14	5.35714	55
LRRK2	1549	0.666	0.5056	??+??????????????????	0	0	0	1	1	5	1
RNF123	7289	0.666	0.5056	??????????-???+??????	-115.1	1.395	1	0.2376	2	2	12
ZNF30	7289	0.666	0.5056	??????????-???+??????	-72.7	1.737	1	0.1875	2	3	4
NAT10	7289	-0.665	0.5059	??????????-???-??????	0	0.02	1	0.8882	2	3	5
ABCA8	30345	-0.665	0.5062	??????-???+?+????????	-13.3	3.529	2	0.1712	3	9	6
CCNF	4856	-0.665	0.5062	????????????-????????	0	0	0	1	1	1	1
KIAA0141	22125	-0.665	0.5062	??????-??????????????	0	0	0	1	1	4	2
AOC2	24581	-0.665	0.5063	??????-??????+???????	0	0.1	1	0.7513	2	2	3
LAMB1	10878	-0.664	0.5064	???????????-?????????	0	0	0	1	1	3	1
LRP5	4425	0.664	0.5064	+????????????????????	0	0	0	1	1	2	1
C1orf173	4856	0.664	0.507	????????????+????????	0	0	0	1	1	8	6
FAM167A	3364	0.663	0.5072	??????????+??????????	0	0	0	1	1	1	1
ATXN3L	70473	-0.663	0.5076	+???+??--+----++?????	0	7.04	10	0.7217	11	1.72727	68
ACSM4	43743	0.662	0.5078	+??+--??++?????+--+-+	0	6.027	11	0.8715	12	1	102
LRRC49	3364	0.662	0.5078	??????????+??????????	0	0	0	1	1	2	1
LRRIQ3	3364	-0.662	0.5078	??????????-??????????	0	0	0	1	1	3	1
PECR	7289	0.661	0.5083	??????????+???-??????	-113.3	1.406	1	0.2357	2	2	4
PCK2	36454	0.661	0.5086	???++??-???????+?????	0	0.781	3	0.8541	4	5.5	8
TMF1	12145	0.66	0.5089	??????????+?+?-??????	0	0.953	2	0.6209	3	1	6
ZSWIM1	46627	-0.66	0.5093	???+-?-+?+??-???+??-?	0	5.922	7	0.5489	8	1.75	13
ME2	7497	0.659	0.51	?????????-??+????????	0	0.99	1	0.3198	2	3.5	2
FMR1	14304	-0.658	0.5108	--?????-?????????????	0	0.198	2	0.9058	3	1	15
PCSK9	24535	0.657	0.5112	??????????+????-?????	17.1	3.619	1	0.05714	2	4	3
SORBS2	4856	-0.657	0.5112	????????????-????????	0	0	0	1	1	3	5
LHX4	79609	0.657	0.5115	????-?-+-??+-+?+?-??-	0	5.626	9	0.7766	10	1.8	27
MYL5	30995	-0.657	0.5115	?????--???-???-??????	-48.4	3.37	3	0.338	4	3	4
RNF135	3364	0.656	0.5116	??????????+??????????	0	0	0	1	1	1	1
TMEM232	51407	0.656	0.5116	???+??+?????-??+?????	-1.2	4.94	3	0.1762	4	3	12
FER	33630	0.655	0.5122	?????+?????+???-?????	-2.8	3.89	2	0.143	3	2	4
NCAPD2	12145	0.655	0.5122	??????????+?-?+??????	0	0.346	2	0.8412	3	5.33333	31
SERINC1	54443	0.654	0.513	?????--+???????+?????	-58.6	3.152	3	0.3688	4	1	9
CLCNKB	1581	-0.654	0.5134	?????-???????????????	0	0	0	1	1	2	1
CFHR2	73882	0.653	0.5138	+??++?--???+???+?????	-26.9	6.303	6	0.3901	7	1.85714	10
AHCTF1	4425	-0.652	0.5144	-????????????????????	0	0	0	1	1	2	2
HSD17B13	25596	-0.652	0.5144	0??????????????-?????	0	0.089	1	0.7656	2	1	2
TXNDC16	26027	-0.652	0.5145	????????????-??-?????	0	0.016	1	0.8989	2	3	12
NRN1L	24581	-0.651	0.5149	??????-??????-???????	0	0.042	1	0.8384	2	1	7
TARBP1	89368	0.651	0.5149	++?++--+++?++??+?+??-	0	9.933	13	0.6994	14	2.57143	80
OR52N4	21171	-0.651	0.515	???????????????-?????	0	0	0	1	1	1	1
GALNS	91694	-0.651	0.5152	-?++-++-+-?-+-?+?????	41.1	23.783	12	0.02177	13	2.46154	80
F2	37428	0.651	0.5153	+?????+????-?????????	0	1.689	2	0.4297	3	2	3
POP1	22125	-0.65	0.5154	??????-??????????????	0	0	0	1	1	4	1
FUT2	3364	-0.65	0.5156	??????????-??????????	0	0	0	1	1	4	1
NXF5	33316	-0.649	0.5162	??????????+?-?--?????	0	1.777	3	0.62	4	1	35
DPEP2	31691	0.648	0.5171	??????+-?????????????	-12.8	2.66	1	0.1029	2	1	3
AK1	3925	0.647	0.5176	??????????????+??????	0	0	0	1	1	1	4
LRRFIP1	69166	-0.646	0.5181	-??-??-????-++?+?????	-17.8	6.792	6	0.3405	7	2	18
ZNF747	3364	-0.646	0.5182	??????????-??????????	0	0	0	1	1	1	1
GUF1	4856	0.645	0.5188	????????????+????????	0	0	0	1	1	1	3
C3orf64	66587	-0.645	0.5191	??????--???-?-?+??+??	0	2.997	5	0.7005	6	2.66667	10
PVRIG	10878	-0.645	0.5192	???????????-?????????	0	0	0	1	1	2	1
ENPP3	33316	-0.644	0.5195	??????????-?-?-+?????	0	1.594	3	0.6607	4	7.75	7
KATNB1	7289	0.644	0.5195	??????????+???+??????	0	0.131	1	0.7174	2	3	2
MPO	39891	-0.644	0.5199	-??????+-??????-?????	0	2.178	3	0.5362	4	1	6
C17orf65	4856	0.643	0.5202	????????????+????????	0	0	0	1	1	1	3
ITGA11	76042	-0.643	0.5205	-?????++--?-???-+????	0	3.939	7	0.7868	8	1.625	16
MMAB	9566	0.642	0.5206	???????+?????????????	0	0	0	1	1	1	1
STX6	9566	0.642	0.5206	???????+?????????????	0	0	0	1	1	1	1
MON2	21171	-0.64	0.5222	???????????????-?????	0	0	0	1	1	2	1
C1orf185	65289	0.64	0.5223	??+???++???+???+?????	0	0.819	4	0.9359	5	2	5
XRN2	46660	0.64	0.5223	??????+???-????-?????	53.3	8.568	2	0.01379	3	1	3
PAQR6	7289	-0.64	0.5224	??????????-???+??????	51.2	6.147	1	0.01316	2	1	20
MTMR3	3925	-0.639	0.5226	??????????????-??????	0	0	0	1	1	2	1
POLR2C	22125	0.639	0.5226	??????+??????????????	0	0	0	1	1	1	1
NID2	52862	-0.639	0.5228	??????0-???????+?????	-43.5	2.787	2	0.2482	3	3.66667	3
RNF17	4856	0.639	0.523	????????????+????????	0	0	0	1	1	2	2
RLN3	3364	-0.638	0.5232	??????????-??????????	0	0	0	1	1	1	1
FICD	93925	-0.638	0.5233	-?+--++-++?---?-++?-?	0	11.262	15	0.7338	16	1	175
ZFYVE26	28489	0.638	0.5233	????-???????+??+?????	0	0.889	2	0.6412	3	3	5
RAD23A	70050	-0.638	0.5235	?????+---??-???+?????	36.5	11.021	5	0.05096	6	1	12
VPS16	67831	0.638	0.5235	+??+??+-??-???-+?????	-10.2	7.26	6	0.2975	7	1.85714	17
RECQL4	3925	-0.638	0.5236	??????????????-??????	0	0	0	1	1	3	1
SLC6A6	4856	0.638	0.5236	????????????+????????	0	0	0	1	1	1	1
IGSF5	15100	0.638	0.5237	?????-???+?+?????????	0	0.211	2	0.8999	3	2	3
ATP8B3	83992	0.636	0.5245	+?-+?++---?+???+???-+	-13.7	11.436	11	0.4075	12	4.41667	201
ASCL3	22125	-0.635	0.5252	??????-??????????????	0	0	0	1	1	1	1
RESP18	15734	-0.634	0.526	???????????+-????????	-169.7	1.112	1	0.2916	2	2	11
NXF3	21711	-0.634	0.5262	???????-??+?+?-??????	0	0.942	3	0.8152	4	1	25
DENND1B	2641	-0.633	0.5266	?????????-???????????	0	0	0	1	1	2	1
MYO6	2641	-0.633	0.5266	?????????-???????????	0	0	0	1	1	2	1
PCDH15	2641	-0.633	0.5266	?????????-???????????	0	0	0	1	1	4	1
NMNAT2	2641	0.633	0.5268	?????????+???????????	0	0	0	1	1	1	1
DHRS2	13991	-0.633	0.527	+??????-?????????????	23.8	3.937	1	0.04722	2	3	2
OR2M3	65645	-0.631	0.5281	+??--?+-?-?????-?????	0	5.184	6	0.5205	7	2	14
GRB14	21171	-0.63	0.5284	???????????????-?????	0	0	0	1	1	3	1
ATXN2	42569	-0.63	0.5286	??????--???-?????????	0	0.315	2	0.8543	3	2.33333	5
HIST1H1T	3364	-0.63	0.5286	??????????-??????????	0	0	0	1	1	2	1
TBC1D23	7289	-0.629	0.5291	??????????-???-??????	0	0.389	1	0.5331	2	3	2
HIPK3	3364	0.629	0.5294	??????????+??????????	0	0	0	1	1	1	1
TAS1R1	34170	0.628	0.5298	?????-?+??--+?+??????	24.4	9.259	5	0.09915	6	4.66667	177
CPNE7	12145	-0.628	0.5299	??????????-?-?+??????	0	1.141	2	0.5653	3	2	22
MTBP	72394	-0.628	0.5303	??????+--??-??-+?????	0	3.305	5	0.6531	6	2.33333	12
PROM1	7289	0.627	0.5305	??????????-???+??????	0	0.359	1	0.5488	2	4	19
ATP6V0D2	2462	-0.627	0.5306	????-????????????????	0	0	0	1	1	2	1
ST3GAL4	28460	-0.627	0.5309	??????????-???++?????	42.3	6.937	2	0.03117	3	1.33333	3
TNK1	12766	-0.626	0.5311	??-+?-???????--??????	0	0.887	4	0.9264	5	2	19
STARD6	89659	-0.626	0.5313	+??+?--+-+?--?--+????	0	10.488	11	0.4871	12	1.75	125
ZIM3	78722	-0.626	0.5316	-????-+--+?-???+??-+?	36.3	17.265	9	0.04472	10	1.7	49
ZNF713	22125	0.625	0.532	??????+??????????????	0	0	0	1	1	1	1
MAP7	3925	-0.624	0.5326	??????????????-??????	0	0	0	1	1	2	3
KANK1	35974	0.623	0.5333	???????????+??-+?????	0	0.657	2	0.72	3	7	3
TRMT2B	23076	-0.622	0.5336	???????--???+?+??????	3.2	5.168	3	0.1599	4	1.5	9
SEC14L4	4856	-0.622	0.5338	????????????-????????	0	0	0	1	1	3	5
C7orf72	38957	-0.622	0.5339	???????-??-?-??+?????	52.6	10.541	3	0.01449	4	1	5
LILRB2	91673	0.621	0.5347	-+?+--+--+?-++?+???-?	9.5	16.568	13	0.2198	14	1	61
GSR	3925	0.62	0.535	??????????????+??????	0	0	0	1	1	4	1
ZNF442	16570	0.619	0.5357	+?????????+?+?-??????	-56	3.205	3	0.3612	4	3	10
FBL	33003	0.618	0.5367	??????+????+?????????	0	0.016	1	0.9002	2	1	2
CCDC89	22125	0.617	0.537	??????+??????????????	0	0	0	1	1	2	1
2009-09-01	22125	-0.617	0.5372	??????-??????????????	0	0	0	1	1	3	1
AMACR	44877	0.617	0.5374	?????+-????????+?????	-27.7	3.133	2	0.2087	3	1	3
SLC14A1	4856	-0.617	0.5374	????????????-????????	0	0	0	1	1	2	6
LTF	74906	-0.616	0.5379	?????+++-??--??-?????	-26.6	6.317	6	0.3887	7	3.57143	18
ZNF772	23633	0.615	0.5386	????-??????????+?????	-21.2	2.476	1	0.1156	2	1	2
CXorf22	12145	-0.614	0.5389	??????????+?-?-??????	0	1.419	2	0.492	3	2	26
TRIM55	26981	0.614	0.5393	??????+?????+????????	0	0.054	1	0.8155	2	2	3
WDR31	12145	-0.613	0.54	??????????-?-?+??????	0	0.978	2	0.6131	3	2	6
TNIP1	72273	0.613	0.5401	????-?++???-+??+???+?	3.9	8.323	6	0.2154	7	1.85714	14
MTMR11	21171	-0.612	0.5404	???????????????-?????	0	0	0	1	1	3	1
SARS	12145	0.612	0.5407	??????????-?+?-??????	0	1.653	2	0.4376	3	1	5
FANCI	4856	-0.612	0.5408	????????????-????????	0	0	0	1	1	4	3
DLG1	22125	-0.611	0.5414	??????-??????????????	0	0	0	1	1	2	1
TREH	3925	-0.61	0.5418	??????????????-??????	0	0	0	1	1	2	1
TGM5	22125	-0.609	0.5424	??????-??????????????	0	0	0	1	1	2	1
COL22A1	96710	-0.609	0.5425	-??-+?-+---++---????+	-4.8	14.31	13	0.3524	14	8.92857	76
FCHO1	3925	-0.608	0.5432	??????????????-??????	0	0	0	1	1	4	1
VTI1A	92230	0.608	0.5434	+?--??++-+-+++?+???-?	0	7.952	12	0.7889	13	1.76923	101
ADAM33	30737	0.608	0.5435	???????+???????+?????	0	0.077	1	0.7808	2	1.5	2
FAM47E	72109	-0.607	0.5438	+?????-?+??-+?++?????	0	5.59	6	0.4706	7	2.71429	19
UPK1B	3364	-0.607	0.5438	??????????-??????????	0	0	0	1	1	2	11
XAF1	63740	0.607	0.544	??????+-???+???-?????	0	2.368	3	0.4997	4	1	10
SPIRE1	1581	-0.606	0.5442	?????-???????????????	0	0	0	1	1	1	1
C3orf30	12139	-0.606	0.5444	-???+-???????-?????+?	-12.8	5.317	4	0.2563	5	1	24
SLC17A1	7289	-0.604	0.5458	??????????+???-??????	0	0.391	1	0.5319	2	1	2
ZNF80	16570	0.603	0.5466	-?????????-?+?+??????	0	2.513	3	0.4729	4	1.75	28
COL1A2	6887	-0.601	0.5477	-???-????????????????	0	0.172	1	0.6784	2	2	2
ZNF543	30737	-0.6	0.5483	???????-???????-?????	0	0.004	1	0.9489	2	1	2
NBEAL1	25596	0.599	0.5489	-??????????????+?????	-131.3	1.297	1	0.2548	2	5	3
SLC23A1	21171	0.599	0.549	???????????????+?????	0	0	0	1	1	1	1
WIPF3	22125	0.598	0.5496	??????+??????????????	0	0	0	1	1	1	1
CHIA	64540	0.595	0.5517	??????-+++-+-++??????	0	6.992	8	0.5374	9	4.11111	20
H2AFZ	7289	-0.595	0.5521	??????????+???-??????	-28.5	2.335	1	0.1265	2	1	15
MMP24	2641	0.594	0.5526	?????????+???????????	0	0	0	1	1	1	1
KIRREL	39911	0.594	0.5528	??????++??-?-????????	0	0.336	3	0.9531	4	2	10
SLC45A1	4856	0.592	0.5536	????????????+????????	0	0	0	1	1	1	1
CSN1S1	4856	-0.592	0.5538	????????????-????????	0	0	0	1	1	1	6
CIRBP	9566	-0.592	0.554	???????-?????????????	0	0	0	1	1	1	1
CENPE	4729	0.59	0.5552	????????+????????????	0	0	0	1	1	2	1
DYNLT1	76580	-0.59	0.5555	???-??-++??+-??+?????	17.8	9.737	6	0.1362	7	1	26
OSCP1	60673	0.59	0.5555	????-++????+?-?-?????	4.8	7.355	5	0.1955	6	1	11
ITGB6	3364	-0.589	0.556	??????????-??????????	0	0	0	1	1	4	2
TJP2	77395	0.588	0.5562	+?++++-?--?+???++??+-	0	11.049	12	0.5247	13	3.69231	124
KIAA1609	30737	0.588	0.5564	???????-???????+?????	0	0.225	1	0.6353	2	2	2
YIPF1	25900	0.588	0.5567	????????+??????+?????	0	0.957	1	0.3281	2	1.5	2
GLI4	27765	0.587	0.5569	+?????+????????????+?	0	0.071	2	0.965	3	1	3
SCFD2	22125	0.586	0.5578	??????+??????????????	0	0	0	1	1	1	2
CASP4	44932	0.586	0.5579	+???+???-?+?+?+-?????	47.1	15.122	6	0.01933	7	4.71429	12
C20orf152	73566	0.585	0.5583	??????+-++?+?+?+?????	0	5.507	6	0.4806	7	4.14286	10
GALNT9	88387	0.585	0.5583	++?+?--+-+?++-?-??-??	27.6	19.347	12	0.0805	13	1.84615	37
CHDH	12145	0.584	0.5593	??????????+?-?+??????	0	1.436	2	0.4877	3	1	11
CNNM4	84503	0.583	0.5598	+??-??+-++?-+??-????+	0	6.49	9	0.69	10	1	47
SLC12A6	8781	0.582	0.5603	????????????+?+??????	0	0.24	1	0.6241	2	2	2
BTN3A3	27057	-0.582	0.5606	-?????+?????????-????	49.3	7.893	2	0.01932	3	1	4
PTPN1	29437	-0.581	0.561	??????-?????-+???????	0	0.079	2	0.9611	3	2	9
C4orf47	6887	-0.581	0.5611	-???+????????????????	0	0.648	1	0.4209	2	1	2
IQGAP2	91328	-0.581	0.5612	-?---?--++?+--?+???-?	0	5.307	12	0.9469	13	5.07692	34
CRTAM	12145	-0.581	0.5616	??????????+?-?-??????	0	0.313	2	0.8553	3	1	4
CTU2	3255	-0.579	0.5626	???-?????????????????	0	0	0	1	1	4	1
NWD1	4856	-0.579	0.5626	????????????-????????	0	0	0	1	1	5	10
ZNF544	47717	-0.579	0.5629	+???-??????--?-+?????	-10.4	6.34	5	0.2745	6	3	8
CXXC11	4729	0.578	0.563	????????+????????????	0	0	0	1	1	1	1
SPINK1	24581	-0.578	0.5633	??????-??????-???????	0	0.365	1	0.5458	2	1	3
SAMD9L	4425	-0.578	0.5636	-????????????????????	0	0	0	1	1	1	2
SPIRE2	33193	-0.577	0.5636	???????+?????+?-?????	0	1.525	2	0.4665	3	2	3
LILRA4	85773	0.577	0.5641	-?++-?+-++?+???-?--++	17	18.067	13	0.155	14	1.78571	85
HEATR7B2	98198	-0.576	0.5646	+?+-++-+++?--+---??+-	5.1	18.965	16	0.2705	17	5.58824	196
ALS2CL	73387	0.576	0.5649	????-?+++??+?+?-?????	0	5.076	6	0.5341	7	2.71429	16
ZNF335	12145	0.575	0.565	??????????+?0?+??????	0	0.29	2	0.8651	3	1.33333	19
AMOTL2	66995	0.575	0.5652	???+??+-???-???+?????	0	2.717	4	0.6063	5	2	5
GTF2H4	21171	-0.574	0.5658	???????????????-?????	0	0	0	1	1	1	1
C5orf45	40269	-0.574	0.566	??????????+--??+?????	-44.5	3.46	3	0.326	4	2	7
ADPRH	7680	-0.574	0.5661	+??-?????????????????	-147.5	1.212	1	0.271	2	2	2
LGALS12	12145	0.574	0.5662	??????????-?+?+??????	-92.2	2.081	2	0.3533	3	3	8
NPFFR1	43296	-0.573	0.5667	??????+????????-?????	58.2	7.173	1	0.0074	2	1	2
TPSG1	4856	-0.572	0.5672	????????????-????????	0	0	0	1	1	2	3
FSIP1	21171	0.57	0.5686	???????????????+?????	0	0	0	1	1	1	2
CD5L	46551	0.569	0.5693	???-??-????????+?????	0	1.677	2	0.4324	3	1	3
MYLK	7289	-0.568	0.5698	??????????-???0??????	0	0.377	1	0.5393	2	3	11
CDK20	7289	0.568	0.57	??????????+???+??????	0	0.099	1	0.7525	2	3	2
OXGR1	22125	0.567	0.5706	??????+??????????????	0	0	0	1	1	1	1
HRCT1	509	-0.565	0.5718	?????????????????-???	0	0	0	1	1	1	1
PIKFYVE	4856	0.564	0.5728	????????????+????????	0	0	0	1	1	1	1
KNCN	3925	0.563	0.5732	??????????????+??????	0	0	0	1	1	1	4
AIM1	9154	-0.562	0.5743	-???????+????????????	-43.7	2.087	1	0.1485	2	2.5	8
TRPM4	23104	0.56	0.5753	????????+-?-+????????	-61.2	3.101	3	0.3763	4	5.5	5
TSPAN11	4425	0.56	0.5754	+????????????????????	0	0	0	1	1	2	1
MYT1	3364	0.559	0.576	??????????+??????????	0	0	0	1	1	2	1
ANXA7	9566	-0.557	0.5772	???????-?????????????	0	0	0	1	1	3	1
CCT6B	56815	0.557	0.5773	??????+??+?+???+?????	0	0.557	3	0.9062	4	1.75	8
LHX1	28460	0.557	0.5774	??????????+???++?????	0	0.849	2	0.6541	3	1	13
CLEC7A	12145	-0.557	0.5778	??????????-?+?-??????	0	1.318	2	0.5174	3	3	14
METTL20	2641	-0.557	0.5778	?????????-???????????	0	0	0	1	1	1	1
HERC6	16443	-0.556	0.5786	-???????+?-???-??????	0	0.472	3	0.9251	4	1.75	13
TRIO	21171	0.555	0.5788	???????????????+?????	0	0	0	1	1	4	1
NAA50	84528	-0.555	0.5789	??-+-----+?+?+?+?+++?	4.5	15.71	13	0.2651	14	1	72
SARM1	4729	-0.555	0.579	????????-????????????	0	0	0	1	1	2	1
BMPER	21171	0.554	0.5794	???????????????+?????	0	0	0	1	1	1	1
ZNF75D	32049	-0.553	0.5799	???????????+???-?????	1.8	3.056	1	0.08042	2	1	8
ATP13A3	9566	-0.553	0.58	???????-?????????????	0	0	0	1	1	1	1
UGP2	2456	-0.553	0.58	?????????????-???????	0	0	0	1	1	2	1
STK19	7289	-0.553	0.5802	??????????-???-??????	0	0.008	1	0.9294	2	2	8
AKAP12	3925	-0.552	0.5808	??????????????-??????	0	0	0	1	1	2	1
SLC25A21	4856	-0.552	0.5808	????????????-????????	0	0	0	1	1	4	8
CHRND	7289	0.551	0.5813	??????????+???+??????	0	0.281	1	0.5959	2	4	6
LRRIQ1	48338	0.551	0.5815	?+????+?-??????+?????	0	2.402	3	0.4933	4	5.75	6
AKAP14	313	-0.551	0.5816	?-???????????????????	0	0	0	1	1	1	1
MATN4	20444	-0.55	0.5824	???????-???-?????????	0	0.069	1	0.7925	2	3	3
ANKRD24	80146	-0.55	0.5825	??????-+-+?+++?-?+?-?	13.3	12.682	9	0.1776	10	2	22
CD163L1	26550	0.549	0.5829	+?????+??????????????	0	0.031	1	0.8603	2	5	2
WDR36	9154	0.549	0.5832	+???????+????????????	0	0.178	1	0.6729	2	1	2
OR6C6	7289	0.548	0.5836	??????????+???+??????	0	0.244	1	0.6217	2	2	4
VPS33B	25596	-0.548	0.5836	+??????????????-?????	-8.4	2.767	1	0.09622	2	3.5	3
RP1L1	30737	-0.547	0.5842	???????+???????-?????	-177.8	1.08	1	0.2987	2	5.5	2
SERPINA12	44877	0.547	0.5843	?????+-????????+?????	-24.2	3.221	2	0.1998	3	4	4
SI	7370	0.546	0.5849	????????++???????????	0	0.149	1	0.6997	2	3.5	2
PHF15	21171	-0.545	0.586	???????????????-?????	0	0	0	1	1	1	1
MCF2L2	14422	-0.544	0.5865	???????-????+????????	0	0.507	1	0.4767	2	1	9
IRF8	12714	0.543	0.587	???????+?-??????+????	0	0.938	2	0.6255	3	1	3
OXSM	4856	-0.543	0.5874	????????????-????????	0	0	0	1	1	2	16
C4orf29	4856	0.541	0.5882	????????????+????????	0	0	0	1	1	7	1
ILVBL	86535	0.541	0.5882	???++-+-+?+-??-0+--+-	3.5	16.584	14	0.279	15	3.66667	51
USP9X	57415	0.541	0.5883	+?+????--+?+?-?+?????	0	4.977	7	0.6628	8	1	84
DZIP3	4856	0.541	0.5884	????????????+????????	0	0	0	1	1	3	5
OR1L1	4856	-0.541	0.5884	????????????-????????	0	0	0	1	1	1	1
FNDC1	8220	0.541	0.5885	??????????-?+????????	0	0.602	1	0.4376	2	1	3
EME2	75153	0.541	0.5886	????++--++?+???+?????	0	2.697	7	0.9116	8	2.5	20
SERPINB10	857	-0.541	0.5888	????????????????????-	0	0	0	1	1	2	1
CASK	41615	-0.54	0.589	???????+???-???-?????	0	1.139	2	0.5658	3	1	11
GABRR3	7289	0.539	0.5896	??????????-???+??????	0	0.288	1	0.5918	2	2	6
GADL1	21171	0.539	0.5896	???????????????+?????	0	0	0	1	1	1	1
CCDC9	48152	-0.539	0.5897	??????-?????+??-?????	-0.9	3.964	2	0.1378	3	1	3
TAC4	12145	-0.536	0.5918	??????????+?-?-??????	-16.2	3.444	2	0.1787	3	1	4
SP100	48025	-0.536	0.5919	??????+?+??????-?????	-62.8	2.457	2	0.2927	3	2.66667	3
STRADB	2641	0.536	0.592	?????????+???????????	0	0	0	1	1	2	1
ABCC6	10878	-0.535	0.5928	???????????-?????????	0	0	0	1	1	4	1
INTS1	40576	-0.534	0.5931	???????????--+?-???-?	9.7	6.644	4	0.1559	5	3	14
RAD51AP1	3925	-0.534	0.5936	??????????????-??????	0	0	0	1	1	2	5
RNF133	3925	-0.533	0.5942	??????????????-??????	0	0	0	1	1	2	1
AXDND1	22125	-0.532	0.5948	??????-??????????????	0	0	0	1	1	4	3
DPP3	45824	0.532	0.595	???-??++???-?????????	0	2.395	3	0.4946	4	3.5	4
KRI1	4856	0.531	0.5952	????????????+????????	0	0	0	1	1	1	4
ATF5	21171	0.531	0.5954	???????????????+?????	0	0	0	1	1	1	1
ZNF284	21171	0.531	0.5954	???????????????+?????	0	0	0	1	1	2	1
KBTBD3	4729	0.53	0.5958	????????+????????????	0	0	0	1	1	2	1
UBAC1	4856	-0.529	0.5966	????????????-????????	0	0	0	1	1	2	4
TULP3	34270	-0.527	0.5979	??????-???+?-?+??????	-47.9	3.38	3	0.3366	4	5	17
CNPPD1	2462	-0.526	0.5986	????-????????????????	0	0	0	1	1	1	1
KIAA1797	15400	-0.526	0.5992	???+??????-?-?-??????	0	2.998	3	0.3919	4	7.75	18
ZNF557	4425	-0.525	0.5994	-????????????????????	0	0	0	1	1	1	1
ECSIT	9566	-0.524	0.6	???????-?????????????	0	0	0	1	1	1	1
C1orf177	56815	-0.524	0.6003	??????+??-?-???-?????	0	1.621	3	0.6546	4	3.75	5
WDR60	58335	-0.524	0.6003	??--?-?-+-?-?+?-?-???	0	6.561	9	0.6827	10	1.7	108
NHSL1	21171	0.524	0.6006	???????????????+?????	0	0	0	1	1	1	1
ZNF560	51943	-0.523	0.6008	+????--??+?????-?????	-22.8	4.886	4	0.2992	5	4.8	8
CAMLG	7191	-0.522	0.6019	????-???-????????????	0	0.001	1	0.9748	2	1	2
GLB1L3	4729	0.521	0.6022	????????+????????????	0	0	0	1	1	1	1
PIK3R6	36726	-0.521	0.6022	??????-???+?+--??????	-29.3	4.64	4	0.3263	5	4	5
LDLR	24581	0.521	0.6023	??????+??????+???????	0	0.01	1	0.9193	2	6	2
VCL	7289	-0.52	0.6029	??????????-???-??????	0	0.124	1	0.7244	2	1	3
DSCR6	3255	-0.52	0.6032	???-?????????????????	0	0	0	1	1	4	1
PCK1	7289	0.518	0.6045	??????????-???+??????	-69.3	1.772	1	0.1831	2	2	25
RAB11FIP2	57429	0.517	0.6051	???-??-????-???+?????	0	2.089	3	0.5542	4	1	10
B4GALNT2	3925	-0.517	0.6052	??????????????-??????	0	0	0	1	1	2	3
KRBA2	3364	-0.516	0.6056	??????????-??????????	0	0	0	1	1	2	2
RNF19A	3925	-0.516	0.6056	??????????????-??????	0	0	0	1	1	1	1
PIR	55534	-0.516	0.606	-??????+-+-?-?+-????+	0	6.224	8	0.6222	9	1.88889	94
PRPH	15303	0.515	0.6066	-??????????+?????????	23.5	3.923	1	0.04762	2	2	2
C5orf42	69746	0.514	0.6072	+????-++???-???+?????	0	4.786	5	0.4425	6	5.5	9
NRAP	3925	-0.514	0.6074	??????????????-??????	0	0	0	1	1	12	2
BHMT2	3925	0.514	0.6076	??????????????+??????	0	0	0	1	1	2	1
BOC	22647	-0.513	0.6077	???+???---???-???????	0	0.547	4	0.9688	5	1.8	5
ANKRD35	22125	-0.513	0.6082	??????-??????????????	0	0	0	1	1	8	1
ABCC12	92943	0.512	0.6083	++-+?+++??--++--00-++	0	6.718	17	0.9869	18	6.77778	145
NUP62CL	49404	-0.512	0.6088	-??????+??+-???-?????	20.3	7.529	4	0.1104	5	1	16
EPX	52881	-0.511	0.6091	??????+?+???-??-?????	0	2.558	3	0.4649	4	1	8
DCLRE1A	52862	0.511	0.6093	??????++???????-?????	-15.9	3.451	2	0.1781	3	2.33333	7
CHTF18	21171	-0.511	0.6094	???????????????-?????	0	0	0	1	1	5	1
NADK	46973	0.511	0.6094	????-?-????????+???+?	-19	4.2	3	0.2406	4	1	9
ZNF860	74142	0.511	0.6095	+?????-+-??+???-??-?-	44.3	16.171	7	0.0236	8	1	25
MMP20	4856	0.51	0.6098	????????????+????????	0	0	0	1	1	3	7
TTYH1	33003	-0.51	0.6101	??????-????-?????????	0	0.034	1	0.8542	2	3	2
C6orf48	8781	0.51	0.6104	????????????+?-??????	0	0.257	1	0.6124	2	1	4
CERS3	21171	0.509	0.6106	???????????????+?????	0	0	0	1	1	1	1
CCDC108	7289	-0.509	0.6107	??????????-???+??????	0	0.479	1	0.4891	2	9	5
C9orf129	12145	0.509	0.6108	??????????-?+?+??????	0	0.22	2	0.896	3	1	6
CDK13	21171	0.508	0.6116	???????????????+?????	0	0	0	1	1	2	1
NLE1	3364	-0.508	0.6116	??????????-??????????	0	0	0	1	1	3	1
APOBEC1	43296	0.507	0.612	??????+????????+?????	0	0.135	1	0.7136	2	2	5
CALML4	68837	-0.507	0.6121	??????--?0?+?-?-?????	0	4.5	5	0.4799	6	1.66667	12
LCNL1	23812	-0.507	0.6121	?????????-?????-?????	0	0.15	1	0.6984	2	1	2
RHO	45937	0.507	0.6122	??????-??+?????+?????	0	1.501	2	0.4722	3	1	4
REG3G	12145	0.506	0.6126	??????????-?+?+??????	-58.9	2.518	2	0.284	3	4	10
PON3	30737	-0.505	0.6133	???????-???????+?????	0	0.802	1	0.3706	2	2.5	2
CEP89	509	0.505	0.6134	?????????????????+???	0	0	0	1	1	4	1
BLNK	9585	-0.504	0.6143	????????-???+????????	-89.4	1.584	1	0.2082	2	2.5	13
RBKS	57851	-0.504	0.6146	????-?-????-???+???-?	0	2.56	4	0.6339	5	1	11
GLT8D1	12821	-0.502	0.6155	???-???-?????????????	0	0.021	1	0.8837	2	1.5	2
MFI2	50177	-0.502	0.6155	+?????-??????-?-?????	0	1.669	3	0.6438	4	5.75	7
PTPN22	46200	-0.501	0.6162	-???+--?-??-?????????	0	2.476	5	0.78	6	4.66667	6
RRBP1	12145	0.501	0.6162	??????????+?-?+??????	0	0.637	2	0.7273	3	4	12
C2orf76	9566	-0.501	0.6164	???????-?????????????	0	0	0	1	1	2	1
CAMSAP1	51258	0.5	0.617	?????++??????--+?????	-7.4	5.585	4	0.2324	5	2	15
HYAL3	32571	0.5	0.6173	???++?+?-????????????	0	1.779	3	0.6195	4	1.75	4
GJB4	33839	-0.499	0.6175	-?????-???-???-??????	0	0.123	3	0.989	4	3	8
OR10Z1	12145	-0.499	0.6181	??????????+?-?-??????	-33	3.008	2	0.2222	3	1	18
MOCS1	43296	-0.498	0.6185	??????-????????-?????	0	0.065	1	0.7985	2	2	3
CLCN4	2641	0.498	0.6186	?????????+???????????	0	0	0	1	1	1	1
CHCHD4	3364	-0.497	0.6194	??????????-??????????	0	0	0	1	1	1	1
PDE7B	21171	-0.496	0.6198	???????????????-?????	0	0	0	1	1	1	1
UGT2B10	24581	-0.496	0.6199	??????+??????-???????	14.4	3.506	1	0.06113	2	2	3
SHPRH	9566	0.496	0.6202	???????+?????????????	0	0	0	1	1	2	1
MX1	8781	-0.495	0.6206	????????????-?+??????	-30.3	2.302	1	0.1292	2	4	4
PIK3IP1	3925	0.495	0.6206	??????????????+??????	0	0	0	1	1	1	1
MOK	97410	-0.494	0.621	-+---+-++-+-?++-+?--+	0	6.484	18	0.9938	19	2.94737	184
ABCA2	2641	-0.492	0.6224	?????????-???????????	0	0	0	1	1	1	1
PLEKHA5	4856	0.492	0.6224	????????????+????????	0	0	0	1	1	3	1
MYSM1	9566	-0.492	0.6226	???????-?????????????	0	0	0	1	1	2	1
CCDC113	21171	0.492	0.623	???????????????+?????	0	0	0	1	1	2	2
GPR116	29437	0.49	0.6238	??????-?????++???????	-17.8	3.395	2	0.1831	3	3	14
RYR3	24581	0.49	0.6243	??????+??????-???????	-52.1	1.972	1	0.1602	2	2	2
ATP1A4	3925	-0.489	0.6248	??????????????-??????	0	0	0	1	1	4	1
SERHL2	12145	-0.489	0.6252	??????????+?-?+??????	-82.7	2.189	2	0.3347	3	2	6
VWA3B	96769	0.489	0.6252	+?+?-?--++-++-------?	0	12.357	16	0.719	17	2.70588	204
DHRS7C	2641	-0.488	0.6254	?????????-???????????	0	0	0	1	1	1	1
PLA2G7	10878	0.488	0.6256	???????????+?????????	0	0	0	1	1	2	1
PEAR1	7289	-0.487	0.626	??????????-???+??????	0	0.58	1	0.4462	2	1	6
PPP6R1	50487	-0.486	0.6266	????-?+?-??????-?????	0	1.658	3	0.6464	4	2.75	6
GBE1	23967	-0.486	0.6267	?????-?????????-???-?	0	1.819	2	0.4027	3	2	3
ARHGEF5	21171	0.486	0.6268	???????????????+?????	0	0	0	1	1	1	1
FABP4	22125	-0.485	0.628	??????-??????????????	0	0	0	1	1	1	1
CHRNA6	2462	-0.484	0.6284	????-????????????????	0	0	0	1	1	4	1
CWF19L2	8781	-0.484	0.6284	????????????-?+??????	57.8	7.105	1	0.007689	2	1	5
FAM189A1	67777	0.484	0.6284	?????+++???-?+?-?????	0	2.027	5	0.8454	6	1	7
PRDX6	27481	-0.484	0.6285	?????-??-??????+?????	-15.1	3.474	2	0.176	3	1	4
AKT2	2462	0.483	0.629	????+????????????????	0	0	0	1	1	3	1
PPP1R32	10878	0.482	0.6296	???????????+?????????	0	0	0	1	1	5	2
AGR3	4729	-0.481	0.6304	????????-????????????	0	0	0	1	1	2	1
RCN3	4856	-0.48	0.6314	????????????-????????	0	0	0	1	1	1	1
C1R	88737	0.48	0.6315	+-++?+--++?-??++-??--	38.3	25.929	14	0.02643	15	1.73333	88
DYSF	4856	0.479	0.6318	????????????+????????	0	0	0	1	1	9	1
HBS1L	9566	-0.479	0.6322	???????-?????????????	0	0	0	1	1	1	1
TH1L	12145	-0.478	0.6324	??????????-?-?-??????	0	0.068	2	0.9666	3	1	19
MPP7	70934	0.478	0.6325	+-????+-???+?-?+?????	0	2.378	6	0.8818	7	2	13
AMDHD1	4856	-0.477	0.6332	????????????-????????	0	0	0	1	1	3	1
ANLN	2641	0.477	0.6332	?????????+???????????	0	0	0	1	1	1	1
WISP2	9566	-0.477	0.6334	???????-?????????????	0	0	0	1	1	1	1
MICALCL	2456	-0.477	0.6336	?????????????-???????	0	0	0	1	1	1	1
SLC39A7	22125	0.476	0.634	??????+??????????????	0	0	0	1	1	3	1
MDH2	93813	-0.476	0.6344	-???+?+---+--++-???-?	3.9	14.572	12	0.2657	13	3	39
MEP1B	13334	-0.475	0.6345	???????????-?+???????	-162.4	1.143	1	0.285	2	3.5	2
TIGD4	30737	-0.475	0.6345	???????-???????+?????	-190.5	1.033	1	0.3095	2	1	4
FANCM	4425	-0.475	0.6348	-????????????????????	0	0	0	1	1	3	1
FAAH2	64098	0.475	0.6351	-?+?+??-++-+?-?-????+	0	9.726	10	0.4649	11	2.63636	86
ZNF193	8220	-0.474	0.6353	??????????+?-????????	0	0.247	1	0.6193	2	2	14
TAS2R40	2456	-0.474	0.6356	?????????????-???????	0	0	0	1	1	2	1
VCAN	90266	0.474	0.6357	?++-+---++?++?-+???+?	2.9	15.455	13	0.2798	14	1	124
KCNK16	50362	0.473	0.6362	+?????-??+?????+?????	-26.3	3.958	3	0.266	4	1	4
MS4A12	12145	0.472	0.6366	??????????+?-?+??????	0	0.92	2	0.6313	3	1	18
LMAN1	9930	-0.472	0.6369	?????????--???+??????	0	0.288	2	0.8661	3	2.66667	14
SMPX	50534	-0.472	0.6371	??-????-+-?-???+?????	-11.2	6.296	5	0.2785	6	1	21
SNX27	26050	0.471	0.6379	??????+???????-??????	0	0.803	1	0.3701	2	1	2
TMPRSS7	12145	-0.471	0.6379	??????????+?-?-??????	29.3	5.655	2	0.05915	3	3.66667	21
AKR1D1	22125	-0.47	0.638	??????-??????????????	0	0	0	1	1	3	1
THEM5	4856	0.47	0.638	????????????+????????	0	0	0	1	1	1	4
ACBD7	21171	0.47	0.6386	???????????????+?????	0	0	0	1	1	2	2
ZNF727	67791	-0.469	0.6391	???-?-+????++?--?????	0	3.97	6	0.6807	7	1.57143	20
ABCA10	96710	0.468	0.64	+??+-?--+++++-+-????+	10.4	16.733	13	0.2118	14	8.64286	79
RECK	21171	0.468	0.64	???????????????+?????	0	0	0	1	1	3	1
LRP10	22125	0.467	0.6402	??????+??????????????	0	0	0	1	1	2	1
ZNF547	9566	0.467	0.6402	???????+?????????????	0	0	0	1	1	2	1
MED15	2641	0.467	0.6404	?????????+???????????	0	0	0	1	1	1	1
ATF7IP2	12145	0.466	0.641	??????????-?+?+??????	0	1.246	2	0.5365	3	4	12
IL3RA	24581	0.465	0.6419	??????+??????+???????	0	0.372	1	0.5419	2	1	3
NLRC5	4856	-0.465	0.6422	????????????-????????	0	0	0	1	1	2	7
PIK3R2	17786	0.465	0.6423	???????+??-?+????????	0	0.504	2	0.7772	3	1	30
CDHR4	44691	-0.464	0.6426	???+??-+??-??++??????	7.6	7.573	5	0.1814	6	2	7
SLC14A2	3364	0.463	0.6432	??????????+??????????	0	0	0	1	1	4	1
OGG1	9566	0.463	0.6434	???????+?????????????	0	0	0	1	1	3	1
NELF	37859	0.463	0.6436	??????+????--????????	40.9	6.773	2	0.03383	3	2	3
RHOBTB1	3925	0.463	0.6436	??????????????+??????	0	0	0	1	1	2	1
CENPF	21171	0.462	0.6438	???????????????+?????	0	0	0	1	1	1	1
DHX32	7289	-0.462	0.6441	??????????-???-??????	0	0.045	1	0.8313	2	1	3
GPR179	3364	-0.462	0.6444	??????????-??????????	0	0	0	1	1	2	1
SPATA20	21171	0.462	0.6444	???????????????+?????	0	0	0	1	1	5	1
SMG1	7289	-0.46	0.6452	??????????-???+??????	25.6	4.034	1	0.04459	2	1	3
MS4A5	18000	0.459	0.6459	+-??-???+???-??????-?	0	0.995	5	0.963	6	1	19
MUTYH	52862	-0.459	0.6463	??????--???????+?????	0	0.661	2	0.7186	3	3.33333	3
TEX13B	92855	-0.458	0.647	---???-+-++--+--????+	0	6.926	13	0.9059	14	1.92857	372
ZYG11B	4856	0.457	0.6474	????????????+????????	0	0	0	1	1	1	10
SMAD3	82791	-0.457	0.6475	+??--++-?-?-?+?--+?+?	0	10.884	12	0.5389	13	1	55
ZNF236	13991	-0.456	0.6483	+??????-?????????????	-77.3	1.692	1	0.1934	2	3	2
WDR87	43296	0.456	0.6484	??????+????????+?????	0	0.13	1	0.7188	2	4	2
CDC34	22125	-0.455	0.6488	??????-??????????????	0	0	0	1	1	1	1
GDPD4	22720	0.455	0.6491	??0????????????+?????	0	0.015	1	0.9021	2	3	2
OLAH	48400	0.455	0.6491	??-????++??-???++????	0	3.684	5	0.5957	6	3.66667	10
TEKT2	12145	0.455	0.6491	??????????-?-?+??????	0	1.461	2	0.4817	3	5	12
ITGBL1	12145	-0.454	0.6495	??????????+?+?-??????	-95.2	2.049	2	0.359	3	1	18
NUBP2	15303	0.454	0.6496	+??????????-?????????	-156.2	1.171	1	0.2792	2	1	2
PCDHB1	21171	-0.454	0.6498	???????????????-?????	0	0	0	1	1	2	1
TSPAN17	3925	-0.453	0.6504	??????????????-??????	0	0	0	1	1	1	1
KIAA1199	21171	-0.453	0.6506	???????????????-?????	0	0	0	1	1	3	1
SLCO4C1	21171	-0.453	0.6506	???????????????-?????	0	0	0	1	1	2	1
PMEL	9566	0.453	0.6508	???????+?????????????	0	0	0	1	1	1	1
EIF4E1B	26981	-0.452	0.6513	??????-?????-????????	0	0.024	1	0.8775	2	2.5	15
C9orf142	9566	0.452	0.6514	???????+?????????????	0	0	0	1	1	1	1
ARHGEF38	14295	0.452	0.6515	???????-+????????????	0	0.475	1	0.4908	2	1	2
DAPL1	47301	-0.451	0.6517	??-???-??????+?-?????	0	0.853	3	0.8368	4	2	4
C9orf84	5896	-0.45	0.6524	???-?????+???????????	0	0.615	1	0.4328	2	3	2
CTSF	2971	0.45	0.653	????-????????????+???	-105.7	1.459	1	0.2271	2	2	2
KLK1	1215	0.45	0.653	???????????????????+?	0	0	0	1	1	2	1
ZNF185	44194	-0.45	0.653	??????????+-+?+-?????	5	6.315	4	0.1769	5	3.6	22
MSN	3364	-0.449	0.6536	??????????-??????????	0	0	0	1	1	1	1
TAPBPL	4425	-0.448	0.6538	-????????????????????	0	0	0	1	1	3	1
TEX11	63128	0.448	0.654	-?+????+--?-+-?-????+	25.6	14.791	9	0.09683	10	1	92
C9orf156	21171	0.448	0.6542	???????????????+?????	0	0	0	1	1	1	1
ERI1	21171	0.448	0.6542	???????????????+?????	0	0	0	1	1	1	1
PLSCR2	50855	-0.447	0.6547	????+?-??+???-?-?????	-48.9	4.03	4	0.402	5	3.8	6
GABBR2	21171	-0.447	0.6548	???????????????-?????	0	0	0	1	1	1	1
MYH15	47149	0.446	0.6553	??????++??-?---?????-	4.7	8.391	6	0.2108	7	11.1429	12
NGDN	22125	0.445	0.656	??????+??????????????	0	0	0	1	1	2	1
IMPDH1	30737	-0.445	0.6563	???????+???????-?????	71	10.359	1	0.001289	2	2	3
IFT43	4856	-0.445	0.6564	????????????-????????	0	0	0	1	1	2	1
MYBL2	4856	-0.445	0.6564	????????????-????????	0	0	0	1	1	2	1
ZNF780B	85350	-0.445	0.6566	+?+-?++-+??-+??-???+?	0	5.802	10	0.8316	11	1.81818	18
ARHGEF7	70837	-0.445	0.6567	-?-?+?+?++?-???-????-	0	7.154	8	0.5201	9	1	77
GLRA4	37538	-0.444	0.6569	?????+???-+?-?-+?????	0	4.598	5	0.4669	6	2.66667	113
RPN1	3925	0.444	0.657	??????????????+??????	0	0	0	1	1	1	2
LAMB4	34270	-0.443	0.6574	??????-???+?-?-??????	-58.1	3.162	3	0.3674	4	7	20
FAN1	7289	-0.443	0.6576	??????????-???+??????	0	0.626	1	0.4289	2	4	5
TPR	7289	0.443	0.6576	??????????-???+??????	0	0.522	1	0.4702	2	2	9
MYZAP	32049	-0.442	0.6582	???????????+???-?????	-62.8	1.843	1	0.1746	2	1	2
C8A	87716	0.441	0.659	??-+++++-??+--?--+?+-	0	11.344	14	0.6588	15	1	74
SAMD3	9566	0.441	0.659	???????+?????????????	0	0	0	1	1	1	1
OGT	53656	0.441	0.6591	???????+-??++-?-?????	42.5	12.17	5	0.03253	6	1	34
FBXO8	29325	0.44	0.6598	++??+?-??????????????	-38.8	3.602	3	0.3078	4	1	13
BCLAF1	42346	0.439	0.6605	+???+?+????-?-???????	-6.6	5.626	4	0.2288	5	5	5
TFPT	22125	-0.438	0.6614	??????-??????????????	0	0	0	1	1	1	1
SLC22A14	21171	0.437	0.6622	???????????????+?????	0	0	0	1	1	1	1
TRPA1	42717	-0.436	0.6625	-???-???+++???--?????	0	4.763	6	0.5746	7	2.28571	35
MAMDC4	55318	-0.436	0.6629	??????-+?????-?-?????	0	2.449	3	0.4846	4	6.75	4
VSIG4	93246	0.436	0.663	+0+???++++----++??-?+	36.2	25.094	14	0.03366	15	1.93333	987
CXCR3	20444	0.436	0.6631	???????+???-?????????	-168.4	1.118	1	0.2904	2	1	16
TRIOBP	22125	0.435	0.6634	??????+??????????????	0	0	0	1	1	3	1
KRT83	83649	-0.435	0.6635	???+?+--+-?-+-?+??+??	-11.2	10.792	10	0.3739	11	1.81818	39
ROBO3	25900	-0.435	0.6636	????????+??????-?????	0	0.834	1	0.3612	2	2	2
IQGAP3	2462	0.435	0.6638	????+????????????????	0	0	0	1	1	8	1
GNB2	3925	0.434	0.6644	??????????????+??????	0	0	0	1	1	1	1
PLA2G4C	3364	0.434	0.6644	??????????+??????????	0	0	0	1	1	3	2
COL13A1	38026	-0.434	0.6645	???????-??+???+-?????	1.9	5.097	3	0.1648	4	3.25	6
HOPX	8220	0.434	0.6646	??????????-?+????????	-144.4	1.228	1	0.2679	2	1	14
LNX1	2456	-0.434	0.6646	?????????????-???????	0	0	0	1	1	7	1
NEK1	22125	0.433	0.6648	??????+??????????????	0	0	0	1	1	3	1
CYP4A11	3255	0.433	0.6652	???+?????????????????	0	0	0	1	1	1	1
MCC	2462	0.433	0.6652	????+????????????????	0	0	0	1	1	3	1
DLGAP4	73882	0.432	0.6656	+??--?++???-???+?????	0	4.382	6	0.6252	7	1	31
DIAPH2	87381	0.431	0.6664	++????+---+-+-?+????+	49.2	25.615	11	0.007402	12	1	316
SIGMAR1	4856	0.43	0.6674	????????????+????????	0	0	0	1	1	1	5
REXO4	7289	-0.427	0.6691	??????????-???-??????	0	0	1	0.9855	2	3	2
CCDC15	2969	0.426	0.6698	????+???????????-????	0	0.909	1	0.3403	2	2	2
LAMA3	26027	-0.426	0.6699	????????????-??-?????	0	0.084	1	0.7715	2	7	9
ROPN1L	33378	0.426	0.67	???????-?-?????+?????	-24.3	3.217	2	0.2002	3	1.66667	3
C11orf49	4729	0.426	0.6704	????????+????????????	0	0	0	1	1	1	1
TRPM1	9566	0.425	0.6706	???????+?????????????	0	0	0	1	1	5	1
NOP16	2462	0.425	0.671	????+????????????????	0	0	0	1	1	1	4
PKD1	4729	0.424	0.6714	????????+????????????	0	0	0	1	1	1	1
CNTLN	29191	-0.422	0.6728	-?????-??+???????????	0	0.325	2	0.85	3	5	5
AFP	21993	0.421	0.6736	??-????+???+?????????	0	1.973	2	0.373	3	2.66667	4
SMARCAL1	7289	0.421	0.674	??????????+???-??????	0	0.319	1	0.5725	2	2	18
TMTC1	24950	0.421	0.6741	-???+???-??+?-???????	0	2.726	4	0.6047	5	2.8	7
RGSL1	7289	-0.42	0.6742	??????????+???-??????	-181.2	1.067	1	0.3016	2	1	17
SYTL4	7680	0.42	0.6746	+??+?????????????????	0	0	1	0.9894	2	1	2
SSPO	102775	-0.418	0.6757	-+-+---+--+-+--+-+---	0	18.288	20	0.5685	21	24.8571	1166
CCDC60	7289	0.417	0.6764	??????????+???-??????	0	0.498	1	0.4802	2	4	13
FBXL8	11422	-0.414	0.6786	?????????-??-?+??????	0	0.915	2	0.6329	3	1.66667	6
NECAB2	4856	0.414	0.6786	????????????+????????	0	0	0	1	1	2	1
TCP11L2	9566	0.414	0.6788	???????+?????????????	0	0	0	1	1	1	1
ATP6V1G3	48152	-0.414	0.679	??????-?????+??-?????	0	0.158	2	0.9241	3	1	3
PLCD4	73376	-0.414	0.679	???+??--???+?-++?????	0	4.851	6	0.563	7	4.71429	11
RHBDL1	63740	0.413	0.6794	??????++???+???-?????	-62.8	3.071	3	0.3809	4	1	5
MASP2	86664	-0.413	0.6796	+?---?-+-+?+?+?+-+-??	-10.9	13.523	13	0.4082	14	1.85714	52
ZNF556	63740	0.413	0.6796	??????-+???-???+?????	-47.1	3.4	3	0.334	4	1.75	4
SAMD8	7289	0.412	0.6802	??????????+???-??????	-68.1	1.784	1	0.1816	2	1	4
EXOSC9	21171	-0.412	0.6804	???????????????-?????	0	0	0	1	1	1	2
[truncated: 929 more rows]

## Sheet: WHRadjBMI
MarkerName	Weight	Zscore	P-value	Direction	HetISq	HetChiSq	HetDf	HetPVal	N_study	Mean_SNPs	Total_carriers
C18orf56	3364	3.719	0.0002	????????+??????	0	0	0	1	1	1	7
SLC27A4	9496	-3.291	0.001	?????-?????????	0	0	0	1	1	1	1
AARS2	24450	-3.273	0.001064	????-?-????????	0	0.33	1	0.5658	2	1.5	3
C18orf34	35328	3.124	0.001785	????+?+??+?????	31.1	5.803	2	0.05494	3	2	6
FAM135B	22125	-3.121	0.0018	????-??????????	0	0	0	1	1	2	1
ASCL3	22125	-2.968	0.003	????-??????????	0	0	0	1	1	1	1
CCDC68	3364	2.968	0.003	????????+??????	0	0	0	1	1	2	13
SLC7A7	10878	-2.968	0.003	?????????-?????	0	0	0	1	1	4	1
HRG	12860	-2.904	0.00368	?????-??-??????	0	0.004	1	0.948	2	4.5	3
SPTA1	12970	2.86	0.004239	+????+?????????	-59.9	1.876	1	0.1708	2	5.5	2
F12	1577	2.834	0.0046	??+????????????	0	0	0	1	1	2	1
KIAA0232	3364	2.834	0.0046	????????+??????	0	0	0	1	1	1	1
SPTBN5	59154	2.833	0.004615	-?+?++++-+?++?+	0	6.475	10	0.7739	11	9	191
MSR1	44824	-2.798	0.005138	????-+-??-?????	19.6	6.221	3	0.1013	4	3	13
PSMA3	3364	-2.782	0.0054	????????-??????	0	0	0	1	1	2	4
FAP	10878	2.759	0.0058	?????????+?????	0	0	0	1	1	4	2
SLC6A5	20374	2.754	0.00588	?????+???+?????	0	0.045	1	0.8319	2	2	2
ARHGAP6	3364	2.748	0.006	????????+??????	0	0	0	1	1	1	3
GYG2	18965	2.712	0.006693	+??+???+?+?????	0	1.995	3	0.5735	4	1	20
C3orf45	6838	-2.699	0.006958	-???????-??????	-171.8	1.104	1	0.2934	2	2	5
FER	12455	2.612	0.008997	??+??????+?????	0	0.023	1	0.8801	2	2	2
AKNAD1	10878	2.612	0.009	?????????+?????	0	0	0	1	1	3	1
TMPRSS6	3364	2.59	0.0096	????????+??????	0	0	0	1	1	3	1
ZNF599	36980	2.589	0.009631	+???+????+?-???	0	0.535	3	0.9112	4	1	12
TMEM232	22125	2.569	0.0102	????+??????????	0	0	0	1	1	3	2
KIAA0182	3364	-2.562	0.0104	????????-??????	0	0	0	1	1	1	4
CRISPLD2	38054	-2.556	0.01058	-?+?-????-?????	0	1.731	3	0.6301	4	2	4
P2RX7	50703	2.553	0.01067	??+?++-+?+?????	22.3	9.006	5	0.1088	6	4.5	11
COL13A1	12860	2.539	0.0111	?????+??+??????	0	0.006	1	0.9373	2	2.5	4
MUTYH	31621	-2.498	0.01249	????--?????????	0	0.034	1	0.8532	2	3	2
SERPINE2	3364	2.473	0.0134	????????+??????	0	0	0	1	1	1	2
PCSK5	35772	2.468	0.01359	??-?+????+???+?	0	0.67	3	0.8801	4	1	10
SPINK8	22125	2.468	0.0136	????+??????????	0	0	0	1	1	1	1
AMACR	23702	-2.444	0.01451	??+?-??????????	-67.8	1.788	1	0.1812	2	1	2
GBE1	2769	2.438	0.01477	??+??????????+?	0	0.094	1	0.7586	2	2	2
C5orf45	14242	-2.431	0.01505	????????--?????	0	0.048	1	0.8261	2	2	2
NLRP13	3364	2.418	0.0156	????????+??????	0	0	0	1	1	3	4
SCN10A	3364	-2.4	0.0164	????????-??????	0	0	0	1	1	8	1
CCDC60	3364	2.395	0.0166	????????+??????	0	0	0	1	1	4	4
ELP2	25489	-2.395	0.01661	????-???-??????	-123.4	1.343	1	0.2465	2	5.5	6
L3MBTL2	3364	-2.382	0.0172	????????-??????	0	0	0	1	1	1	1
MS4A12	3364	2.378	0.0174	????????+??????	0	0	0	1	1	1	11
AMPD1	25489	2.376	0.0175	????+???+??????	0	0.02	1	0.8873	2	3.5	6
SPATA8	3364	-2.374	0.0176	????????-??????	0	0	0	1	1	3	2
NRCAM	50629	-2.373	0.01766	???---+-?-???-?	-12	7.141	6	0.308	7	2.57143	80
MTRR	10878	-2.37	0.0178	?????????-?????	0	0	0	1	1	2	1
NOC4L	23702	2.37	0.0178	??-?+??????????	-111.1	1.421	1	0.2332	2	1	2
METTL21B	22125	-2.362	0.0182	????-??????????	0	0	0	1	1	1	1
PRRC1	52396	2.352	0.01867	??+?++-+?++??+?	0	1.581	7	0.9794	8	1.625	18
TMPRSS7	3364	2.346	0.019	????????+??????	0	0	0	1	1	3	1
PNPLA1	47993	-2.342	0.01918	????--?-?-???-?	0	3.444	4	0.4864	5	1	18
DDX43	22125	2.338	0.0194	????+??????????	0	0	0	1	1	2	2
MYH7B	33003	-2.328	0.01992	????-????-?????	0	0.485	1	0.4863	2	6	2
CES5A	11073	-2.328	0.01993	??-??-?????????	0	0.594	1	0.441	2	4.5	2
MUC4	24935	2.319	0.02041	?+???+??++?????	0	1.514	3	0.679	4	9.5	14
TTLL10	3474	-2.312	0.0208	-??????????????	0	0	0	1	1	2	2
ELMO3	20374	2.311	0.02082	?????+???+?????	-139.9	1.25	1	0.2635	2	4	4
ZNF778	52600	2.311	0.02083	-???++++?+?????	0	3.074	5	0.6885	6	4.66667	16
COX6B2	3364	2.297	0.0216	????????+??????	0	0	0	1	1	1	3
ZBBX	2325	-2.297	0.0216	??????-????????	0	0	0	1	1	1	1
GZMM	23848	-2.295	0.02174	-????-???-?????	0	0.498	2	0.7795	3	1	3
SOX13	47440	-2.294	0.02178	??+?--??--?????	0	1.598	4	0.8092	5	1	110
NRG3	1577	-2.273	0.023	??-????????????	0	0	0	1	1	3	1
C9orf50	2325	-2.264	0.0236	??????-????????	0	0	0	1	1	1	1
KNG1	50819	2.257	0.02401	????++++?++??0?	0	2.464	6	0.8725	7	3	49
ATP2C2	48494	2.257	0.02403	????++?+?+-??+?	0	3.936	5	0.5586	6	1.83333	9
ZNF713	22125	2.248	0.0246	????+??????????	0	0	0	1	1	1	1
ANTXR2	4302	2.245	0.0248	???????+???????	0	0	0	1	1	1	1
AADAC	45628	2.231	0.02565	????++-??+????-	60.4	15.133	4	0.004433	5	1	8
C10orf90	3364	-2.229	0.0258	????????-??????	0	0	0	1	1	1	3
SSH1	22125	-2.22	0.0264	????-??????????	0	0	0	1	1	1	2
EPS8	22125	-2.212	0.027	????-??????????	0	0	0	1	1	3	7
MGAT4B	10878	2.2	0.0278	?????????+?????	0	0	0	1	1	3	1
KALRN	39287	-2.199	0.02788	????--?--??????	0	0.539	3	0.9102	4	3.75	10
FBP2	3364	2.173	0.0298	????????+??????	0	0	0	1	1	1	4
SYNM	3364	2.17	0.03	????????+??????	0	0	0	1	1	2	1
VPS13A	5689	-2.162	0.03059	??????-?-??????	0	0.249	1	0.6179	2	3	8
MLIP	22125	2.162	0.0306	????+??????????	0	0	0	1	1	2	1
TNFSF11	22125	2.162	0.0306	????+??????????	0	0	0	1	1	2	1
DCC	52319	-2.161	0.03067	?-??-++-?-???0+	0	5.261	7	0.6282	8	3.375	32
NOSTRIN	3364	2.16	0.0308	????????+??????	0	0	0	1	1	1	1
KIAA1211	52469	2.146	0.03185	+?+-++?-?-??+??	4.5	9.428	7	0.2234	8	1	27
TBX4	9496	2.13	0.0332	?????+?????????	0	0	0	1	1	1	1
NELF	33003	2.123	0.03376	????+????+?????	0	0.973	1	0.3241	2	2	2
PTGER3	3364	2.111	0.0348	????????+??????	0	0	0	1	1	1	3
GLI4	23317	-2.109	0.03495	????-????????-?	0	0.002	1	0.9618	2	1	2
POLR2C	22125	-2.104	0.0354	????-??????????	0	0	0	1	1	1	1
NUP133	13203	-2.102	0.03558	??????+??-?????	49.4	5.924	1	0.01494	2	5	2
NIPSNAP3A	3364	-2.101	0.0356	????????-??????	0	0	0	1	1	1	2
UMODL1	36562	-2.089	0.03674	??+?--??-??????	0	0.678	3	0.8783	4	7.5	12
IL13RA1	3364	-2.077	0.0378	????????-??????	0	0	0	1	1	1	4
MAP2K5	41280	-2.074	0.0381	-???-??-?--????	-48.5	4.042	4	0.4004	5	1.8	8
EDARADD	22125	-2.073	0.0382	????-??????????	0	0	0	1	1	1	1
KIRREL2	60734	2.065	0.03894	-+-?++--++???++	-16.1	10.34	10	0.4112	11	1.63636	74
IFT74	21156	2.059	0.03949	+++??+?-????-?+	0	5.459	6	0.4864	7	1	55
OR52M1	22436	-2.059	0.0395	???+-??????????	0	0.314	1	0.575	2	2	2
YPEL2	9496	-2.058	0.0396	?????-?????????	0	0	0	1	1	1	1
TPSD1	35923	-2.052	0.04014	????--?-???????	0	0.713	2	0.7002	3	1	8
SCGN	23322	-2.051	0.04027	?+??-??????????	-59.8	1.877	1	0.1707	2	2	2
KIAA0368	36367	2.049	0.04051	????+???+-?????	-66.6	2.401	2	0.3011	3	3	4
PC	4666	2.043	0.04103	+????????????+?	-14	2.631	1	0.1048	2	2	2
SPIRE2	9496	2.042	0.0412	?????+?????????	0	0	0	1	1	2	1
DNHD1	60433	-2.04	0.04137	---?---++-?+?+?	-15.4	10.403	10	0.4059	11	7.18182	77
ZNF77	46781	-2.039	0.04148	+???-----??+?+?	0	6.058	7	0.533	8	1.625	99
SSC5D	45973	2.024	0.04293	+???-+???+?????	-12.7	4.438	3	0.2179	4	1	30
ANKRD7	6838	-2.024	0.04297	-???????-??????	0	0.219	1	0.6399	2	1	10
VPS13C	3474	-2.018	0.0436	-??????????????	0	0	0	1	1	8	2
ZNF528	3364	-2.012	0.0442	????????-??????	0	0	0	1	1	2	1
COL27A1	41022	-2.003	0.04518	?+-?--+-???????	0	4.089	5	0.5367	6	4.83333	11
KIRREL3	3474	-2.001	0.0454	-??????????????	0	0	0	1	1	1	1
SYCE1	37305	1.992	0.04641	????+??+?+?????	0	0.573	2	0.7507	3	3.66667	3
HAL	10878	1.985	0.0472	?????????+?????	0	0	0	1	1	8	1
MAP3K15	57965	-1.984	0.04724	+-??----++????+	-4.6	9.564	8	0.297	9	2.66667	77
CCT6B	35328	-1.984	0.0473	????-?+??-?????	0	0.663	2	0.7177	3	2	7
SAMD3	9496	-1.983	0.0474	?????-?????????	0	0	0	1	1	1	1
LAX1	3364	-1.981	0.0476	????????-??????	0	0	0	1	1	1	2
PRRX1	22125	-1.977	0.048	????-??????????	0	0	0	1	1	1	1
SGK223	1577	-1.976	0.0482	??-????????????	0	0	0	1	1	1	1
SLC38A5	9496	-1.972	0.0486	?????-?????????	0	0	0	1	1	1	3
MDH2	57156	1.966	0.04927	-???++--++???+?	39.9	14.987	7	0.03617	8	3	28
MOCS1	22125	-1.962	0.0498	????-??????????	0	0	0	1	1	2	2
VPS16	38459	1.959	0.05016	+???++??+??????	0	0.485	3	0.9221	4	1.75	10
COL2A1	15295	1.958	0.05018	+????+-????????	-68.9	2.368	2	0.3061	3	2.33333	7
AKAP14	311	1.958	0.0502	???+???????????	0	0	0	1	1	1	1
OR6V1	22125	-1.957	0.0504	????-??????????	0	0	0	1	1	2	1
ADAM2	39287	1.927	0.05403	????++?+-??????	0	1.298	3	0.7297	4	2.75	6
COPS6	44824	1.923	0.05443	????++-??+?????	0	1.095	3	0.7783	4	1	4
C11orf88	3364	1.913	0.0558	????????+??????	0	0	0	1	1	1	5
SEMA3B	1577	-1.906	0.0566	??-????????????	0	0	0	1	1	2	1
SLC11A2	3364	1.906	0.0566	????????+??????	0	0	0	1	1	1	1
NOX5	37171	-1.905	0.0568	????-???--????-	-35.6	3.688	3	0.2971	4	5.25	11
NPSR1	1577	-1.905	0.0568	??-????????????	0	0	0	1	1	3	1
RICTOR	22125	-1.896	0.058	????-??????????	0	0	0	1	1	1	1
C2orf48	26427	-1.892	0.05855	????-??-???????	0	0.585	1	0.4442	2	2	3
OVOL1	3474	1.891	0.0586	+??????????????	0	0	0	1	1	1	2
STRAP	22125	-1.882	0.0598	????-??????????	0	0	0	1	1	3	1
TARBP1	55795	1.882	0.05982	-?+-++++?-?+??-	0	4.966	9	0.8373	10	2.5	57
AKR1C4	3364	1.878	0.0604	????????+??????	0	0	0	1	1	1	3
NIPAL3	3364	1.873	0.061	????????+??????	0	0	0	1	1	1	1
TBC1D5	25599	1.873	0.06107	-???+??????????	43.5	5.307	1	0.02124	2	2	2
ASPSCR1	804	1.868	0.0618	??????????????+	0	0	0	1	1	2	1
ARAF	9496	1.865	0.0622	?????+?????????	0	0	0	1	1	1	4
SUOX	22125	1.859	0.063	????+??????????	0	0	0	1	1	1	2
SLC17A4	40798	-1.858	0.06319	-???-?-??-???-+	-2.6	6.823	5	0.2341	6	1.83333	12
IGDCC3	22125	-1.856	0.0634	????-??????????	0	0	0	1	1	3	3
C20orf152	49126	1.852	0.06398	????++++?-?????	-23.5	4.86	4	0.302	5	3.8	7
TMEM74B	22125	-1.845	0.065	????-??????????	0	0	0	1	1	1	1
FLNC	9496	-1.843	0.0654	?????-?????????	0	0	0	1	1	2	1
SYNE1	26427	1.84	0.06575	????+??+???????	0	0.002	1	0.9643	2	7	5
KATNB1	3364	1.84	0.0658	????????+??????	0	0	0	1	1	3	1
AXDND1	22125	1.837	0.0662	????+??????????	0	0	0	1	1	4	3
MAML1	3364	-1.837	0.0662	????????-??????	0	0	0	1	1	1	3
EDC3	3364	1.834	0.0666	????????+??????	0	0	0	1	1	1	1
C9orf117	3364	1.833	0.0668	????????+??????	0	0	0	1	1	5	1
SLC30A8	3364	1.833	0.0668	????????+??????	0	0	0	1	1	3	1
GNL3L	3364	-1.83	0.0672	????????-??????	0	0	0	1	1	1	6
SLC10A1	22125	-1.829	0.0674	????-??????????	0	0	0	1	1	2	1
C3orf30	6243	-1.828	0.06748	-?-??????????+?	0	1.045	2	0.5929	3	1	12
ANXA6	22125	1.826	0.0678	????+??????????	0	0	0	1	1	2	1
MASP2	53910	1.823	0.06829	+???++++?++-+??	0	1.806	8	0.9864	9	1.77778	34
PDE11A	25599	1.823	0.06832	+???+??????????	0	0.629	1	0.4275	2	4.5	2
DOCK9	47974	-1.821	0.06854	--??--???+????+	48.8	13.674	5	0.01782	6	1.83333	114
SLC39A7	22125	-1.813	0.0698	????-??????????	0	0	0	1	1	3	1
ULK4	22125	1.813	0.0698	????+??????????	0	0	0	1	1	4	1
C8B	10878	1.812	0.07	?????????+?????	0	0	0	1	1	2	1
ZBTB49	22125	-1.811	0.0702	????-??????????	0	0	0	1	1	1	1
RIMBP2	3364	1.802	0.0716	????????+??????	0	0	0	1	1	1	1
SHPRH	9496	1.798	0.0722	?????+?????????	0	0	0	1	1	2	1
SLA	1192	1.795	0.0726	?????????????+?	0	0	0	1	1	1	1
GYG1	3364	1.794	0.0728	????????+??????	0	0	0	1	1	2	1
CATSPER2	3364	1.793	0.073	????????+??????	0	0	0	1	1	1	1
KIAA1671	25599	-1.79	0.07342	-???-??????????	-97.4	1.52	1	0.2177	2	2	5
NXT2	27260	1.78	0.07505	?+???++?++?????	0	2.078	4	0.7214	5	1	12
KIAA1609	9496	1.778	0.0754	?????+?????????	0	0	0	1	1	2	1
OCEL1	3364	-1.778	0.0754	????????-??????	0	0	0	1	1	3	1
TOX2	10878	1.777	0.0756	?????????+?????	0	0	0	1	1	2	1
PAGE1	54912	1.773	0.07619	++?-++++?-????+	-21.4	8.238	8	0.4106	9	1.66667	84
CPA4	22125	1.773	0.0762	????+??????????	0	0	0	1	1	5	37
PADI3	25489	1.771	0.07659	????+???+??????	0	0.011	1	0.9147	2	5	2
SYT5	3364	1.77	0.0768	????????+??????	0	0	0	1	1	1	1
DPP3	42499	-1.766	0.0774	????--???-?????	0	0.222	2	0.8947	3	3.33333	3
ACTR10	3364	1.765	0.0776	????????+??????	0	0	0	1	1	2	1
ZSCAN4	22125	-1.759	0.0786	????-??????????	0	0	0	1	1	2	1
WISP2	9496	-1.748	0.0804	?????-?????????	0	0	0	1	1	1	1
ERBB4	26427	1.74	0.08181	????+??+???????	0	0.209	1	0.6475	2	2	4
ALS2	22125	-1.735	0.0828	????-??????????	0	0	0	1	1	6	2
RGSL1	3364	-1.73	0.0836	????????-??????	0	0	0	1	1	1	7
TRPM1	9496	-1.729	0.0838	?????-?????????	0	0	0	1	1	5	1
GLMN	9991	1.728	0.0839	??????+++??????	0	0.935	2	0.6267	3	1	6
SEMA5A	5051	-1.728	0.08401	-?-????????????	0	0.19	1	0.6627	2	4	2
PPP1R35	24450	-1.723	0.08482	????-?-????????	0	0.659	1	0.417	2	1	2
GRIA1	24159	-1.721	0.08534	+??-?-???-?????	-20.8	4.138	3	0.247	4	1.75	9
PRKCSH	8531	-1.718	0.08575	-???????-?+??-?	0	1.41	3	0.7032	4	1	13
CROCC	26427	1.718	0.08584	????+??+???????	0	0.331	1	0.5649	2	2	2
RAD54L	4302	-1.716	0.0862	???????-???????	0	0	0	1	1	1	1
BCKDHA	3364	-1.709	0.0874	????????-??????	0	0	0	1	1	2	1
KIF5C	22125	1.704	0.0884	????+??????????	0	0	0	1	1	1	21
C6	31621	1.703	0.08866	????++?????????	0	0.142	1	0.7065	2	5	2
ADAMTS14	4302	-1.702	0.0888	???????-???????	0	0	0	1	1	3	1
LAMB1	10878	1.702	0.0888	?????????+?????	0	0	0	1	1	3	1
SFSWAP	38170	1.701	0.08887	-???+????+0??+?	0	1.915	4	0.7515	5	1	9
CLCN4	2325	1.7	0.0892	??????+????????	0	0	0	1	1	1	1
C1orf187	22125	1.698	0.0896	????+??????????	0	0	0	1	1	1	1
COL9A3	46801	1.697	0.08964	????++?+?+?????	0	0.392	3	0.9418	4	6.5	11
CALCOCO2	3364	-1.691	0.0908	????????-??????	0	0	0	1	1	1	4
LYSMD4	22125	-1.69	0.091	????-??????????	0	0	0	1	1	1	1
CPA1	1577	-1.689	0.0912	??-????????????	0	0	0	1	1	3	1
SH3GLB2	33198	1.688	0.09135	??+?++?????????	0	1.004	2	0.6052	3	3	4
ZNF655	31621	-1.686	0.09179	????--?????????	-17.5	2.553	1	0.1101	2	1	4
TNFAIP8L3	33003	1.685	0.09189	????+????+?????	-183.9	1.057	1	0.304	2	1	2
ZNF662	3364	1.685	0.092	????????+??????	0	0	0	1	1	3	1
EXO1	3364	-1.68	0.093	????????-??????	0	0	0	1	1	2	1
PTPN22	42356	-1.68	0.09302	-?-?+??-?-?????	-22.3	4.908	4	0.2969	5	4.6	5
DUSP12	35245	-1.677	0.09356	++-??-+-?-???-+	-6.2	9.42	8	0.3081	9	1	54
TAC4	3364	1.677	0.0936	????????+??????	0	0	0	1	1	1	1
DARS2	3474	-1.675	0.094	-??????????????	0	0	0	1	1	1	3
EPHX2	7669	-1.672	0.09456	+--+????????-?-	26.6	9.542	5	0.08931	6	4	19
STARD6	54678	1.669	0.09515	+?-?++-+?+-????	0	5.22	7	0.6331	8	1.625	73
ODF2	3364	-1.669	0.0952	????????-??????	0	0	0	1	1	2	3
RORC	10878	-1.666	0.0958	?????????-?????	0	0	0	1	1	2	1
CD96	3364	1.664	0.0962	????????+??????	0	0	0	1	1	3	3
OSCP1	34580	-1.663	0.09635	??-?-????-?????	0	1.191	2	0.5512	3	1	7
HK3	48501	1.663	0.09638	?-??-+?+?+?-???	16.8	8.41	5	0.135	6	3.83333	14
CNGB1	22375	-1.662	0.09648	?-???-???-????-	0	0.192	3	0.9788	4	5.5	10
CCDC37	36477	1.659	0.09712	-???+????+?????	-6.7	3.75	2	0.1534	3	4	3
SPINK1	22125	1.656	0.0978	????+??????????	0	0	0	1	1	1	2
CHD4	1577	-1.654	0.0982	??-????????????	0	0	0	1	1	1	1
ROBO1	58374	1.653	0.09827	-++?+--+?+++?-+	0	7.62	11	0.7469	12	1	133
FBL	33003	1.65	0.09897	????+????+?????	0	0.421	1	0.5162	2	1	2
C3orf64	42805	1.649	0.09922	????++???+??-??	4.2	5.22	3	0.1564	4	2.5	6
TFPT	22125	-1.646	0.0998	????-??????????	0	0	0	1	1	1	1
C7orf63	36367	1.646	0.09981	????+???-+?????	-18.8	3.368	2	0.1856	3	3	5
TMEM177	46401	1.641	0.1007	??+?+++??+?????	0	0.684	4	0.9533	5	1.6	10
PCSK6	3364	-1.638	0.1014	????????-??????	0	0	0	1	1	7	14
PLA2G7	10878	1.636	0.1018	?????????+?????	0	0	0	1	1	2	1
PHYHIPL	23702	-1.633	0.1024	??-?-??????????	0	0.578	1	0.4472	2	1	29
KLHL34	1197	-1.628	0.1036	?-?????????????	0	0	0	1	1	1	1
IFI44L	38248	-1.627	0.1038	????----???????	0	1.071	3	0.7841	4	1.75	4
ARHGAP42	38979	1.623	0.1047	+-??+????-+???-	31	10.144	5	0.07125	6	1	94
MORC1	25489	1.623	0.1047	????+???+??????	-128.7	1.312	1	0.2521	2	1	2
CD38	3364	1.62	0.1052	????????+??????	0	0	0	1	1	4	1
P2RX5	3364	1.619	0.1054	????????+??????	0	0	0	1	1	2	1
PTCHD4	42499	-1.618	0.1057	????--???-?????	0	1.257	2	0.5333	3	1	6
ARHGEF25	3364	1.615	0.1064	????????+??????	0	0	0	1	1	2	4
CD109	23702	1.614	0.1065	??+?+??????????	0	0.017	1	0.8967	2	5	2
TEX15	10878	1.608	0.1078	?????????+?????	0	0	0	1	1	2	1
METAP1D	49840	1.607	0.108	+???++??-+?+???	0	2.138	5	0.8297	6	1	10
NEK9	1577	1.606	0.1082	??+????????????	0	0	0	1	1	4	1
CNTN5	22125	-1.604	0.1088	????-??????????	0	0	0	1	1	2	1
KLK14	57370	1.602	0.1092	+++?++++?+???0-	0	1.797	9	0.9943	10	1	15
SHANK2	49182	-1.597	0.1103	??+?--?+?-????-	0	4.661	5	0.4587	6	5.66667	18
ACYP2	3364	-1.591	0.1116	????????-??????	0	0	0	1	1	1	13
SLC39A8	9496	1.588	0.1122	?????+?????????	0	0	0	1	1	1	1
ABCB5	62355	-1.587	0.1126	---++--0+-++---	18.2	19.558	14	0.1447	15	13	174
RPGR	14553	1.586	0.1128	???+????++?????	0	0.466	2	0.792	3	3	9
SPG11	47205	-1.584	0.1131	??-?++-??-????-	31.7	10.243	5	0.06862	6	5.66667	15
ACSM3	41418	1.578	0.1145	-?+?+???-+?????	0	1.895	4	0.7551	5	4	8
FANCA	52319	-1.577	0.1148	?-??-+--?-???+-	0	6.945	7	0.4346	8	1.75	80
KHNYN	22125	-1.576	0.115	????-??????????	0	0	0	1	1	2	1
BST1	10878	1.57	0.1164	?????????+?????	0	0	0	1	1	1	1
CTSE	25489	-1.569	0.1166	????-???-??????	-158.2	1.162	1	0.2811	2	3	4
CGN	48298	-1.562	0.1183	-???--+??-?????	0	0.482	4	0.9752	5	5.8	8
ACOT9	58276	1.561	0.1186	-+?+++-+--????+	22.7	14.234	9	0.1142	10	1	416
TEX14	25489	-1.559	0.119	????-???-??????	0	0.043	1	0.8362	2	6	2
RAB11FIP4	22125	1.556	0.1198	????+??????????	0	0	0	1	1	1	1
CRNKL1	36367	-1.554	0.1202	????-???+-?????	-7.4	3.724	2	0.1553	3	3	6
DNAH2	44296	1.551	0.1209	+???+?+-?+???-?	0	2.913	5	0.7133	6	2.66667	8
ARHGEF7	45105	-1.549	0.1213	--??+?--?-????-	0	4.525	6	0.6061	7	1	69
PIK3R2	12860	1.547	0.1218	?????+??+??????	0	0.351	1	0.5538	2	1	25
GBA3	3364	1.544	0.1226	????????+??????	0	0	0	1	1	2	8
ALG13	27450	-1.544	0.1227	?++??-?-?-?????	6.4	6.413	4	0.1703	5	1	12
TLCD1	12455	-1.541	0.1234	??+??????-?????	-178	1.079	1	0.2989	2	1	3
GBP4	33003	-1.539	0.1238	????-????+?????	-11.9	2.68	1	0.1016	2	3	3
GJB4	28963	1.539	0.1239	-???+???+??????	-33.9	2.986	2	0.2247	3	3	4
TRPM6	2325	-1.536	0.1246	??????-????????	0	0	0	1	1	2	1
EME2	50703	1.535	0.1248	??+?++++?+?????	0	2.305	5	0.8055	6	2.5	13
C14orf183	54351	1.533	0.1253	+?+?+-?+?+?-?-+	23.9	13.147	8	0.1069	9	2	56
CXorf1	3364	-1.532	0.1256	????????-??????	0	0	0	1	1	1	3
ENPP3	3364	-1.532	0.1256	????????-??????	0	0	0	1	1	8	3
FBN3	56797	1.531	0.1259	++??+-++?+-+?--	0	6.82	10	0.7424	11	6.81818	60
ME1	22125	1.53	0.126	????+??????????	0	0	0	1	1	1	1
WNT10A	22125	-1.529	0.1262	????-??????????	0	0	0	1	1	1	7
MYL1	3364	-1.527	0.1268	????????-??????	0	0	0	1	1	1	1
NAA50	53901	-1.525	0.1273	?-+?--++?-?-+-?	6.5	11.765	9	0.2269	10	1	45
TMBIM1	24450	1.522	0.1279	????+?-????????	-50.4	1.995	1	0.1578	2	1.5	2
MRC2	45973	1.522	0.128	-???++???+?????	0	1.782	3	0.6189	4	1.75	7
ALDH1L1	3364	-1.52	0.1286	????????-??????	0	0	0	1	1	6	1
LGR5	15929	-1.519	0.1287	+?-??????-?????	-72.5	2.319	2	0.3136	3	3	3
MS4A5	9279	-1.517	0.1294	-??-???-?????-?	0	0.12	3	0.9893	4	1	12
C19orf59	9496	-1.514	0.13	?????-?????????	0	0	0	1	1	1	1
C10orf76	3364	1.509	0.1312	????????+??????	0	0	0	1	1	1	2
CEP290	4302	-1.505	0.1322	???????-???????	0	0	0	1	1	1	1
MYO15A	3364	-1.505	0.1322	????????-??????	0	0	0	1	1	4	1
MYO3A	4706	1.505	0.1322	??+???+???????+	-65.8	2.412	2	0.2994	3	8	3
TIE1	3364	1.5	0.1336	????????+??????	0	0	0	1	1	3	6
HYDIN	3364	1.495	0.1348	????????+??????	0	0	0	1	1	6	8
PPP4C	9999	-1.492	0.1358	?????-?????+???	0	0.303	1	0.5822	2	1	2
GPR151	38248	-1.49	0.1362	????--++???????	0	2.864	3	0.4131	4	2.5	9
ZCCHC4	311	-1.49	0.1362	???-???????????	0	0	0	1	1	3	1
SLC5A4	58991	-1.49	0.1363	+--+-+--?+-+-+-	0	11.528	13	0.5667	14	6.92857	1013
CD5L	22125	-1.489	0.1366	????-??????????	0	0	0	1	1	1	1
RFC2	22125	1.486	0.1374	????+??????????	0	0	0	1	1	2	1
TMEM67	2325	-1.483	0.138	??????-????????	0	0	0	1	1	4	1
NLRP9	3364	1.481	0.1386	????????+??????	0	0	0	1	1	3	1
ALS2CR12	22125	-1.48	0.139	????-??????????	0	0	0	1	1	1	3
HIPK3	3364	1.479	0.1392	????????+??????	0	0	0	1	1	1	1
SERGEF	42499	1.479	0.1393	????++???+?????	0	0.867	2	0.6483	3	4	3
RHO	24450	-1.478	0.1395	????-?-????????	0	0.053	1	0.8176	2	1	2
CLDND2	3474	1.474	0.1404	+??????????????	0	0	0	1	1	1	1
ADH1A	9496	1.474	0.1406	?????+?????????	0	0	0	1	1	1	1
RCL1	50165	1.472	0.141	????+-?+-+?????	0	2.667	4	0.6151	5	1	15
GRAMD1A	3364	1.471	0.1412	????????+??????	0	0	0	1	1	3	1
ABCA8	25489	-1.468	0.1421	????-???-??????	0	0.013	1	0.9077	2	9	2
C1orf185	42499	1.467	0.1424	????++???+?????	-79	2.234	2	0.3272	3	2	3
OR6C6	3364	-1.466	0.1426	????????-??????	0	0	0	1	1	2	1
AASDH	55716	1.464	0.1432	+??-++--?+?-+0+	12	13.636	10	0.1903	11	3.90909	34
EFS	53792	1.46	0.1443	+???+++-?-???+?	4.6	8.388	6	0.211	7	1	32
AIM1	7776	-1.459	0.1447	-??????-???????	0	0.09	1	0.7644	2	2.5	8
FXC1	25489	-1.458	0.1448	????-???-??????	0	0.33	1	0.5655	2	1	4
PRB4	44307	1.458	0.1449	????++???+-+??-	0	3.227	5	0.665	6	2.66667	12
KBTBD3	4302	1.457	0.1452	???????+???????	0	0	0	1	1	2	1
MMP28	33309	1.456	0.1454	????-????+??+??	17.2	4.83	2	0.08938	3	2	3
PPP1R42	22125	-1.452	0.1464	????-??????????	0	0	0	1	1	2	1
MOGAT2	9496	1.452	0.1466	?????+?????????	0	0	0	1	1	2	1
SLC39A5	3364	-1.452	0.1466	????????-??????	0	0	0	1	1	2	1
ZFAND4	54177	1.45	0.147	-?+?++-+?-?????	18.5	9.818	6	0.1325	7	1.85714	41
APH1A	3364	1.447	0.1478	????????+??????	0	0	0	1	1	1	2
KIR2DL4	3364	-1.444	0.1488	????????-??????	0	0	0	1	1	1	1
GANC	52911	1.444	0.1489	+??-++++?+?????	0	3.353	6	0.7634	7	5.57143	46
CCDC89	22125	-1.442	0.1492	????-??????????	0	0	0	1	1	2	1
ENDOU	22125	1.442	0.1492	????+??????????	0	0	0	1	1	6	1
RSPH1	9496	-1.442	0.1494	?????-?????????	0	0	0	1	1	3	1
ADCY1	49570	1.441	0.1495	??-?++?+?+???-?	0	2.915	5	0.7131	6	1.5	21
LRTOMT	20374	-1.441	0.1496	?????-???-?????	-85.1	1.621	1	0.203	2	1	3
ANO7	4803	1.436	0.1511	???????+??+????	0	0.048	1	0.8263	2	6	2
TRIM10	55635	-1.435	0.1512	-???-+?---???+-	0	3.182	7	0.8677	8	1	25
GRHPR	4302	-1.434	0.1516	???????-???????	0	0	0	1	1	1	1
HABP2	22125	1.433	0.1518	????+??????????	0	0	0	1	1	2	3
ITGA11	53101	-1.431	0.1525	+???----?+-????	0	5.918	6	0.4324	7	1.57143	11
IFIT1	27445	-1.43	0.1528	??-??-?-?-???+?	0	1.321	4	0.8579	5	1.8	38
APC	3474	1.428	0.1532	+??????????????	0	0	0	1	1	2	2
NID1	9496	1.42	0.1556	?????+?????????	0	0	0	1	1	2	1
PRAM1	3364	-1.417	0.1564	????????-??????	0	0	0	1	1	2	8
SRPX	3364	1.413	0.1578	????????+??????	0	0	0	1	1	1	1
MAPK15	22125	1.412	0.158	????+??????????	0	0	0	1	1	5	1
FOLH1B	6838	1.411	0.1582	+???????+??????	0	0.772	1	0.3796	2	1	6
CCNB2	23702	1.411	0.1584	??+?+??????????	0	0.062	1	0.8037	2	1	2
MCF2L	55102	-1.407	0.1593	++??----?--???+	0	4.795	8	0.7793	9	6.88889	25
LRRFIP2	3364	-1.404	0.1602	????????-??????	0	0	0	1	1	5	1
GPNMB	13281	1.4	0.1615	+??-?+?????????	22.2	5.138	2	0.07661	3	2.33333	4
MBOAT4	3364	-1.4	0.1616	????????-??????	0	0	0	1	1	1	2
RFX6	3364	-1.399	0.1618	????????-??????	0	0	0	1	1	2	9
SERINC1	33198	1.398	0.1622	??+?++?????????	0	0.938	2	0.6255	3	1	4
ADSSL1	3364	-1.394	0.1634	????????-??????	0	0	0	1	1	2	1
PYGO1	9496	-1.392	0.1638	?????-?????????	0	0	0	1	1	1	1
CWC25	3364	-1.389	0.1648	????????-??????	0	0	0	1	1	1	1
ZNF185	14242	1.388	0.165	????????++?????	-9.7	2.735	1	0.09819	2	4	10
CDC42BPA	3364	-1.385	0.166	????????-??????	0	0	0	1	1	1	2
FRMPD2	14352	-1.382	0.1669	-????????-?????	0	0.071	1	0.7893	2	6	2
RGS9	22125	1.382	0.167	????+??????????	0	0	0	1	1	5	1
CYP2C8	25599	1.378	0.1683	+???+??????????	0	0.27	1	0.6032	2	6	3
GBA	36287	-1.375	0.1691	-???--???????-?	-33.6	3.742	3	0.2907	4	2	5
FAT4	503	1.371	0.1704	???????????+???	0	0	0	1	1	1	1
LOC100132146	49190	1.371	0.1705	?-??++?+?-???-?	3.5	7.256	5	0.2023	6	1	24
ITGA9	9496	1.368	0.1714	?????+?????????	0	0	0	1	1	3	2
PADI6	22125	-1.366	0.1718	????-??????????	0	0	0	1	1	5	1
ZNF200	3364	1.365	0.1724	????????+??????	0	0	0	1	1	3	3
HERC6	11140	-1.363	0.173	-??????--??????	0	0.791	2	0.6734	3	1.66667	10
KCP	3364	-1.359	0.1742	????????-??????	0	0	0	1	1	3	11
FAM132A	25489	-1.356	0.1749	????-???+??????	-57	1.911	1	0.1669	2	4	2
COL6A1	3364	-1.356	0.1752	????????-??????	0	0	0	1	1	3	1
PNLIPRP2	24450	-1.354	0.1756	????-?+????????	0	0.969	1	0.325	2	2.5	2
MCF2	32711	-1.352	0.1764	--???-?++-?????	-37.8	5.08	5	0.4062	6	2.16667	40
GPM6B	12860	1.35	0.177	?????+??+??????	0	0.67	1	0.4131	2	1	31
ICA1L	3364	-1.349	0.1774	????????-??????	0	0	0	1	1	3	4
PCSK9	3364	-1.349	0.1774	????????-??????	0	0	0	1	1	4	2
OR2M3	33946	1.348	0.1775	????+--????????	-39.2	2.873	2	0.2378	3	2	5
CLCN7	3364	1.348	0.1776	????????+??????	0	0	0	1	1	2	3
SLC43A1	45003	-1.348	0.1776	?+??--???-?-??-	0	2.606	5	0.7605	6	1	47
ACTN3	3364	-1.348	0.1778	????????-??????	0	0	0	1	1	6	8
TNK1	2774	-1.347	0.1781	?--????????????	-35	2.222	1	0.1361	2	2	4
SUN2	3364	-1.344	0.1788	????????-??????	0	0	0	1	1	3	1
IQGAP2	54989	1.344	0.1789	++??++--?+???+?	0	4.824	7	0.6815	8	4.75	20
PHF8	25873	-1.343	0.1793	?-???-?-?-?????	0	0.406	3	0.9389	4	1	24
MOK	61546	-1.342	0.1795	+-++-----+-??-+	0	11.975	12	0.4477	13	2.92308	108
FCRL4	3364	1.342	0.1796	????????+??????	0	0	0	1	1	4	2
GFI1B	3364	1.342	0.1796	????????+??????	0	0	0	1	1	1	1
ITFG1	35245	-1.341	0.18	-++??-+-?-???+-	-24.3	8.043	8	0.4293	9	1	74
CHP2	14352	1.34	0.1802	+????????+?????	0	0.619	1	0.4313	2	1	5
POP4	3364	-1.339	0.1806	????????-??????	0	0	0	1	1	1	1
CACNA1A	3364	-1.334	0.1822	????????-??????	0	0	0	1	1	4	5
LRRFIP1	36477	-1.331	0.1832	-???-????-?????	0	0.358	2	0.8362	3	2	14
ASCC1	57265	-1.331	0.1833	?++?--++--?+++?	0	6.971	10	0.7282	11	2.63636	153
NAAA	36367	1.328	0.1842	????+???+-?????	-38.3	2.893	2	0.2354	3	2.66667	165
LPA	61543	1.327	0.1843	--+?++-+++?++++	0	11.317	12	0.5019	13	8.53846	107
ALPK1	31621	1.327	0.1845	????++?????????	0	0.61	1	0.4347	2	2	2
ABL1	3364	-1.326	0.1848	????????-??????	0	0	0	1	1	2	7
FOLR3	27619	1.323	0.1859	????+??+?????-?	0	1.603	2	0.4487	3	1	3
CHIA	52490	-1.321	0.1866	????+-----?????	-2.5	6.829	5	0.2336	6	3.66667	16
SP1	22125	1.32	0.1868	????+??????????	0	0	0	1	1	1	1
ASMT	3474	-1.32	0.187	-??????????????	0	0	0	1	1	1	1
GSG1	35095	1.317	0.1878	+???+-?????????	25.7	5.386	2	0.06767	3	1	6
TTN	55298	1.317	0.1879	???++--++++??--	0	8.05	9	0.5291	10	14.2	60
UNC45B	49126	-1.315	0.1885	????0---?+?????	25	8.002	4	0.09151	5	2.2	8
FGL1	2194	1.314	0.1887	??++????????+??	0	0.173	2	0.9171	3	4	11
BOC	16123	1.314	0.189	?????+++???????	0	1.08	2	0.5827	3	1.66667	3
HDAC10	22125	-1.314	0.189	????-??????????	0	0	0	1	1	2	6
SHBG	34200	-1.304	0.1921	?+??-????-?????	0	1.944	2	0.3784	3	2	5
SLC15A1	3364	1.303	0.1926	????????+??????	0	0	0	1	1	2	6
SLC26A10	16372	1.299	0.194	???????+?+???-?	0	1.055	2	0.5899	3	4	3
TNC	22125	-1.298	0.1942	????-??????????	0	0	0	1	1	2	1
MYOM3	35899	-1.297	0.1947	-???--????????-	0	0.626	3	0.8904	4	3.75	9
KIAA1751	9496	1.295	0.1954	?????+?????????	0	0	0	1	1	1	1
DNAH14	57217	1.293	0.1959	-+-?+-?+++????-	0	5.871	8	0.6617	9	8.11111	103
TBC1D4	57380	1.291	0.1969	-+--+-+-?+?-?-?	23.4	15.674	10	0.1094	11	4.18182	37
ASB7	3364	-1.29	0.1972	????????-??????	0	0	0	1	1	1	4
CUX1	9496	1.29	0.1972	?????+?????????	0	0	0	1	1	1	1
BPIFA3	48188	-1.289	0.1973	????--+?+-?????	6.8	6.435	4	0.169	5	3.4	100
SPPL2B	3364	-1.287	0.1982	????????-??????	0	0	0	1	1	3	1
YIF1A	22125	-1.286	0.1986	????-??????????	0	0	0	1	1	2	4
ZACN	1577	-1.285	0.1988	??-????????????	0	0	0	1	1	5	1
PRPF18	40194	-1.284	0.199	-+-?--+????????	0	2.845	5	0.7238	6	1	8
ATXN3L	33839	-1.284	0.1993	-????--+--?????	0	2.12	5	0.8323	6	1.5	27
KIAA0226	53103	1.283	0.1994	-???+--+?+?-???	23.4	10.441	6	0.1073	7	2	20
C4orf6	4302	1.282	0.1998	???????+???????	0	0	0	1	1	2	1
GPR108	40136	-1.282	0.1999	??-+----???????	0	4.517	5	0.4776	6	3	8
BPIFB1	3364	1.273	0.203	????????+??????	0	0	0	1	1	4	2
ME2	2325	1.269	0.2046	??????+????????	0	0	0	1	1	3	1
CTNNA3	3364	-1.268	0.2048	????????-??????	0	0	0	1	1	4	3
MST1R	3364	-1.264	0.2062	????????-??????	0	0	0	1	1	7	6
CNOT3	311	-1.262	0.2068	???-???????????	0	0	0	1	1	2	1
PEX6	24863	1.262	0.2068	++0???++?-??+?+	0	5.309	7	0.6223	8	1	48
NCKAP1L	311	1.262	0.207	???+???????????	0	0	0	1	1	3	2
APEX2	54601	1.262	0.2071	+-??+-+-?+????+	24.5	11.915	7	0.1034	8	1	106
HLA-DPA1	31771	-1.262	0.2071	?++??--+?-???-+	0	6.568	7	0.4752	8	1	44
COL5A2	55686	-1.261	0.2074	?+??--+--+-?+-?	5.3	11.62	9	0.2356	10	5.1	47
NBEAL1	3474	-1.258	0.2084	-??????????????	0	0	0	1	1	5	1
LRR1	3364	1.256	0.209	????????+??????	0	0	0	1	1	3	1
C15orf57	306	-1.249	0.2116	????????????-??	0	0	0	1	1	2	1
ARAP1	3364	1.248	0.212	????????+??????	0	0	0	1	1	3	1
CCL26	50275	1.247	0.2123	+???++?-?+?????	0	2.416	4	0.6597	5	1	10
C6orf57	3364	1.245	0.2132	????????+??????	0	0	0	1	1	1	1
PRMT2	22125	-1.245	0.2132	????-??????????	0	0	0	1	1	2	1
PQLC1	9496	-1.244	0.2134	?????-?????????	0	0	0	1	1	1	1
SLC2A8	9496	-1.244	0.2134	?????-?????????	0	0	0	1	1	1	1
MTRF1	3364	1.244	0.2136	????????+??????	0	0	0	1	1	1	1
ATP10B	28317	1.243	0.214	????+?+?-??+???	-0.8	4.959	3	0.1748	4	2.75	4
SYNE2	43417	1.24	0.2151	-???+++-???+?+?	25.9	10.789	6	0.09511	7	2.85714	21
SAMD9L	3474	-1.235	0.2168	-??????????????	0	0	0	1	1	1	1
PDE4DIP	22125	-1.229	0.219	????-??????????	0	0	0	1	1	5	1
RRBP1	3364	-1.225	0.2206	????????-??????	0	0	0	1	1	4	6
COL16A1	49337	1.224	0.2208	+???+-??++?????	0	3.016	4	0.5551	5	4.4	7
PON3	9496	-1.224	0.2208	?????-?????????	0	0	0	1	1	2	1
ABCC6	10878	-1.224	0.221	?????????-?????	0	0	0	1	1	4	1
SH3PXD2A	22125	-1.223	0.2214	????-??????????	0	0	0	1	1	1	1
FLT3LG	9496	1.219	0.223	?????+?????????	0	0	0	1	1	1	1
TMEM14B	32856	-1.217	0.2234	+?-??---?-????-	0	1.8	6	0.9371	7	1.57143	18
DYM	4941	-1.215	0.2242	??+?????-??????	-18.9	2.523	1	0.1122	2	2	4
NOTCH4	3474	1.215	0.2244	+??????????????	0	0	0	1	1	2	1
D2HGDH	3364	1.213	0.225	????????+??????	0	0	0	1	1	1	1
IQCF3	3364	1.213	0.225	????????+??????	0	0	0	1	1	1	5
NCAPD2	3364	1.213	0.225	????????+??????	0	0	0	1	1	5	1
TMEM175	3364	-1.213	0.2252	????????-??????	0	0	0	1	1	1	1
ECSIT	9496	1.212	0.2254	?????+?????????	0	0	0	1	1	1	1
ALDH1B1	22125	1.212	0.2256	????+??????????	0	0	0	1	1	1	2
TAAR8	22125	-1.212	0.2256	????-??????????	0	0	0	1	1	1	1
FCRL6	12860	-1.211	0.2261	?????-??-??????	0	0.521	1	0.4704	2	3	12
FAM3B	3364	-1.209	0.2268	????????-??????	0	0	0	1	1	3	4
FNIP2	3364	1.208	0.227	????????+??????	0	0	0	1	1	2	1
ULK1	9496	1.204	0.2284	?????+?????????	0	0	0	1	1	2	1
LTC4S	9496	-1.201	0.2298	?????-?????????	0	0	0	1	1	1	1
SLC47A2	3364	1.201	0.2298	????????+??????	0	0	0	1	1	1	2
TRIM58	42499	1.2	0.2302	????0+???+?????	0	1.652	2	0.4378	3	2	6
COL21A1	3364	-1.197	0.2314	????????-??????	0	0	0	1	1	4	4
ATP6V1G3	22125	1.196	0.2316	????+??????????	0	0	0	1	1	1	1
PVALB	3364	-1.195	0.232	????????-??????	0	0	0	1	1	2	3
VPS53	25489	-1.194	0.2324	????-???-??????	0	0.063	1	0.8013	2	2	7
CHRNG	22125	-1.194	0.2326	????-??????????	0	0	0	1	1	2	1
HIST1H1T	3364	-1.193	0.2328	????????-??????	0	0	0	1	1	2	1
C4orf47	3474	-1.193	0.233	-??????????????	0	0	0	1	1	1	1
PXDN	22125	1.193	0.233	????+??????????	0	0	0	1	1	1	1
TNRC6B	3364	-1.191	0.2338	????????-??????	0	0	0	1	1	2	1
SCNN1D	17272	-1.19	0.2342	+????-?+???????	0	1.813	2	0.404	3	6	4
DCBLD2	56957	-1.188	0.2349	?+-?---++-+??+?	-13.4	9.703	9	0.3751	10	1	123
ASCC3	6838	-1.187	0.2353	-???????-??????	0	0.015	1	0.9014	2	8	6
COL7A1	44492	-1.186	0.2357	????-?+-+-??--?	0	4.183	6	0.6519	7	12.1429	100
C11orf16	13203	-1.185	0.2358	??????-??-?????	-152.8	1.187	1	0.276	2	1.5	3
LAMA1	29791	-1.185	0.236	????-??+-??????	18.7	4.919	2	0.08547	3	3.33333	6
TSPAN6	10878	1.185	0.236	?????????+?????	0	0	0	1	1	1	1
MFI2	25599	1.184	0.2364	+???+??????????	0	0.132	1	0.7164	2	6	2
HHATL	14352	1.182	0.237	+????????+?????	0	0.099	1	0.7533	2	2	2
OR11H4	3364	1.183	0.237	????????+??????	0	0	0	1	1	1	1
UBQLNL	3364	1.183	0.237	????????+??????	0	0	0	1	1	3	1
TMPRSS2	22125	-1.182	0.2374	????-??????????	0	0	0	1	1	3	3
STBD1	10878	1.179	0.2384	?????????+?????	0	0	0	1	1	3	1
DOCK6	12860	1.178	0.2387	?????+??+??????	0	0.192	1	0.6614	2	2.5	2
MYO1A	52493	-1.172	0.2411	+++----??+??-?-	0	7.356	9	0.6001	10	5.5	80
ANKRD24	48496	-1.172	0.2413	????--?+?-?-?0?	0	2.871	5	0.7199	6	2	7
TGFBR3	51852	-1.171	0.2417	+?+?-+?-?+?????	18.9	8.628	5	0.1249	6	2.33333	8
IL33	5051	1.168	0.2427	+?+????????????	-126.5	1.325	1	0.2498	2	3	2
VAC14	804	-1.168	0.243	??????????????-	0	0	0	1	1	1	2
RCBTB1	41280	1.166	0.2438	+???+??+?-+????	-30.6	4.593	4	0.3317	5	1	8
KRT76	26427	-1.163	0.2447	????-??-???????	0	0.081	1	0.7763	2	1	5
LMAN1L	22125	1.162	0.2452	????+??????????	0	0	0	1	1	5	1
CC2D2A	58685	-1.161	0.2457	--+0-+--?--+?--	33.5	21.066	12	0.04942	13	1.76923	84
CD36	14242	1.161	0.2457	????????++?????	0	0.264	1	0.6075	2	7.5	2
TRPA1	13465	1.161	0.2457	+?????-++??????	0	1.876	3	0.5986	4	2.5	13
LIPJ	22125	-1.159	0.2464	????-??????????	0	0	0	1	1	1	1
DDX27	3364	-1.159	0.2466	????????-??????	0	0	0	1	1	4	4
C17orf58	36142	1.155	0.2479	???++?-??+?+???	0	2.402	4	0.6623	5	1	9
CDHR3	20374	1.155	0.2482	?????-???+?????	-152.8	1.187	1	0.276	2	2	2
PVRL4	20374	1.154	0.2485	?????+???+?????	0	0.804	1	0.37	2	1.5	3
CDH26	35923	-1.154	0.2486	????-+?-???????	0	1.993	2	0.3691	3	6.33333	10
SI	2325	-1.153	0.2488	??????-????????	0	0	0	1	1	3	1
USHBP1	10878	1.152	0.2492	?????????+?????	0	0	0	1	1	4	1
SGTA	1577	1.152	0.2494	??+????????????	0	0	0	1	1	2	1
SLFN13	3364	1.151	0.2496	????????+??????	0	0	0	1	1	2	2
SH2D3A	10878	-1.149	0.2504	?????????-?????	0	0	0	1	1	2	1
DPEP2	31621	-1.149	0.2505	????--?????????	0	0.012	1	0.912	2	1	3
SRGAP2	52600	-1.149	0.2505	+???---+?-?????	62.5	18.643	5	0.00224	6	4.16667	29
GNRH1	3364	-1.149	0.2506	????????-??????	0	0	0	1	1	2	3
FAM83H	23702	1.149	0.2507	??+?+??????????	0	0.352	1	0.5527	2	2	5
COL4A2	3364	1.147	0.2512	????????+??????	0	0	0	1	1	2	5
TAS2R8	3364	-1.147	0.2514	????????-??????	0	0	0	1	1	1	2
SLC38A9	50634	1.145	0.2521	?+?+++-+?+?????	0	2.291	6	0.8911	7	1	31
GALC	51549	1.145	0.2522	-++++?+-++???--	25.9	16.204	10	0.09395	11	3.63636	101
SMS	36367	-1.144	0.2527	????-???-+?????	0	0.751	2	0.6871	3	2	8
MYO5B	22125	-1.142	0.2536	????-??????????	0	0	0	1	1	8	2
LRRIQ1	26738	1.141	0.2539	???-+??-???????	0	0.998	2	0.6072	3	5.66667	4
GAL3ST2	17272	1.14	0.2541	-????+?+???????	-57.4	2.542	2	0.2806	3	1	7
SRRT	46801	1.14	0.2543	????0+?+?+?????	0	1.738	3	0.6285	4	2	13
GNL2	3364	-1.137	0.2554	????????-??????	0	0	0	1	1	2	2
PGM1	25849	-1.137	0.2554	-+???-???-????-	0	1.418	4	0.841	5	1.8	17
IER3	9496	1.136	0.256	?????+?????????	0	0	0	1	1	1	2
MTCP1NB	3364	1.134	0.2568	????????+??????	0	0	0	1	1	1	6
RRP36	22125	1.134	0.257	????+??????????	0	0	0	1	1	1	1
NEB	50471	-1.133	0.2571	????--?++-??+??	0	4.27	5	0.5112	6	15	95
CASP4	11140	1.132	0.2574	-??????+-??????	-53.1	2.612	2	0.2709	3	4.33333	4
SPAG8	22125	-1.131	0.258	????-??????????	0	0	0	1	1	3	1
ERV3-1	3364	-1.129	0.2588	????????-??????	0	0	0	1	1	3	3
CYP2C19	7776	-1.129	0.2589	-??????+???????	31.2	4.361	1	0.03677	2	2	3
PEAR1	3364	1.129	0.259	????????+??????	0	0	0	1	1	1	2
MSMP	3364	-1.127	0.2596	????????-??????	0	0	0	1	1	2	5
TCEAL4	44496	1.127	0.2597	-+-?+++-???????	0	4.351	6	0.6293	7	1	93
TAS2R20	3364	-1.127	0.2598	????????-??????	0	0	0	1	1	1	1
DCLK2	1577	1.126	0.2602	??+????????????	0	0	0	1	1	1	1
RNF121	56183	1.126	0.2603	+?-++++-?-?-?-?	0	8.598	9	0.4752	10	1	56
TBC1D9B	54836	1.125	0.2606	++??++?+--?????	0	4.266	6	0.6408	7	2.42857	48
ZNF215	10878	1.125	0.2606	?????????+?????	0	0	0	1	1	1	1
CYP4Z1	4302	-1.121	0.2624	???????-???????	0	0	0	1	1	1	1
SLC17A1	3364	1.12	0.2628	????????+??????	0	0	0	1	1	1	1
RHAG	50579	-1.118	0.2634	?++?-+?0?+--???	32.3	13.303	7	0.06505	8	1	33
ACSM4	14984	-1.118	0.2636	+?-???-0??--++-	8.4	10.914	8	0.2066	9	1	43
RNF123	3364	-1.117	0.264	????????-??????	0	0	0	1	1	2	2
PAPSS2	53068	1.114	0.2654	+-+?-+-??+???+-	7.2	10.777	8	0.2147	9	2.11111	34
RAD9B	22125	-1.113	0.2658	????-??????????	0	0	0	1	1	3	1
ZYX	25489	-1.111	0.2666	????-???-??????	0	0.214	1	0.644	2	1	10
VSTM1	60547	1.111	0.2667	-+-++---++??--?	0	9.203	11	0.6031	12	1.75	48
ANAPC16	9496	-1.109	0.2676	?????-?????????	0	0	0	1	1	1	1
CLEC4A	3364	1.107	0.2682	????????+??????	0	0	0	1	1	5	1
FAM167A	3364	-1.107	0.2684	????????-??????	0	0	0	1	1	1	1
BPIFA2	25489	-1.105	0.269	????-???-??????	0	0.036	1	0.8501	2	2.5	4
PIK3C2G	55680	-1.104	0.2694	++-?---+?-??-??	0	4.506	8	0.8089	9	8	46
GALNTL5	4302	-1.103	0.2702	???????-???????	0	0	0	1	1	2	1
EBLN2	37374	1.101	0.2707	?+??+-??+????-?	0	3.736	4	0.4429	5	1.8	8
LBP	12860	1.101	0.2709	?????+??+??????	0	0.767	1	0.381	2	4	4
CRTAC1	34195	1.1	0.2713	????+????+???-?	0	1.432	2	0.4888	3	3	5
MYT1	3364	1.099	0.2718	????????+??????	0	0	0	1	1	2	1
HHLA1	25489	-1.099	0.2719	????-???-??????	0	0.002	1	0.9689	2	2	20
MYO3B	28963	1.098	0.2722	+???+???-??????	0	1.316	2	0.5178	3	5	3
NT5C1B	3364	1.098	0.2722	????????+??????	0	0	0	1	1	3	2
DMGDH	22125	-1.097	0.2726	????-??????????	0	0	0	1	1	3	3
CD1B	15180	1.097	0.2728	???????-?+?????	7.4	3.241	1	0.07184	2	1.5	2
IWS1	3364	-1.096	0.2732	????????-??????	0	0	0	1	1	1	2
SFMBT2	33003	-1.094	0.274	????-????-?????	0	0.02	1	0.8866	2	1	4
SLC25A43	10878	1.094	0.274	?????????+?????	0	0	0	1	1	2	1
AKNA	22125	-1.093	0.2744	????-??????????	0	0	0	1	1	4	1
SLC36A4	1577	-1.092	0.2748	??-????????????	0	0	0	1	1	4	1
CCDC146	31621	1.092	0.275	????++?????????	-35	2.223	1	0.136	2	1.5	35
FRYL	10878	1.092	0.275	?????????+?????	0	0	0	1	1	3	1
ARHGEF38	13798	1.091	0.2751	?????+?-???????	46.6	5.621	1	0.01774	2	1	2
CHDH	3364	-1.091	0.2752	????????-??????	0	0	0	1	1	1	5
POLD1	35095	1.091	0.2752	+???++?????????	0	0.259	2	0.8786	3	1	5
CERK	60043	-1.09	0.2755	-++?---++-+???+	-12.9	10.633	10	0.3868	11	3	63
SEC31B	4302	-1.09	0.2756	???????-???????	0	0	0	1	1	3	1
LGALS8	35245	-1.09	0.2757	-++??+--?-???+0	0	5.6	8	0.6919	9	2.33333	63
C10orf53	33003	1.088	0.2765	????-????+?????	-5.6	2.84	1	0.09193	2	1	3
SMCR7	44301	1.088	0.2768	--??+?++?+?????	0	4.806	5	0.44	6	2	16
THADA	17272	-1.087	0.2769	+????-?-???????	70.8	13.694	2	0.001063	3	1	4
ABCC9	28198	-1.085	0.2781	?-???+--?-?????	0	2.703	4	0.6086	5	4.6	6
CCDC7	3364	-1.082	0.2792	????????-??????	0	0	0	1	1	4	1
ITGAX	3364	1.08	0.2802	????????+??????	0	0	0	1	1	4	3
SLCO1B1	14242	-1.079	0.2804	????????--?????	0	0.253	1	0.6152	2	2	5
TNIP1	43691	-1.079	0.2808	????--???-???-?	0	1.806	3	0.6137	4	1.75	8
USP48	59930	-1.076	0.2819	-+-?-+-+--???-?	24.5	14.571	9	0.1034	10	1.9	35
GLB1L3	4302	1.076	0.282	???????+???????	0	0	0	1	1	1	1
ATP2B4	51852	1.075	0.2822	+?+?+-?+?+?????	0	3.216	5	0.6667	6	1	17
CYP20A1	35756	-1.075	0.2824	----?+--?---?-?	-2.9	11.659	10	0.3085	11	1.90909	52
AP1S2	26063	1.073	0.2832	?????--?++?????	32.3	7.388	3	0.06051	4	1	69
UNC93A	14437	-1.073	0.2832	??-??-??+??????	-92	2.083	2	0.3529	3	2.66667	14
AGBL1	10878	1.071	0.2842	?????????+?????	0	0	0	1	1	6	1
FGF6	24450	-1.071	0.2842	????-?+????????	19.2	3.711	1	0.05404	2	1	2
LY75	54048	-1.071	0.2842	+?+?--?+?--+?-?	4.1	10.423	8	0.2366	9	2.44444	18
EDIL3	1693	1.07	0.2848	??????????+??+?	0	0.853	1	0.3556	2	1	2
ZNF211	22125	-1.07	0.2848	????-??????????	0	0	0	1	1	2	1
ACOT11	50275	-1.069	0.2853	-???-+?-?-?????	8.3	6.543	4	0.1621	5	3.2	21
CCDC99	1577	-1.068	0.2854	??-????????????	0	0	0	1	1	1	1
MYO10	3364	1.068	0.2856	????????+??????	0	0	0	1	1	2	2
ITIH2	25489	1.064	0.2873	????+???-??????	0	0.912	1	0.3397	2	5	2
CRYBB3	25489	1.064	0.2874	????+???+??????	0	0.219	1	0.6395	2	4	3
KCNK10	3364	-1.063	0.2878	????????-??????	0	0	0	1	1	1	1
MATN4	20374	1.061	0.2887	?????+???-?????	-12.2	2.673	1	0.1021	2	3	3
OTOP3	22125	1.06	0.289	????+??????????	0	0	0	1	1	2	2
UBR3	2325	1.06	0.289	??????+????????	0	0	0	1	1	2	1
NMNAT2	2325	-1.058	0.29	??????-????????	0	0	0	1	1	1	1
CDH17	3364	1.055	0.2916	????????+??????	0	0	0	1	1	4	3
CSMD3	3364	-1.053	0.2924	????????-??????	0	0	0	1	1	4	1
IL32	35590	-1.053	0.2925	-???-?+--??????	0	3.203	4	0.5244	5	2.6	9
STAT4	33003	-1.05	0.2937	????-????-?????	-51.7	1.977	1	0.1597	2	1	2
ASGR2	36726	1.05	0.2939	+?+??-++-+--+??	-5.6	10.417	9	0.3178	10	3.6	77
THOC1	22125	-1.049	0.294	????-??????????	0	0	0	1	1	1	1
ACADS	39397	-1.048	0.2945	+???-+?-???????	-5.8	4.726	3	0.193	4	1.5	4
MLEC	39397	-1.048	0.2945	+???-+?-???????	-5.8	4.726	3	0.193	4	1	4
PDE1B	37305	1.047	0.295	????+??+?+?????	0	0.731	2	0.6939	3	2	4
FAM179A	3364	-1.046	0.2956	????????-??????	0	0	0	1	1	2	1
MMEL1	22125	-1.046	0.2956	????-??????????	0	0	0	1	1	2	3
CABP5	1577	-1.045	0.296	??-????????????	0	0	0	1	1	2	1
MICALL2	9496	-1.043	0.2968	?????-?????????	0	0	0	1	1	4	1
LAT2	3364	-1.043	0.297	????????-??????	0	0	0	1	1	3	1
TAF7L	3364	1.042	0.2974	????????+??????	0	0	0	1	1	2	2
RNF135	3364	-1.04	0.2984	????????-??????	0	0	0	1	1	1	1
KCNK16	27924	1.039	0.2986	+???-?+????????	53.3	8.571	2	0.01377	3	1	3
BCAS1	3364	-1.039	0.299	????????-??????	0	0	0	1	1	3	9
CYP3A5	34053	1.039	0.299	++-??-++?+????-	0	2.404	7	0.9342	8	2.625	53
SLC35B3	3364	1.039	0.299	????????+??????	0	0	0	1	1	1	7
SNX1	25489	1.038	0.2995	????+???+??????	0	0.907	1	0.341	2	3.5	13
FUT2	3364	-1.037	0.2996	????????-??????	0	0	0	1	1	4	1
LRIG1	3364	-1.037	0.2996	????????-??????	0	0	0	1	1	3	1
PPAP2B	49875	-1.037	0.2999	+?-?-+-??-?????	0	4.671	5	0.4573	6	1.66667	26
CAPN9	9496	-1.035	0.3008	?????-?????????	0	0	0	1	1	5	1
FCRL3	37669	-1.034	0.3009	-???-????-???-?	0	0.67	3	0.8801	4	7	10
PLXNA3	12860	-1.034	0.3012	?????-??-??????	0	0.009	1	0.926	2	2	6
XRN2	25489	-1.033	0.3015	????-???-??????	0	0.074	1	0.785	2	1	2
NPHS1	4302	-1.033	0.3018	???????-???????	0	0	0	1	1	4	1
ZNF727	34580	1.032	0.3021	??+?+????+?????	0	1.603	2	0.4487	3	1.66667	13
TEKT3	22125	1.032	0.3022	????+??????????	0	0	0	1	1	2	1
CXorf22	3364	1.031	0.3024	????????+??????	0	0	0	1	1	2	11
GYLTL1B	22125	1.03	0.3028	????+??????????	0	0	0	1	1	2	1
2010-03-01	22125	1.03	0.3028	????+??????????	0	0	0	1	1	2	1
RPL12	22125	-1.03	0.3032	????-??????????	0	0	0	1	1	1	1
PTPLAD2	25873	-1.029	0.3034	?+???-?-?-?????	0	1.562	3	0.6679	4	1	4
AGXT	4302	-1.028	0.3038	???????-???????	0	0	0	1	1	1	1
DNAI1	3364	1.027	0.3046	????????+??????	0	0	0	1	1	3	1
MMP1	4302	1.027	0.3046	???????+???????	0	0	0	1	1	4	1
GNAI2	9496	1.024	0.306	?????+?????????	0	0	0	1	1	1	1
SCUBE2	9496	1.023	0.3064	?????+?????????	0	0	0	1	1	1	1
OR51B4	3364	1.022	0.3066	????????+??????	0	0	0	1	1	2	1
PZP	26603	1.022	0.3066	-???+?????--???	0	1.944	3	0.5842	4	8	5
PHKG2	22125	-1.021	0.3074	????-??????????	0	0	0	1	1	1	1
UBXN11	35095	-1.02	0.3077	+???-+?????????	12.2	4.556	2	0.1025	3	3.33333	3
ADAM15	3364	-1.018	0.3088	????????-??????	0	0	0	1	1	3	2
CEP89	503	-1.018	0.3088	???????????-???	0	0	0	1	1	4	1
CSMD2	9496	-1.016	0.3094	?????-?????????	0	0	0	1	1	3	1
ENPEP	58108	1.016	0.3095	++-?-+?+-+?+?-?	0	5.635	9	0.7758	10	10	51
SIGLEC1	51895	-1.014	0.3103	??-?-+--?-???+?	14	9.303	6	0.1572	7	5.71429	17
ITGBL1	3364	1.013	0.311	????????+??????	0	0	0	1	1	1	6
ZNF547	9496	-1.013	0.311	?????-?????????	0	0	0	1	1	2	1
GTF2E2	22125	-1.011	0.3118	????-??????????	0	0	0	1	1	1	1
NPFFR1	22125	1.009	0.313	????+??????????	0	0	0	1	1	1	1
FBXO22	22125	1.009	0.3132	????+??????????	0	0	0	1	1	1	1
ABCA5	56484	1.008	0.3135	-+-?++++?+??-?-	0	5.709	9	0.7686	10	2.5	99
FAM81B	55875	-1.007	0.3138	---?-+--?-+????	0	6.009	8	0.6462	9	3.88889	66
RPH3AL	60275	-1.006	0.3143	++?+--+-+++?---	-11.4	12.572	12	0.4009	13	1.76923	107
CDC16	3364	-1.005	0.315	????????-??????	0	0	0	1	1	1	1
CAPS2	50629	1.004	0.3152	?+??+--+?-??+??	38.8	13.078	6	0.04181	7	3.14286	25
VWF	31621	-1.004	0.3153	????--?????????	0	0.214	1	0.6437	2	4	2
ZRANB3	1577	1.004	0.3154	??+????????????	0	0	0	1	1	5	1
TJP2	48375	1.002	0.3162	---?+?++?+-??+-	0	6.524	9	0.6866	10	3.6	75
KDELR3	3364	1.001	0.317	????????+??????	0	0	0	1	1	1	3
FAM189A1	44076	1	0.3171	??+?+-???-?????	25.4	6.701	3	0.08207	4	1	4
COL17A1	3364	0.999	0.3176	????????+??????	0	0	0	1	1	4	2
KIAA1383	3364	0.999	0.318	????????+??????	0	0	0	1	1	2	1
C5orf42	44076	-0.997	0.3188	??+?--???0?????	0	1.507	3	0.6807	4	5.25	6
NUBP2	14352	0.997	0.3188	+????????+?????	0	0.002	1	0.9655	2	1	2
WDR1	35923	0.996	0.3191	????++?-???????	0	1.215	2	0.5447	3	2	6
COQ2	49930	-0.996	0.3193	????-+--?-????-	0	4.261	5	0.5125	6	1	35
PRDM10	1192	0.996	0.3194	?????????????+?	0	0	0	1	1	1	1
TAS2R3	9496	0.995	0.3196	?????+?????????	0	0	0	1	1	1	2
KLK1	1192	0.992	0.321	?????????????+?	0	0	0	1	1	2	1
CAPN7	3474	0.991	0.3218	+??????????????	0	0	0	1	1	6	2
FBXW8	22125	0.991	0.3218	????+??????????	0	0	0	1	1	4	1
PTN	31621	-0.99	0.3222	????--?????????	0	0.007	1	0.9346	2	1	4
HEATR5A	25599	-0.989	0.3225	-???-??????????	-69.4	1.771	1	0.1832	2	2.5	15
DMD	57541	0.989	0.3226	+?+?-+-+++?????	0	4.64	7	0.7038	8	5.375	27
SDR42E1	3364	0.987	0.3238	????????+??????	0	0	0	1	1	1	2
KCNK6	36132	-0.986	0.3239	????-?-??-????-	0	1.05	3	0.7892	4	1.75	6
FBXO8	25910	-0.985	0.3245	-??--??????????	0	0.314	2	0.8547	3	1	6
ALAS2	35416	-0.985	0.3246	-?-??+----?????	-12.6	7.102	6	0.3115	7	1.71429	44
POLQ	55546	0.985	0.3247	-+-?+-?-?++??--	0	5.561	9	0.7829	10	11.5	62
VWDE	2826	-0.984	0.3251	??????-???-????	0	0.124	1	0.7246	2	4	2
NXF5	3364	-0.983	0.3258	????????-??????	0	0	0	1	1	1	9
QRICH2	56188	0.983	0.3258	-+0-++-0?-?-???	0	5.177	9	0.8186	10	5.4	58
SLC25A25	46801	-0.982	0.3259	????--?-?-?????	0	0.481	3	0.923	4	1	81
KIAA0913	22125	-0.982	0.326	????-??????????	0	0	0	1	1	1	2
PRLR	3364	0.981	0.3268	????????+??????	0	0	0	1	1	2	5
TRIM42	3364	-0.981	0.3268	????????-??????	0	0	0	1	1	3	3
MET	3364	0.98	0.327	????????+??????	0	0	0	1	1	1	1
BAZ1A	9496	0.979	0.3278	?????+?????????	0	0	0	1	1	1	1
WDR87	22125	0.978	0.328	????+??????????	0	0	0	1	1	4	1
GDPD2	26155	0.977	0.3284	-+???-???+??-?+	52.6	14.759	5	0.01144	6	1	620
TBC1D23	3364	-0.977	0.3284	????????-??????	0	0	0	1	1	3	1
TRIM31	24203	-0.976	0.3291	??-?-?????+????	0	0.049	2	0.9756	3	1	4
OR52B2	3364	-0.976	0.3292	????????-??????	0	0	0	1	1	2	1
TPM1	1577	-0.975	0.3296	??-????????????	0	0	0	1	1	1	1
NUPL1	9496	-0.975	0.3298	?????-?????????	0	0	0	1	1	1	1
OIT3	3364	0.973	0.3308	????????+??????	0	0	0	1	1	2	1
ATF7IP2	3364	0.972	0.331	????????+??????	0	0	0	1	1	4	8
C20orf202	22125	-0.971	0.3316	????-??????????	0	0	0	1	1	1	1
SYTL2	3364	0.971	0.3316	????????+??????	0	0	0	1	1	5	3
BRPF3	3364	0.97	0.3318	????????+??????	0	0	0	1	1	1	2
HIST1H4L	9496	-0.97	0.3318	?????-?????????	0	0	0	1	1	1	14
CCDC158	54177	0.97	0.3319	+?+?+++-?+?????	0	3.373	6	0.7608	7	3.71429	18
DYNLT3	3364	0.968	0.333	????????+??????	0	0	0	1	1	1	23
ATRN	22125	0.966	0.3338	????+??????????	0	0	0	1	1	4	1
KIF4A	26155	0.964	0.335	-+???-???+??-?+	58.3	16.805	5	0.004884	6	3.5	591
USP6	3522	0.963	0.3353	?+????+????????	0	0.3	1	0.5838	2	2	11
ATP6V0A1	22125	0.962	0.336	????+??????????	0	0	0	1	1	1	1
NPHP1	3364	0.962	0.3362	????????+??????	0	0	0	1	1	3	1
ACOXL	48378	0.961	0.3364	??+?++?+?-?????	23.5	7.839	4	0.09765	5	3	7
MRPL9	1192	-0.961	0.3368	?????????????-?	0	0	0	1	1	1	1
ESD	51127	0.96	0.3369	?+??+---?+????+	-32.1	6.054	6	0.4172	7	1.71429	22
C4orf22	3364	0.959	0.3374	????????+??????	0	0	0	1	1	3	5
UTP20	55598	-0.959	0.3374	-?---+--?+??+?-	0	7.578	9	0.5772	10	7	80
ATXN2	42499	-0.956	0.3391	????-+???+?????	-62.3	2.464	2	0.2916	3	2.33333	5
SMG1	3364	0.955	0.3398	????????+??????	0	0	0	1	1	1	1
ITLN1	3364	0.954	0.34	????????+??????	0	0	0	1	1	3	3
FANCM	3474	-0.954	0.3402	-??????????????	0	0	0	1	1	3	1
MPZL3	9496	0.954	0.3402	?????+?????????	0	0	0	1	1	2	1
NIN	3364	0.953	0.3408	????????+??????	0	0	0	1	1	4	2
ZSWIM2	3364	-0.952	0.341	????????-??????	0	0	0	1	1	2	2
OR6P1	34580	0.952	0.3411	??-?+????+?????	0	0.832	2	0.6598	3	1	3
SDCBP2	9496	0.952	0.3412	?????+?????????	0	0	0	1	1	1	1
NID2	31621	-0.95	0.3419	????--?????????	0	0.057	1	0.8107	2	3.5	2
PKM2	47805	0.95	0.3421	????++?+?--+???	4.9	7.358	5	0.1953	6	2	14
SETX	3364	0.949	0.3424	????????+??????	0	0	0	1	1	4	3
WDR36	7776	0.949	0.3425	+??????+???????	0	0.225	1	0.6354	2	1	2
TGM4	46801	-0.949	0.3426	????--?-?+?????	0	1.436	3	0.6971	4	2.75	8
ADAM7	48802	0.945	0.3447	?+??++?+?+????+	0	1.82	5	0.8735	6	1	13
FUK	22125	-0.945	0.3448	????-??????????	0	0	0	1	1	2	1
C9orf135	6838	-0.944	0.3452	-???????-??????	0	0.002	1	0.9681	2	2	8
ZNF780B	50767	-0.942	0.3463	?--?-+?-?+???+?	-25.7	6.365	6	0.3835	7	1.71429	13
COL6A6	35486	0.941	0.3467	????+-??+?+????	0	0.72	3	0.8685	4	6.25	14
BCLAF1	36477	-0.939	0.3479	+???-????-?????	0	1.271	2	0.5297	3	5	3
PARP4	22125	-0.937	0.3488	????-??????????	0	0	0	1	1	7	3
CPS1	22125	0.935	0.3498	????+??????????	0	0	0	1	1	2	1
C1orf61	22125	-0.934	0.3502	????-??????????	0	0	0	1	1	1	2
KCNH7	3364	0.934	0.3502	????????+??????	0	0	0	1	1	1	3
TDRD7	22125	-0.934	0.3504	????-??????????	0	0	0	1	1	1	1
RBKS	34195	-0.933	0.351	????-????-???+?	0	0.62	2	0.7334	3	1	7
C14orf105	3364	0.931	0.3516	????????+??????	0	0	0	1	1	4	1
SPACA3	49126	0.931	0.3517	????+++-?+?????	0	3.06	4	0.5479	5	1	17
ARAP3	22125	0.929	0.3528	????+??????????	0	0	0	1	1	3	3
NCAM1	4941	-0.929	0.3529	??-?????-??????	0	0.257	1	0.6123	2	6.5	2
NTHL1	13798	0.929	0.3529	?????+?+???????	0	0.027	1	0.8697	2	1.5	2
PAX4	4302	0.928	0.3532	???????+???????	0	0	0	1	1	1	1
SLC44A4	3474	0.928	0.3534	+??????????????	0	0	0	1	1	4	1
TSPAN11	3474	0.928	0.3534	+??????????????	0	0	0	1	1	2	1
CSMD1	22125	0.927	0.354	????+??????????	0	0	0	1	1	6	2
ARHGAP8	3364	-0.926	0.3544	????????-??????	0	0	0	1	1	3	5
TRIM45	22125	-0.925	0.3548	????-??????????	0	0	0	1	1	1	1
KCNT1	31621	0.925	0.3552	????+-?????????	0	0.761	1	0.3831	2	2	4
MRP63	26791	0.924	0.3552	-???+????????+?	-43.3	2.791	2	0.2477	3	1	4
CD8A	3364	0.924	0.3556	????????+??????	0	0	0	1	1	3	1
FAM166A	51079	-0.92	0.3575	+???-+?-?-????-	0	2.69	5	0.7476	6	4.33333	9
NOC3L	9496	-0.92	0.3578	?????-?????????	0	0	0	1	1	2	1
DLEC1	26427	0.918	0.3584	????+??-???????	0	0.754	1	0.3854	2	7	3
HMCN1	3364	0.918	0.3584	????????+??????	0	0	0	1	1	8	1
MYLK	3364	-0.917	0.359	????????-??????	0	0	0	1	1	3	4
HYAL4	22626	0.915	0.36	????+?????-????	0	0.763	1	0.3825	2	2	3
UGT2A1	48673	-0.915	0.3602	--?---???-???+?	23.5	10.454	6	0.1068	7	3.71429	92
FAM101B	53131	0.914	0.3609	?+?+-+++?-+??++	0	7.565	9	0.5785	10	1.9	63
ADAM28	4302	0.913	0.3614	???????+???????	0	0	0	1	1	4	1
PDGFRL	23702	-0.912	0.3619	??+?-??????????	0	0.742	1	0.389	2	2	2
C21orf2	9496	0.912	0.362	?????+?????????	0	0	0	1	1	1	1
MX2	9496	0.912	0.362	?????+?????????	0	0	0	1	1	1	1
DNAH10	52490	-0.911	0.3625	????--++-+?????	0	3.242	5	0.6628	6	9.5	21
PCM1	31621	0.91	0.363	????++?????????	0	0.062	1	0.8027	2	2	3
KIAA0556	26427	0.909	0.3636	????+??-???????	0	0.648	1	0.4207	2	6	3
PARP3	3364	0.906	0.3648	????????+??????	0	0	0	1	1	4	1
C5	22125	0.906	0.365	????+??????????	0	0	0	1	1	3	2
TEKT2	3364	0.906	0.365	????????+??????	0	0	0	1	1	5	6
TEX11	32476	-0.906	0.365	++???-++?-????+	3.2	8.268	6	0.2191	7	1	51
GCKR	2325	0.906	0.3652	??????+????????	0	0	0	1	1	4	1
C9orf142	9496	0.904	0.3662	?????+?????????	0	0	0	1	1	1	1
KRBA2	3364	0.903	0.3666	????????+??????	0	0	0	1	1	2	2
CCNH	22125	-0.902	0.367	????-??????????	0	0	0	1	1	3	1
DGKK	10878	-0.902	0.367	?????????-?????	0	0	0	1	1	1	2
TPH2	22125	0.902	0.367	????+??????????	0	0	0	1	1	3	1
CALML4	44824	0.9	0.3682	????++-??-?????	0	1.438	3	0.6967	4	1.5	8
EGFL6	20374	-0.9	0.3683	?????-???-?????	0	0.743	1	0.3885	2	1	2
SNRNP200	42499	0.9	0.3684	????+-???+?????	0	0.731	2	0.6938	3	2.66667	10
ECT2L	42499	-0.899	0.3689	????--???+?????	-34.3	2.979	2	0.2254	3	5	3
ZNF846	5689	-0.899	0.3689	??????+?-??????	0	0.73	1	0.3929	2	3.5	2
ATP13A3	9496	0.897	0.3696	?????+?????????	0	0	0	1	1	1	1
COL6A5	61551	0.897	0.3696	++++++++-++++-?	0	10.943	13	0.6156	14	8	3697
PRRG2	9496	-0.895	0.3708	?????-?????????	0	0	0	1	1	2	1
ARHGDIA	4941	-0.894	0.3713	??-?????-??????	0	0.015	1	0.903	2	1	2
ALDH7A1	10878	-0.892	0.3724	?????????-?????	0	0	0	1	1	2	1
RIF1	4714	0.892	0.3724	?+????+??????+?	0	0.19	2	0.9092	3	2	3
CTSF	503	-0.891	0.3728	???????????-???	0	0	0	1	1	2	1
SLFNL1	26427	0.891	0.373	????+??-???????	0	0.285	1	0.5935	2	1	2
MELK	46777	-0.89	0.3735	-???-+???-????+	0	3.956	4	0.412	5	2	7
SHISA5	3364	-0.89	0.3736	????????-??????	0	0	0	1	1	4	1
BRCA2	14898	0.889	0.374	??????+??+?-?-?	0	1.148	3	0.7654	4	3.5	4
CSE1L	32532	0.888	0.3744	-???+?+-????+??	24.5	7.951	4	0.09338	5	2	11
SMPX	28198	0.888	0.3744	?+???+-0?+?????	0	0.682	4	0.9535	5	1	12
FTHL17	31114	0.887	0.3752	-?+??+-?+-?????	2.3	7.165	5	0.2087	6	1	28
GUCY1B3	2325	-0.886	0.3754	??????-????????	0	0	0	1	1	1	1
MACC1	2325	-0.886	0.3754	??????-????????	0	0	0	1	1	2	2
SLC22A11	31621	0.886	0.3756	????++?????????	0	0.013	1	0.9091	2	1	2
ZNF560	29501	0.886	0.3758	+?+?+?-????????	0	2.167	3	0.5385	4	4.75	7
RNPEP	22125	0.885	0.3764	????+??????????	0	0	0	1	1	3	1
MMP3	33003	-0.884	0.3767	????-????+?????	0	0.606	1	0.4365	2	5	2
TAPBPL	3474	-0.883	0.377	-??????????????	0	0	0	1	1	3	1
VWA3B	58466	0.882	0.3776	+???+-+-+-----?	5.2	12.662	10	0.2432	11	2.54545	140
OR2W5	3364	-0.882	0.3778	????????-??????	0	0	0	1	1	4	4
MUC16	25489	0.88	0.3787	????+???-??????	-143.5	1.232	1	0.267	2	9	7
HERC2	3364	0.88	0.3788	????????+??????	0	0	0	1	1	6	1
JMJD8	3364	-0.88	0.3788	????????-??????	0	0	0	1	1	1	2
CLPTM1L	3364	-0.88	0.379	????????-??????	0	0	0	1	1	2	1
SLC14A2	3364	-0.879	0.3792	????????-??????	0	0	0	1	1	4	1
ATP8A2	26100	0.877	0.3803	+???+?????+????	-8.1	3.7	2	0.1572	3	2.33333	6
ZNF747	3364	0.876	0.381	????????+??????	0	0	0	1	1	1	1
SHROOM4	31983	0.875	0.3815	+-?+?+++?-?????	0	4.416	6	0.6205	7	1	28
DAPL1	23322	0.875	0.3816	?+??+??????????	0	0.274	1	0.6005	2	2	2
IGSF10	9496	-0.875	0.3818	?????-?????????	0	0	0	1	1	3	1
DNAJB8	22125	-0.874	0.382	????-??????????	0	0	0	1	1	1	1
RNF41	51279	0.874	0.3821	+???-+?-?+++???	0	5.157	6	0.5239	7	2.57143	21
BGN	54912	0.874	0.3823	-+?+++++?-????+	0	5.256	8	0.7299	9	1	248
COL4A5	20374	0.873	0.3825	?????+???-?????	-83.6	1.634	1	0.2012	2	1	2
LAMB4	25489	-0.872	0.3834	????-???+??????	0	0.811	1	0.3678	2	7	9
TAS1R1	25315	-0.871	0.3837	??-??-??++?????	40.4	8.396	3	0.0385	4	4.5	56
VTI1A	58353	0.871	0.3837	++??++--+-???-?	15.8	11.875	8	0.1569	9	1.66667	64
ARL13A	10878	-0.87	0.3844	?????????-?????	0	0	0	1	1	1	1
ZBTB8A	22125	0.868	0.3854	????+??????????	0	0	0	1	1	1	1
MYBPC2	59026	-0.867	0.3858	---+--?--+??---	0	7.942	11	0.7185	12	3.66667	92
TMC7	3975	-0.867	0.386	-?????????-????	0	0.401	1	0.5268	2	2	2
IL8	4302	-0.865	0.3868	???????-???????	0	0	0	1	1	1	2
PKHD1L1	56685	0.865	0.3872	?-+-0+++++??-?-	0	2.115	10	0.9954	11	9.09091	237
PITRM1	51852	-0.861	0.3891	-?-?--?-?+?????	0	3.854	5	0.5706	6	3.83333	14
JMJD7	4941	-0.861	0.3892	??-?????-??????	0	0.468	1	0.4938	2	2	4
SEMA6B	10878	0.861	0.3894	?????????+?????	0	0	0	1	1	1	1
FLG	6627	-0.86	0.3901	??????--???????	0	0.653	1	0.4191	2	4	5
RALYL	3364	0.859	0.3902	????????+??????	0	0	0	1	1	1	1
LAMA2	17550	-0.859	0.3903	-?++?????-++-??	0	3.304	6	0.7699	7	5	41
TNFAIP6	46174	0.859	0.3904	???+++??+-?????	62.6	16.05	4	0.002952	5	2.6	7
DNAJC13	32818	-0.857	0.3915	?+??-+?????????	0	0.873	2	0.6463	3	2.66667	4
STYX	10878	0.856	0.3918	?????????+?????	0	0	0	1	1	2	1
TNFRSF10A	22125	0.856	0.3918	????+??????????	0	0	0	1	1	7	1
POLR1A	25599	-0.856	0.3919	+???-??????????	0	0.672	1	0.4123	2	1	3
DCHS1	54443	0.855	0.3926	+???++?++-????-	-6.2	7.532	6	0.2745	7	1.85714	13
S100A7A	3474	-0.854	0.393	-??????????????	0	0	0	1	1	1	3
REXO4	3364	-0.852	0.394	????????-??????	0	0	0	1	1	3	1
RPL3L	31621	-0.852	0.3943	????--?????????	0	0.067	1	0.7965	2	1.5	5
POM121L12	3474	-0.849	0.3958	-??????????????	0	0	0	1	1	1	1
MYL5	27066	0.849	0.3961	??+?+???-??????	-61.2	2.482	2	0.2891	3	3	3
IGSF9B	9496	0.848	0.3966	?????+?????????	0	0	0	1	1	2	1
LIPH	10878	0.847	0.3972	?????????+?????	0	0	0	1	1	2	1
RAD52	40974	0.846	0.3974	+?-?++?+???????	0	3.522	4	0.4745	5	2.4	16
EMR1	3364	0.846	0.3976	????????+??????	0	0	0	1	1	8	2
RPGRIP1	13798	0.846	0.3978	?????+?+???????	0	0.297	1	0.5855	2	1	3
KIF25	43000	-0.844	0.3987	????--???--????	0	2.843	3	0.4164	4	2	12
SLC36A1	9496	-0.843	0.3992	?????-?????????	0	0	0	1	1	2	5
DYX1C1	3364	-0.842	0.4	????????-??????	0	0	0	1	1	2	2
CSTF1	9496	0.841	0.4006	?????+?????????	0	0	0	1	1	1	1
PIWIL3	5689	0.84	0.4007	??????+?+??????	0	0.075	1	0.7836	2	3	3
TMF1	3364	-0.839	0.4012	????????-??????	0	0	0	1	1	1	1
ABCB7	55964	0.839	0.4014	-???+-++-+?????	0	4.733	6	0.5784	7	1	334
TTC38	41722	0.838	0.4019	+???++-0???????	0	0.598	4	0.9633	5	1	20
GBP7	34985	-0.838	0.402	????-+??+??????	41.7	6.863	2	0.03234	3	3.33333	7
ESYT3	22626	0.838	0.4023	????+?????+????	0	0.216	1	0.6422	2	6	2
MACF1	20374	-0.837	0.4024	?????-???-?????	0	0.598	1	0.4394	2	4.5	2
AOC2	22125	-0.836	0.403	????-??????????	0	0	0	1	1	2	2
MYH6	4302	0.836	0.4034	???????+???????	0	0	0	1	1	1	1
FANK1	4302	-0.835	0.4036	???????-???????	0	0	0	1	1	2	1
INTS1	12070	0.835	0.4037	?????????+???+?	0	0.137	1	0.7113	2	3	2
DNAH1	25489	0.834	0.4044	????+???-??????	0	0.217	1	0.641	2	6	10
STOX2	22125	-0.833	0.4046	????-??????????	0	0	0	1	1	1	1
EXOC3L1	4302	0.832	0.4056	???????+???????	0	0	0	1	1	2	1
GLG1	57973	0.831	0.4062	--?-++++-++????	-11.5	9.869	9	0.3612	10	1	76
LCTL	7666	0.831	0.4062	???????+-??????	0	0.982	1	0.3217	2	1	11
IQUB	10101	0.829	0.407	+?????++???????	0	0.051	2	0.9746	3	2	3
FAM188B	3474	0.827	0.4082	+??????????????	0	0	0	1	1	5	1
MEGF6	51852	0.827	0.4084	+?+?+-?-?+?????	0	1.308	5	0.9341	6	4.83333	10
CD163L1	25599	-0.826	0.4086	-???-??????????	0	0.02	1	0.8876	2	5	2
TPPP2	22125	0.826	0.4086	????+??????????	0	0	0	1	1	1	3
ZCWPW2	4302	-0.826	0.409	???????-???????	0	0	0	1	1	1	1
ASIC3	22125	0.824	0.4098	????+??????????	0	0	0	1	1	4	1
BCO2	3364	-0.822	0.4108	????????-??????	0	0	0	1	1	6	10
AIF1L	22125	-0.819	0.4126	????-??????????	0	0	0	1	1	2	1
OR2T8	3364	0.819	0.4126	????????+??????	0	0	0	1	1	1	2
KIAA1210	56489	0.817	0.4137	-+-+-+++?-????+	47.4	20.911	9	0.01305	10	1.8	117
DLGAP1	56776	0.817	0.4142	+??+-+--+-+????	-8.3	9.235	8	0.3229	9	2.66667	25
DNAJB7	3364	-0.816	0.4144	????????-??????	0	0	0	1	1	1	2
CLEC4M	22125	-0.816	0.4146	????-??????????	0	0	0	1	1	1	1
RAE1	37028	0.814	0.4159	?0??-?+??+?-???	-18.5	5.065	4	0.2807	5	2	13
UHMK1	32425	-0.813	0.4164	????--????????-	0	0.057	2	0.9718	3	1	3
EPHA7	52211	-0.812	0.4168	?-------?+?????	0	2.553	7	0.9231	8	1	55
C10orf128	22125	-0.812	0.417	????-??????????	0	0	0	1	1	1	1
SLC25A45	3364	0.81	0.4178	????????+??????	0	0	0	1	1	1	1
BCAR1	34985	0.809	0.4187	????-+??-??????	-29.3	3.093	2	0.213	3	1	4
RIPK3	16149	0.809	0.4187	?--??????++??++	0	3.273	5	0.658	6	3.5	98
GNLY	22125	0.809	0.4188	????+??????????	0	0	0	1	1	2	1
THBS1	3474	-0.809	0.4188	-??????????????	0	0	0	1	1	2	2
HEPH	35347	-0.807	0.4196	--?-?-+--+?????	0	1.751	7	0.9723	8	1	120
PLA2G3	1577	-0.806	0.4202	??-????????????	0	0	0	1	1	5	1
CALCA	33003	-0.803	0.4217	????+????-?????	9.6	3.32	1	0.06844	2	1	2
HSPG2	51507	-0.803	0.4219	??+?-+++?-????-	24.5	10.59	6	0.1019	7	2.57143	11
OCRL	58276	0.803	0.4221	+-?+--+-++????+	0	6.178	9	0.722	10	1	140
GEMIN5	54596	0.802	0.4225	+???++-+?-???+-	42	15.527	7	0.02981	8	3.125	17
MAP7D3	16762	0.801	0.4229	??+??+-?-??????	0	1.425	3	0.6997	4	1.5	4
FAM58BP	3364	-0.801	0.4232	????????-??????	0	0	0	1	1	1	1
RAB3GAP1	3364	-0.799	0.4244	????????-??????	0	0	0	1	1	3	4
C9orf153	22125	0.798	0.4246	????+??????????	0	0	0	1	1	1	1
GAPDHS	35328	-0.798	0.4247	????+?-??-?????	21.2	5.073	2	0.07915	3	2.33333	3
ZNF654	3364	-0.798	0.425	????????-??????	0	0	0	1	1	1	6
CCDC164	3364	0.797	0.4256	????????+??????	0	0	0	1	1	4	1
MAN2C1	28963	-0.796	0.4258	-???-???+??????	-44.8	2.763	2	0.2513	3	6	7
C5AR1	49126	0.795	0.4266	????+-++?+?????	37.4	9.587	4	0.04798	5	1	20
RELN	3474	0.794	0.4272	+??????????????	0	0	0	1	1	3	1
FASTKD1	47302	0.793	0.4278	????++?-?++????	0	3.543	4	0.4713	5	2.8	20
CCDC54	3364	-0.792	0.4284	????????-??????	0	0	0	1	1	2	1
CC2D1B	3364	0.792	0.4286	????????+??????	0	0	0	1	1	5	4
GRHL1	22125	-0.792	0.4286	????-??????????	0	0	0	1	1	1	3
PHF3	3364	-0.789	0.4304	????????-??????	0	0	0	1	1	3	5
WFDC1	22125	-0.789	0.4304	????-??????????	0	0	0	1	1	2	1
GLDC	31621	-0.788	0.4308	????--?????????	-149.2	1.204	1	0.2726	2	1.5	2
LAMP2	58276	-0.787	0.4313	+-?+----++????+	19.4	13.649	9	0.1354	10	1	732
DLL4	53545	-0.786	0.432	-?+?-+?-?++??+?	-20.3	7.483	7	0.3804	8	1	29
AHSA2	3364	0.785	0.4324	????????+??????	0	0	0	1	1	2	1
ZCCHC9	3364	0.785	0.4324	????????+??????	0	0	0	1	1	1	1
NEIL1	42499	0.785	0.4325	????+-???+?????	26.5	5.44	2	0.06586	3	2.66667	6
RENBP	28198	-0.785	0.4326	?-???---?-?????	0	0.945	4	0.9181	5	1	14
NUBP1	22125	0.784	0.4328	????+??????????	0	0	0	1	1	2	1
ZNF114	3474	0.784	0.4332	+??????????????	0	0	0	1	1	2	2
TMED3	7776	0.784	0.4333	-??????+???????	-77	1.695	1	0.1929	2	2	2
PVRIG	10878	0.783	0.4336	?????????+?????	0	0	0	1	1	2	1
SERPINA9	5799	-0.783	0.4336	-?????-????????	0	0.535	1	0.4644	2	2.5	2
ANKRD30A	3364	0.78	0.4352	????????+??????	0	0	0	1	1	4	7
COL24A1	3364	-0.779	0.4358	????????-??????	0	0	0	1	1	7	2
ENTPD1	42499	0.779	0.4362	????++???-?????	-48.8	2.688	2	0.2608	3	1	4
PTDSS1	3364	-0.776	0.4378	????????-??????	0	0	0	1	1	1	6
MMP21	57873	0.773	0.4394	0++?++-+?+?-?-+	0	2.518	10	0.9906	11	2.90909	70
CCDC108	3364	-0.773	0.4396	????????-??????	0	0	0	1	1	9	3
SLC6A18	38882	-0.77	0.4414	??-?+??-?-?????	0	1.983	3	0.5759	4	6.25	7
ALDH3A1	38488	0.769	0.4421	--??+-????++?+?	0	5.961	6	0.4276	7	2	11
SHROOM2	3364	-0.768	0.4426	????????-??????	0	0	0	1	1	1	2
NPDC1	36367	0.767	0.4428	????+???--?????	-24.9	3.204	2	0.2015	3	2	5
CDX4	9496	0.766	0.4436	?????+?????????	0	0	0	1	1	1	1
C9orf71	3474	-0.765	0.4442	-??????????????	0	0	0	1	1	3	1
WDR60	30278	0.765	0.4444	?--??+-+?-?-???	-12	7.144	6	0.3077	7	1.57143	53
VPS13B	3364	-0.763	0.4452	????????-??????	0	0	0	1	1	4	6
OR6C70	22125	0.763	0.4456	????+??????????	0	0	0	1	1	2	1
RGS11	39841	0.763	0.4456	-???+???+-?????	0	1.858	3	0.6024	4	6	11
TEX13A	3364	0.762	0.4458	????????+??????	0	0	0	1	1	1	2
KSR2	22125	-0.762	0.446	????-??????????	0	0	0	1	1	1	4
EFCAB2	10878	-0.761	0.4464	?????????-?????	0	0	0	1	1	2	1
COL5A3	58774	-0.76	0.447	-+??+---++?++?-	7.5	12.979	10	0.2248	11	4.09091	44
COX7A2	22125	-0.76	0.447	????-??????????	0	0	0	1	1	1	5
GLT8D1	9496	0.76	0.447	?????+?????????	0	0	0	1	1	1	1
RLN3	3364	-0.759	0.4478	????????-??????	0	0	0	1	1	1	1
MCF2L2	9496	0.758	0.4484	?????+?????????	0	0	0	1	1	1	1
MUM1	3364	-0.757	0.4488	????????-??????	0	0	0	1	1	2	1
ZCCHC16	10878	0.757	0.4492	?????????+?????	0	0	0	1	1	1	1
KIF20B	22125	-0.756	0.4494	????-??????????	0	0	0	1	1	5	1
TMC3	49930	-0.752	0.452	????+--+?+????-	-1	6.933	5	0.2257	6	2.5	32
PSG6	42499	0.752	0.4523	????+-???+?????	-14.4	3.496	2	0.1741	3	1	5
CADM2	58915	0.749	0.4537	+--?+-?+++-+-+?	0	6.488	11	0.8389	12	2.75	54
TOR1AIP1	6838	0.748	0.4543	-???????+??????	-111.3	1.42	1	0.2335	2	3	6
GPR179	3364	-0.747	0.4548	????????-??????	0	0	0	1	1	2	1
UIMC1	47993	-0.747	0.4549	????-+?-?-???+?	-37.7	4.357	4	0.3599	5	2	8
PAK1IP1	53404	0.747	0.4554	-???-+-+?+????-	-16.7	6.856	6	0.3343	7	2	12
OAS3	55374	0.745	0.4563	--+?+++-?+?????	-3.8	8.667	7	0.2774	8	2.625	20
PLCD4	42499	0.744	0.4566	????-+???+?????	24.8	5.317	2	0.07007	3	4.33333	4
DENND1B	2325	-0.744	0.4568	??????-????????	0	0	0	1	1	2	1
MYO6	2325	-0.744	0.4568	??????-????????	0	0	0	1	1	2	1
PCDH15	2325	-0.744	0.4568	??????-????????	0	0	0	1	1	4	1
SCD5	3474	-0.744	0.4568	-??????????????	0	0	0	1	1	1	1
ULK3	41138	0.743	0.4573	?+?-+?+-?+?????	0	2.303	5	0.8058	6	2.66667	7
IQGAP1	23202	0.743	0.4575	?????++??-?+???	19.9	6.24	3	0.1005	4	2	4
TLR10	3364	-0.743	0.4576	????????-??????	0	0	0	1	1	4	1
PRSS48	31273	0.742	0.4582	?-+??+-+?-??++?	-13.3	7.945	7	0.3374	8	2	55
HR	43605	0.742	0.4583	+?+?++-+????+??	0	2.271	6	0.8932	7	1	23
KIF15	3364	0.739	0.4598	????????+??????	0	0	0	1	1	2	4
ZAN	62355	0.739	0.4599	-+-+-+++-+--+++	0	11.246	14	0.6666	15	9.26667	185
RFX8	55099	0.738	0.4604	+???-+--?+?+?0-	0	5.717	8	0.6789	9	1.77778	22
ADAMTS4	3364	0.736	0.4616	????????+??????	0	0	0	1	1	3	1
SMTNL1	3364	-0.736	0.4618	????????-??????	0	0	0	1	1	1	1
TRPM4	17505	0.734	0.4627	??????+-?+?????	-29.5	3.089	2	0.2134	3	5.33333	3
PEAK1	9496	0.734	0.4628	?????+?????????	0	0	0	1	1	1	1
LLGL1	3364	-0.734	0.4632	????????-??????	0	0	0	1	1	1	2
ROBO3	4302	-0.734	0.4632	???????-???????	0	0	0	1	1	2	1
SP100	26427	-0.733	0.4635	????-??+???????	0	0.291	1	0.5898	2	2.5	2
CA5B	9496	0.733	0.4638	?????+?????????	0	0	0	1	1	1	3
RYR3	22125	-0.732	0.4644	????-??????????	0	0	0	1	1	2	1
ARSA	1577	0.73	0.4654	??+????????????	0	0	0	1	1	1	1
ERCC1	3364	-0.73	0.4656	????????-??????	0	0	0	1	1	1	2
PTPRH	25489	0.729	0.4657	????+???-??????	52.5	6.319	1	0.01195	2	5	3
GLRA4	7266	-0.729	0.466	??+???-?-??????	-85.6	2.156	2	0.3404	3	2.33333	43
ABCC3	501	0.727	0.467	??????????+????	0	0	0	1	1	3	1
AP2A1	3364	-0.727	0.4674	????????-??????	0	0	0	1	1	1	1
PPP6R1	26427	-0.727	0.4674	????-??-???????	0	0.195	1	0.6588	2	2.5	3
SARM1	4302	0.726	0.4678	???????+???????	0	0	0	1	1	2	1
AKAP13	31621	0.725	0.4684	????+-?????????	17.8	3.651	1	0.05604	2	3	28
FBXO15	1192	-0.725	0.4684	?????????????-?	0	0	0	1	1	1	1
ZKSCAN5	3364	0.725	0.4686	????????+??????	0	0	0	1	1	2	6
PDLIM2	2803	-0.725	0.4687	??????????-?---	0	1.42	3	0.7008	4	1	11
SAMD4A	1577	-0.724	0.4688	??-????????????	0	0	0	1	1	1	2
FLT1	4666	-0.724	0.4693	-????????????-?	0	0.192	1	0.6616	2	1	3
KIAA0141	22125	0.723	0.4694	????+??????????	0	0	0	1	1	4	2
C7orf10	23317	0.723	0.4695	????+????????0?	0	0.028	1	0.8667	2	4	3
GPD1	20374	-0.722	0.4706	?????-???-?????	0	0.069	1	0.7927	2	2	6
PLXNA4	22125	-0.722	0.4706	????-??????????	0	0	0	1	1	1	1
DHRS7C	2325	0.721	0.471	??????+????????	0	0	0	1	1	1	1
CDC40	36525	-0.72	0.4714	?+??-?-??-?????	0	1.269	3	0.7366	4	1	4
LTK	10878	0.72	0.4714	?????????+?????	0	0	0	1	1	5	1
OLAH	26374	-0.718	0.4729	?+???-?+?-+????	-43	4.195	4	0.3803	5	3.6	8
HSPBP1	10878	0.717	0.4734	?????????+?????	0	0	0	1	1	2	1
RPL11	3364	0.717	0.4736	????????+??????	0	0	0	1	1	1	5
ZNF124	9496	-0.716	0.4738	?????-?????????	0	0	0	1	1	1	1
GPR150	1577	-0.716	0.474	??-????????????	0	0	0	1	1	1	1
GTF2F1	22125	-0.714	0.475	????-??????????	0	0	0	1	1	2	1
DNAJA3	52276	-0.713	0.4761	-+??+-?-?-????-	15.8	9.501	6	0.1473	7	2.71429	14
CD3E	3474	-0.711	0.477	-??????????????	0	0	0	1	1	1	1
OR56A5	3364	-0.709	0.4782	????????-??????	0	0	0	1	1	1	1
SULT1C3	47593	-0.708	0.4789	??+?---??+???+?	0	3.97	5	0.5538	6	3.16667	17
VIT	50275	-0.707	0.4795	-???+-?-?-?????	23.5	7.848	4	0.0973	5	2	17
DNASE1L2	9496	-0.707	0.4796	?????-?????????	0	0	0	1	1	2	1
CLYBL	49980	-0.706	0.48	+-?--+???+?+?-+	0	6.695	8	0.5699	9	1.88889	42
PHYHD1	2325	0.706	0.4802	??????+????????	0	0	0	1	1	2	1
CDK10	22125	0.705	0.4808	????+??????????	0	0	0	1	1	5	3
CEP72	14242	0.705	0.4811	????????-+?????	-175.9	1.087	1	0.297	2	3	2
C9	24450	0.704	0.4813	????+?+????????	0	0.207	1	0.6492	2	4.5	2
LRP10	22125	0.704	0.4816	????+??????????	0	0	0	1	1	2	1
GFRA1	3364	-0.703	0.4818	????????-??????	0	0	0	1	1	1	5
FLJ43860	3364	-0.703	0.4822	????????-??????	0	0	0	1	1	5	5
WFDC5	3364	-0.703	0.4822	????????-??????	0	0	0	1	1	1	5
SRPK3	3364	0.701	0.483	????????+??????	0	0	0	1	1	1	1
ABCA1	27176	-0.696	0.4862	+?+?-??????????	0	1.118	2	0.5718	3	2	4
SLC37A4	29791	-0.696	0.4866	????+??--??????	-1.9	3.925	2	0.1405	3	4.33333	12
CDCA8	3474	-0.693	0.4882	-??????????????	0	0	0	1	1	2	3
STARD3	60734	-0.693	0.4884	---?--+-++???+0	-9.1	10.995	10	0.3579	11	3.18182	123
TIGD4	9496	0.693	0.4884	?????+?????????	0	0	0	1	1	1	3
COL19A1	22125	-0.692	0.489	????-??????????	0	0	0	1	1	6	1
TCP10	1577	-0.691	0.4894	??-????????????	0	0	0	1	1	1	1
TXK	51357	-0.691	0.4895	????-+?+--???0?	0	3.045	5	0.6931	6	1	39
SCP2	9496	-0.691	0.4896	?????-?????????	0	0	0	1	1	1	1
CPSF1	2325	-0.691	0.4898	??????-????????	0	0	0	1	1	1	1
GDPD4	1197	-0.69	0.4902	?-?????????????	0	0	0	1	1	3	1
TTLL4	1197	-0.69	0.4904	?-?????????????	0	0	0	1	1	3	1
CREB3L2	3364	-0.689	0.4908	????????-??????	0	0	0	1	1	4	1
GZMK	33003	0.689	0.4909	????0????+?????	0	0.965	1	0.3259	2	1	2
PREX1	3364	0.687	0.4922	????????+??????	0	0	0	1	1	3	1
TH1L	3364	-0.687	0.4922	????????-??????	0	0	0	1	1	1	1
SPATA4	3364	0.686	0.4924	????????+??????	0	0	0	1	1	2	1
MICA	10878	-0.686	0.493	?????????-?????	0	0	0	1	1	1	1
BBS5	33003	-0.685	0.4931	????-????+?????	-15.4	2.601	1	0.1068	2	1	2
FMO2	3364	0.685	0.4936	????????+??????	0	0	0	1	1	1	1
VCL	3364	0.685	0.4936	????????+??????	0	0	0	1	1	1	1
AGPHD1	46801	-0.684	0.4939	????--?-?+?????	0	2.635	3	0.4515	4	1.75	11
YIPF1	4302	0.682	0.495	???????+???????	0	0	0	1	1	1	1
MMP10	56063	0.682	0.4954	??-?+--++-???++	0	4.411	8	0.8183	9	2.88889	34
PTGDR	3364	-0.681	0.4958	????????-??????	0	0	0	1	1	3	5
CDHR4	34985	-0.681	0.4959	????-+??-??????	43.4	7.068	2	0.02919	3	2	3
GJA10	33946	0.68	0.4965	????-++????????	52.4	8.408	2	0.01494	3	1	3
LTF	48378	-0.679	0.4973	??+?--?-?-?????	0	2.147	4	0.7087	5	3.6	14
PKD2L1	3364	-0.678	0.4978	????????-??????	0	0	0	1	1	3	3
USH1C	3364	0.677	0.4984	????????+??????	0	0	0	1	1	4	11
PLA2G4D	9496	-0.677	0.4986	?????-?????????	0	0	0	1	1	2	1
HECW1	3364	0.676	0.499	????????+??????	0	0	0	1	1	2	4
EPHB6	51662	0.676	0.4991	+???+-+?++?????	0	1.735	5	0.8845	6	1.83333	17
SIM2	11821	-0.676	0.4993	?????--????????	0	0.018	1	0.8938	2	1	2
AFP	21571	-0.674	0.5001	?+???+???-?????	11.3	4.508	2	0.105	3	2.66667	4
KIAA1731	18892	-0.674	0.5002	??+??---?????+?	0	2.449	4	0.6538	5	1	5
NEU3	31621	-0.674	0.5004	????--?????????	0	0.074	1	0.7853	2	1	2
COL4A6	35840	0.673	0.5008	+-???-+-++????+	5.6	9.531	7	0.2167	8	2	99
SLCO5A1	33003	0.673	0.501	????+????+?????	0	0.031	1	0.8611	2	2	3
PDE5A	22125	-0.673	0.5012	????-??????????	0	0	0	1	1	4	2
C19orf40	3474	0.671	0.502	+??????????????	0	0	0	1	1	1	1
LEF1	3364	0.671	0.5022	????????+??????	0	0	0	1	1	3	2
BAI1	35923	0.67	0.5031	????++?-???????	0	0.626	2	0.7311	3	1	11
REG3G	3364	-0.669	0.5038	????????-??????	0	0	0	1	1	4	2
PDE1C	3364	0.668	0.504	????????+??????	0	0	0	1	1	3	1
ABCA4	46401	0.668	0.5041	??+?++-??-?????	0	2.64	4	0.6198	5	5.4	10
LMOD3	47998	0.668	0.5043	?-??-+?-?+?????	-16.7	5.143	4	0.2729	5	1	19
TEAD4	10878	-0.667	0.5046	?????????-?????	0	0	0	1	1	1	1
BLNK	4302	0.667	0.505	???????+???????	0	0	0	1	1	2	1
COL5A1	9496	-0.667	0.505	?????-?????????	0	0	0	1	1	4	1
PYGM	9496	0.667	0.505	?????+?????????	0	0	0	1	1	3	1
ASAP3	22628	0.666	0.5052	????+??????-???	0	0.757	1	0.3844	2	7	2
USP36	9496	-0.666	0.5056	?????-?????????	0	0	0	1	1	2	1
LYG1	9496	-0.665	0.506	?????-?????????	0	0	0	1	1	2	2
KIAA1244	55206	-0.665	0.5063	?++?-++-?+---++	0	9.422	11	0.583	12	1	86
IL12RB2	3364	-0.664	0.507	????????-??????	0	0	0	1	1	3	2
DYNC2H1	42994	-0.661	0.5089	????-?+---?????	0	2.999	4	0.558	5	5	22
RNF212	3364	-0.66	0.5092	????????-??????	0	0	0	1	1	2	6
MBTPS1	43605	-0.66	0.5094	+???+?--?--????	0	4.472	5	0.4836	6	3.33333	20
C11orf65	3474	-0.659	0.5098	-??????????????	0	0	0	1	1	3	1
ZNF80	6838	-0.659	0.51	-???????+??????	0	0.58	1	0.4465	2	1.5	13
AIM2	3364	0.659	0.5102	????????+??????	0	0	0	1	1	1	4
IRAK3	51900	-0.658	0.5107	?--?+++-?-?????	20.8	10.103	6	0.1204	7	4.85714	37
KIAA1683	3364	-0.658	0.5108	????????-??????	0	0	0	1	1	2	2
DNAH9	52575	-0.657	0.5109	?-+?++?+?-+-?+-	10.7	12.313	9	0.1963	10	7.5	71
ATP7A	3364	-0.657	0.5114	????????-??????	0	0	0	1	1	1	6
PRODH	46492	-0.656	0.5119	-++?---+?????++	0	5.415	8	0.7125	9	1.88889	80
C2orf63	51852	-0.655	0.5122	+?-?--?-?-?????	2.2	7.154	5	0.2094	6	1.33333	12
DPCD	35899	-0.654	0.513	-???--????????-	0	2.507	3	0.474	4	2	47
IL1RAP	3364	0.654	0.513	????????+??????	0	0	0	1	1	1	1
C1orf112	23702	0.654	0.5133	??+?+??????????	0	0.074	1	0.7859	2	3	6
KIAA1024	31621	-0.653	0.5134	????--?????????	0	0.213	1	0.6447	2	1	4
NXF3	12860	0.653	0.5136	?????+??-??????	0	0.174	1	0.6768	2	1	13
KRIT1	2692	0.653	0.5137	??++??????????+	0	0.146	2	0.9298	3	1	3
HSD17B13	3474	0.653	0.5138	+??????????????	0	0	0	1	1	1	1
C17orf101	42722	-0.65	0.5155	????-+--+???+?+	22.2	10.281	6	0.1133	7	3.85714	10
MFRP	22125	0.65	0.5158	????+??????????	0	0	0	1	1	3	1
ZFPM1	22125	-0.65	0.516	????-??????????	0	0	0	1	1	2	1
PFKFB1	22686	-0.648	0.517	?+?-?+???-????+	0	3.297	4	0.5094	5	1.8	8
C10orf107	14352	-0.648	0.5171	-????????+?????	60.4	7.585	1	0.005887	2	1	3
TP53TG5	3474	0.646	0.5182	+??????????????	0	0	0	1	1	2	1
CTTNBP2	23702	0.645	0.5186	??-?+??????????	-67	1.796	1	0.1802	2	1	16
CARD9	47060	-0.645	0.5188	?+??--??+-?????	0	2.016	4	0.7327	5	2.8	15
ANKRD26	22125	-0.645	0.5192	????-??????????	0	0	0	1	1	2	1
NPNT	22125	0.644	0.5194	????+??????????	0	0	0	1	1	1	1
ASPM	3364	0.644	0.5196	????????+??????	0	0	0	1	1	3	5
ITIH6	33839	-0.643	0.5203	-????--++-?????	0	3.773	5	0.5825	6	3	17
ST7L	1577	0.643	0.5204	??+????????????	0	0	0	1	1	2	1
OR10Z1	3364	-0.641	0.5214	????????-??????	0	0	0	1	1	1	9
PNPLA2	53103	-0.639	0.5229	+???--++?-?-???	0	4.107	6	0.6621	7	1.57143	15
F2	36477	0.638	0.5232	+???-????+?????	-84.7	2.166	2	0.3386	3	2	3
POMC	3474	-0.638	0.5232	-??????????????	0	0	0	1	1	1	1
FREM1	50969	0.638	0.5236	????++?--+????-	27.7	9.681	5	0.0848	6	3.16667	9
ALDH1L2	22125	0.634	0.5258	????+??????????	0	0	0	1	1	5	2
RND1	3364	-0.633	0.527	????????-??????	0	0	0	1	1	1	2
XPO7	3364	0.632	0.5276	????????+??????	0	0	0	1	1	3	1
CATSPERG	23702	0.632	0.5277	??+?+??????????	0	0.983	1	0.3215	2	3	3
TPR	3364	-0.631	0.5278	????????-??????	0	0	0	1	1	2	3
LGALS12	3364	-0.631	0.5282	????????-??????	0	0	0	1	1	3	1
SGSM2	3364	0.63	0.5284	????????+??????	0	0	0	1	1	2	3
NRN1L	22125	-0.627	0.5306	????-??????????	0	0	0	1	1	1	6
PLEKHA7	35923	0.627	0.5308	????++?+???????	0	0.196	2	0.9066	3	1	4
SELP	3975	-0.627	0.531	-?????????-????	0	0.009	1	0.9242	2	4.5	2
GRID2IP	46109	0.626	0.5312	0?-+++--???-?-+	0	7.784	9	0.556	10	1.8	47
NUDT1	46801	0.626	0.5312	????++?-?+?????	0	2.149	3	0.5421	4	1	8
C2orf84	24450	0.625	0.5321	????+?+????????	-100.1	1.5	1	0.2207	2	1	2
PIEZO1	4302	-0.625	0.5322	???????-???????	0	0	0	1	1	2	1
PMEL	9496	-0.624	0.5326	?????-?????????	0	0	0	1	1	1	1
ANKK1	50529	0.622	0.5336	-???+-??-+???-?	0	2.826	5	0.7268	6	5	16
DCST2	9496	0.622	0.5338	?????+?????????	0	0	0	1	1	1	1
CMTM1	22125	0.622	0.534	????+??????????	0	0	0	1	1	2	1
CDKL2	23264	-0.618	0.5363	?-???-???++??-?	-46.8	4.088	4	0.3943	5	1.8	5
DPP4	58184	-0.618	0.5365	++--+-+-?-?+?--	0	8.506	11	0.6674	12	2.58333	83
EGFL8	26427	0.618	0.5368	????+??+???????	0	0.008	1	0.9266	2	1	4
FSTL1	38673	0.617	0.5372	+???-????+--?-?	0	4.505	5	0.4792	6	3	9
PER3	14352	-0.616	0.5379	+????????-?????	-16.2	2.581	1	0.1081	2	1	4
ALKBH8	3364	-0.616	0.538	????????-??????	0	0	0	1	1	1	8
TRIP11	1577	-0.615	0.5384	??-????????????	0	0	0	1	1	2	1
CYB561D2	50581	-0.615	0.5388	+???--?+?+??+??	0	2.534	5	0.7714	6	3.33333	13
SCAF11	3364	-0.615	0.5388	????????-??????	0	0	0	1	1	1	12
CFHR2	42499	-0.614	0.539	????+-???-?????	44.5	7.206	2	0.02724	3	1.66667	5
GUCA1C	24126	-0.614	0.5391	?+??-?????????+	0	0.664	2	0.7176	3	2	6
KIAA1467	3364	0.614	0.5392	????????+??????	0	0	0	1	1	1	2
STK19	3364	0.614	0.5392	????????+??????	0	0	0	1	1	2	3
GRIK1	27231	-0.614	0.5393	????-??-??????+	0	1.501	2	0.4722	3	1	4
BTNL9	24172	-0.614	0.5394	--????++?-???--	0	2.834	6	0.8294	7	1	39
KIAA0922	22125	-0.613	0.5398	????-??????????	0	0	0	1	1	4	2
SLC46A3	9496	0.613	0.54	?????+?????????	0	0	0	1	1	2	1
CELSR1	49126	0.613	0.5401	????++++?+?????	0	0.828	4	0.9346	5	4	32
DDHD2	22125	0.612	0.5408	????+??????????	0	0	0	1	1	2	3
RRP9	22125	-0.61	0.542	????-??????????	0	0	0	1	1	1	1
SPEF2	23848	-0.609	0.5422	+????+???-?????	0	1.195	2	0.5503	3	4	9
LIPT1	804	0.609	0.5426	??????????????+	0	0	0	1	1	1	1
CCDC22	54912	0.609	0.5427	+-?+++-+?-????+	-9.1	9.17	8	0.3282	9	2	126
MEP1B	10878	0.607	0.544	?????????+?????	0	0	0	1	1	4	1
TAAR2	59542	-0.607	0.5441	-++?-+--++????-	0	8.439	9	0.4906	10	3.6	21
LHX1	3364	-0.606	0.5446	????????-??????	0	0	0	1	1	1	4
WDR90	4941	0.606	0.5446	??-?????+??????	0	0.885	1	0.3469	2	4	6
TRIOBP	22125	-0.606	0.5448	????-??????????	0	0	0	1	1	3	1
SFTPD	3364	-0.605	0.5452	????????-??????	0	0	0	1	1	2	1
WDR46	3364	-0.605	0.5452	????????-??????	0	0	0	1	1	2	1
HYAL3	22125	0.604	0.5456	????+??????????	0	0	0	1	1	2	1
PTPN1	22125	0.603	0.5464	????+??????????	0	0	0	1	1	2	1
DLG5	9496	0.603	0.5466	?????+?????????	0	0	0	1	1	1	1
FAM129C	49677	0.602	0.5471	-+?+-+???++-?-?	0	5.049	8	0.7524	9	1.88889	96
XRCC1	22125	-0.6	0.5482	????-??????????	0	0	0	1	1	1	26
STXBP4	44996	0.599	0.5489	????++???+-??-+	0	0.863	5	0.9729	6	1	22
SPICE1	16377	0.599	0.5491	?-?????+?-?????	24.3	5.282	2	0.0713	3	1	3
TMC2	22125	-0.598	0.5496	????-??????????	0	0	0	1	1	7	4
BCL7A	38459	-0.598	0.5499	+???--??+??????	0	0.665	3	0.8813	4	2	81
NGDN	22125	0.597	0.5504	????+??????????	0	0	0	1	1	2	1
DUSP21	27001	0.596	0.5511	?????++-?+?????	0	1.992	3	0.5742	4	1	5
ROPN1L	11821	0.596	0.5512	?????+-????????	0	0.217	1	0.6417	2	1	2
RNASEL	9496	0.596	0.5514	?????+?????????	0	0	0	1	1	1	1
IFNA5	3474	-0.595	0.5516	-??????????????	0	0	0	1	1	2	1
CEP164	22125	0.593	0.553	????+??????????	0	0	0	1	1	6	1
CTBS	22125	0.592	0.554	????+??????????	0	0	0	1	1	2	1
TTC21B	3364	-0.591	0.5544	????????-??????	0	0	0	1	1	3	18
EIF4ENIF1	35095	-0.591	0.5545	-???-+?????????	0	0.928	2	0.6287	3	1	6
FAM47E	36477	0.591	0.5547	-???+????+?????	0	0.253	2	0.8813	3	3	4
MYO5A	51818	-0.59	0.5551	??+--+--?-????-	18.4	11.035	7	0.1371	8	2.875	107
ZNF335	3364	0.59	0.5552	????????+??????	0	0	0	1	1	1	1
EIF4E1B	22125	0.589	0.5556	????+??????????	0	0	0	1	1	3	14
MKS1	1577	0.589	0.5558	??+????????????	0	0	0	1	1	1	1
RESP18	10878	-0.588	0.5566	?????????-?????	0	0	0	1	1	2	1
C3orf52	9496	-0.588	0.5568	?????-?????????	0	0	0	1	1	2	1
PKD1L2	53294	-0.587	0.5569	????----+-????+	0	4.916	6	0.5547	7	11.7143	115
GUCY2F	14242	-0.587	0.5571	????????+-?????	-173.7	1.096	1	0.2952	2	3	7
MRI1	503	-0.586	0.5576	???????????-???	0	0	0	1	1	1	1
KANK1	10878	0.586	0.5578	?????????+?????	0	0	0	1	1	7	1
PTK2B	4302	0.586	0.558	???????+???????	0	0	0	1	1	1	1
ANXA7	9496	0.585	0.5584	?????+?????????	0	0	0	1	1	3	1
ANKDD1A	23702	-0.582	0.5605	??+?-??????????	0	0.505	1	0.4773	2	1	3
SH3D19	3364	0.582	0.5606	????????+??????	0	0	0	1	1	2	1
EMILIN2	9496	0.58	0.562	?????+?????????	0	0	0	1	1	1	1
KIF12	3364	0.579	0.5626	????????+??????	0	0	0	1	1	2	2
PCK2	9496	0.579	0.5628	?????+?????????	0	0	0	1	1	4	2
TSNARE1	3364	0.578	0.563	????????+??????	0	0	0	1	1	1	3
TRIM55	22125	0.577	0.564	????+??????????	0	0	0	1	1	2	1
C1orf158	804	0.577	0.5642	??????????????+	0	0	0	1	1	3	1
TCHHL1	3364	-0.576	0.5646	????????-??????	0	0	0	1	1	3	2
KIAA0391	3364	0.576	0.5648	????????+??????	0	0	0	1	1	2	1
NREP	9496	0.575	0.565	?????+?????????	0	0	0	1	1	1	1
PEX1	22125	-0.575	0.5652	????-??????????	0	0	0	1	1	1	1
ELN	35328	0.575	0.5655	????+?+??-?????	22.6	5.166	2	0.07555	3	4.33333	3
OCIAD2	3364	0.575	0.5656	????????+??????	0	0	0	1	1	1	2
OLFM4	52163	-0.574	0.5658	-?+---?+?+?????	0	5.074	6	0.5343	7	1.85714	19
GIGYF1	51683	-0.574	0.5661	+?-?---??+++??-	0	4.31	8	0.8281	9	1	72
NUP62CL	27212	0.573	0.5664	+????-??-+?????	0	1.357	3	0.7156	4	1	8
IPO7	40594	0.571	0.5677	--??++?-???????	0	3.357	4	0.4999	5	3	6
PTPRB	3364	-0.571	0.5678	????????-??????	0	0	0	1	1	2	1
HEATR7B2	57871	-0.569	0.5695	---?+-+-?+-??+-	0	5.367	10	0.8653	11	5.36364	126
LILRB2	55680	0.568	0.57	+?-++++-?-???+?	6.9	10.74	8	0.2169	9	1	39
SEPP1	53792	0.568	0.5703	+???---+?+???+?	0	3.954	6	0.683	7	1	12
SLC26A7	58463	0.567	0.5707	+???-+--++?-?--	14.7	12.899	9	0.1672	10	1	64
CNKSR1	11821	-0.567	0.5709	?????-+????????	-196.9	1.01	1	0.3148	2	1.5	4
RPS6KB2	50275	-0.567	0.571	+???-+?-?-?????	0	0.784	4	0.9405	5	4.8	111
YWHAB	10878	0.567	0.571	?????????+?????	0	0	0	1	1	1	1
C6orf170	52600	0.566	0.5711	-???++++?-?????	0	2.793	5	0.7319	6	2.66667	15
MSN	3364	-0.566	0.5716	????????-??????	0	0	0	1	1	1	1
CENPE	4302	0.565	0.5722	???????+???????	0	0	0	1	1	2	1
KIAA1797	3364	-0.565	0.5724	????????-??????	0	0	0	1	1	7	6
OR51I1	49432	0.564	0.573	????+-0-?-??-??	0	2.604	5	0.7607	6	1	31
C16orf7	4941	0.563	0.5731	??+?????+??????	0	0.209	1	0.6474	2	2	4
SUGP1	3364	-0.562	0.5742	????????-??????	0	0	0	1	1	2	1
CPNE3	52471	-0.561	0.5749	-???-+?+?-++?-?	0	5.048	7	0.6542	8	5.875	14
BFSP1	22125	0.559	0.576	????+??????????	0	0	0	1	1	2	1
H2AFY2	3364	-0.557	0.5772	????????-??????	0	0	0	1	1	1	2
SYTL5	54912	-0.556	0.5782	+-?---+-?-????+	0	6.981	8	0.5386	9	2.77778	177
ZC3H11A	36477	-0.556	0.5784	-???-????-?????	0	0.102	2	0.9501	3	1	4
HLCS	10878	-0.553	0.5802	?????????-?????	0	0	0	1	1	1	1
ZNF557	3474	0.552	0.5812	+??????????????	0	0	0	1	1	1	1
C6orf97	15180	-0.552	0.5813	???????-?-?????	0	0.004	1	0.9505	2	4	2
XPNPEP2	10693	0.551	0.5814	?-???+?????????	0	0.088	1	0.7667	2	1	5
SYT12	33003	0.549	0.5827	????+????+?????	0	0.107	1	0.7434	2	2	3
NUP88	3364	0.548	0.584	????????+??????	0	0	0	1	1	1	1
CHPF2	22125	0.544	0.5864	????+??????????	0	0	0	1	1	5	2
OVCH2	42761	-0.542	0.5877	+???--?--??????	0	2.142	4	0.7096	5	1.6	19
KIF1A	3364	0.54	0.5894	????????+??????	0	0	0	1	1	2	6
LMNA	3474	-0.54	0.5894	-??????????????	0	0	0	1	1	2	1
PI4K2A	32425	-0.54	0.5894	????-+????????-	1.1	4.043	2	0.1325	3	1.66667	3
ZNF30	3364	0.539	0.5896	????????+??????	0	0	0	1	1	3	3
LOXHD1	57871	0.539	0.5899	---?++++?++??+-	29.1	16.927	10	0.076	11	1	77
AGRN	31621	-0.539	0.5901	????+-?????????	-2.6	2.925	1	0.08724	2	3	2
TEX2	3364	-0.538	0.5904	????????-??????	0	0	0	1	1	1	1
CFHR5	9496	-0.537	0.5912	?????-?????????	0	0	0	1	1	2	1
TNIK	22125	0.537	0.5912	????+??????????	0	0	0	1	1	2	1
TMEM11	22125	-0.537	0.5914	????-??????????	0	0	0	1	1	1	2
CXorf58	58276	0.536	0.5921	+0?+++++--????+	29.1	15.504	9	0.07798	10	1.7	226
ACSM1	3364	0.535	0.5928	????????+??????	0	0	0	1	1	5	14
OGDHL	2325	-0.535	0.5928	??????-????????	0	0	0	1	1	1	1
LRP5L	11821	0.534	0.5936	?????+-????????	0	0.268	1	0.6047	2	2	2
ALCAM	3364	-0.533	0.5938	????????-??????	0	0	0	1	1	2	1
C8A	51378	0.533	0.5939	??+?-+?+?++-?-+	16.2	11.939	8	0.1539	9	1	42
C6orf70	25489	-0.533	0.5943	????-???-??????	0	0.626	1	0.4288	2	2.5	2
MPO	17272	0.532	0.5951	-????+?-???????	0	0.576	2	0.7497	3	1	3
SLC12A3	39630	-0.531	0.5956	????-?-+?+?????	0	2.023	3	0.5677	4	5.25	4
FABP4	22125	0.53	0.596	????+??????????	0	0	0	1	1	1	1
SOS2	22125	0.53	0.5962	????+??????????	0	0	0	1	1	1	1
MYZAP	10878	0.529	0.597	?????????+?????	0	0	0	1	1	1	1
TSGA10IP	3364	-0.528	0.5974	????????-??????	0	0	0	1	1	2	1
PTH2R	43299	-0.528	0.5975	-?+?-+--???????	-35.5	5.165	5	0.3961	6	5	15
BTN1A1	22125	0.528	0.5976	????+??????????	0	0	0	1	1	3	2
SLC15A5	3364	-0.528	0.5976	????????-??????	0	0	0	1	1	1	2
CIRBP	9496	0.527	0.598	?????+?????????	0	0	0	1	1	1	1
PLCG2	14242	-0.526	0.5986	????????+-?????	-135.6	1.273	1	0.2591	2	3	9
PPP1R32	10878	-0.525	0.5996	?????????-?????	0	0	0	1	1	5	2
NOX1	27450	-0.525	0.5998	?+-??-?-?-?????	0	0.609	4	0.9621	5	1	14
MSH3	3364	-0.524	0.6	????????-??????	0	0	0	1	1	1	3
BRWD3	37728	0.522	0.6015	+-++?++-+-????+	0	7.564	9	0.5786	10	2.5	178
MYCT1	22125	-0.522	0.602	????-??????????	0	0	0	1	1	2	1
TMTC1	15180	0.521	0.602	???????+?+?????	0	0.018	1	0.8932	2	2.5	3
NAV1	3364	0.52	0.6032	????????+??????	0	0	0	1	1	1	6
TRIM15	22125	0.52	0.6032	????+??????????	0	0	0	1	1	1	1
RNF213	51362	0.519	0.6037	?+??+-?+-+?????	0	3.857	5	0.5702	6	5.83333	31
PSTPIP1	14352	0.519	0.6039	+????????-?????	73	11.101	1	0.0008628	2	1	2
PAK1	51515	0.519	0.604	?-??--+-?+???-?	-17.1	6.834	6	0.3365	7	1	25
GSTZ1	25489	-0.518	0.6048	????+???-??????	14.8	3.522	1	0.06055	2	2.5	2
KBTBD12	3364	0.517	0.605	????????+??????	0	0	0	1	1	2	1
NSUN4	22125	0.516	0.6056	????+??????????	0	0	0	1	1	5	11
C6orf10	52801	-0.513	0.6079	???----+++?????	4.5	8.374	6	0.212	7	2.85714	20
TTC40	26628	0.512	0.6084	?+???-??+++??+?	0	3.126	5	0.6806	6	5.5	16
SLC43A3	49671	-0.512	0.6085	++?--?--++?-?+?	-19.6	9.201	9	0.4189	10	1.9	80
KRT82	1577	0.512	0.6086	??+????????????	0	0	0	1	1	3	1
MYO9B	1577	-0.511	0.6096	??-????????????	0	0	0	1	1	2	1
TCP11L2	9496	0.51	0.61	?????+?????????	0	0	0	1	1	1	1
LCE4A	2325	-0.508	0.6118	??????-????????	0	0	0	1	1	1	1
AGPAT9	22125	0.507	0.6122	????+??????????	0	0	0	1	1	3	2
R3HDM4	54831	-0.507	0.6124	-???-+?-+-???-?	-7.1	7.473	6	0.2793	7	2	25
MRPL21	55872	0.506	0.6128	-?+?-+-+?+?-?+?	0	6.588	8	0.5817	9	1	87
DYNLT1	46801	0.504	0.614	????+-?+?+?????	-52.8	3.273	3	0.3514	4	1	19
CLCNKB	1577	-0.504	0.6146	??-????????????	0	0	0	1	1	2	1
NRBF2	1577	-0.502	0.6158	??-????????????	0	0	0	1	1	1	1
ATP6V0A2	3364	-0.501	0.6162	????????-??????	0	0	0	1	1	2	3
FHAD1	3364	0.501	0.6162	????????+??????	0	0	0	1	1	4	12
LY96	22125	0.5	0.6174	????+??????????	0	0	0	1	1	1	1
ESM1	41583	-0.496	0.6196	+???-??+?+????+	8.5	6.555	4	0.1613	5	1	7
PXDNL	52600	0.496	0.6197	+???++-+?-?????	0	0.616	5	0.9873	6	2.5	22
PDE6B	3364	-0.496	0.6198	????????-??????	0	0	0	1	1	2	3
RHCG	9496	-0.496	0.6198	?????-?????????	0	0	0	1	1	1	2
MTBP	46801	0.496	0.6202	????-+?+?+?????	0	0.948	3	0.814	4	2	8
SHKBP1	57541	0.494	0.621	-?-?+++-+-?????	28.6	12.609	7	0.08224	8	1	26
ACTR5	3364	-0.493	0.6218	????????-??????	0	0	0	1	1	1	2
ARL5B	3364	0.491	0.6234	????????+??????	0	0	0	1	1	1	1
HOPX	3364	0.491	0.6234	????????+??????	0	0	0	1	1	1	1
LTB	3364	0.491	0.6234	????????+??????	0	0	0	1	1	1	1
MRO	3364	0.49	0.6242	????????+??????	0	0	0	1	1	4	2
STK31	9496	0.49	0.6242	?????+?????????	0	0	0	1	1	2	1
C8orf22	54108	0.489	0.6249	+-?+-+-+?-?????	0	1.875	7	0.9665	8	1	61
ZNF860	51385	0.488	0.6254	+???-+?-?-??-?-	11	8.984	6	0.1745	7	1	16
CNTNAP1	3364	0.488	0.6256	????????+??????	0	0	0	1	1	1	3
TAS2R14	3364	-0.488	0.6258	????????-??????	0	0	0	1	1	1	1
WDR24	1577	0.487	0.626	??+????????????	0	0	0	1	1	2	1
C22orf43	33003	-0.487	0.6264	????+????-?????	46	5.552	1	0.01846	2	3	3
PLAC8	3364	-0.486	0.6268	????????-??????	0	0	0	1	1	1	5
NUDT13	3364	-0.486	0.6272	????????-??????	0	0	0	1	1	5	1
IL24	22125	0.485	0.6274	????+??????????	0	0	0	1	1	3	1
ODF3L1	3364	-0.485	0.6278	????????-??????	0	0	0	1	1	1	5
RDH13	25489	-0.484	0.6282	????-???+??????	0	0.673	1	0.4121	2	2	3
ASPDH	28004	-0.484	0.6283	??+?-??-???????	0	1.313	2	0.5188	3	1	4
OR2D2	3364	-0.484	0.6286	????????-??????	0	0	0	1	1	2	9
NEBL	58276	0.483	0.6289	+??+++--+-?+++?	16.6	14.392	10	0.1558	11	9	90
RTKN2	2325	-0.483	0.629	??????-????????	0	0	0	1	1	1	1
MPL	57067	0.483	0.6293	+++?-+-+?++??+?	-15.5	9.521	9	0.3906	10	3.4	47
PROL1	22125	-0.482	0.63	????-??????????	0	0	0	1	1	2	3
LRRC49	3364	-0.481	0.6308	????????-??????	0	0	0	1	1	2	1
HRCT1	503	0.48	0.631	???????????+???	0	0	0	1	1	1	1
BGLAP	22125	0.479	0.6316	????+??????????	0	0	0	1	1	2	1
MMP24	2325	0.479	0.6318	??????+????????	0	0	0	1	1	1	1
OR8K3	54680	-0.479	0.6318	+?-?+-+-?+?0???	0	3.024	7	0.8828	8	2.625	25
MUC5B	3364	0.479	0.632	????????+??????	0	0	0	1	1	3	1
SEL1L3	3364	-0.478	0.6328	????????-??????	0	0	0	1	1	2	8
SFXN3	10878	0.478	0.6328	?????????+?????	0	0	0	1	1	3	1
OXGR1	22125	0.477	0.6332	????+??????????	0	0	0	1	1	1	1
CASK	20374	-0.476	0.6339	?????+???-?????	-85.6	1.616	1	0.2036	2	1	6
GTPBP4	9496	-0.476	0.634	?????-?????????	0	0	0	1	1	4	1
TECRL	9496	-0.476	0.634	?????-?????????	0	0	0	1	1	1	1
VSIG4	58582	0.475	0.6345	--?-+-++++??+?+	15.4	14.185	10	0.1647	11	1.90909	491
POTEA	3474	0.475	0.6348	+??????????????	0	0	0	1	1	3	2
SLC30A5	9496	-0.475	0.6348	?????-?????????	0	0	0	1	1	1	1
SSPO	62355	-0.474	0.6354	--+++--+--+----	0	13.794	14	0.4652	15	24.8	428
SRP54	44076	0.474	0.6355	??-?+-???+?????	-12.8	4.433	3	0.2184	4	1	5
MAP4K4	22125	-0.473	0.6362	????-??????????	0	0	0	1	1	6	1
SNUPN	35923	0.473	0.6364	????+-?+???????	-92	2.083	2	0.3528	3	1.66667	3
OR1J1	45273	0.472	0.6369	?++?++???-?????	11.1	6.749	4	0.1497	5	1	14
PASK	34580	-0.472	0.6371	??+?-????+?????	-34.6	2.972	2	0.2263	3	5	5
OBSL1	22125	0.47	0.638	????+??????????	0	0	0	1	1	3	1
RGS22	3364	0.47	0.638	????????+??????	0	0	0	1	1	3	12
FAM83A	51852	-0.47	0.6384	+?+?+-?-?+?????	42.4	12.154	5	0.03274	6	2	85
TRIML2	3364	0.47	0.6384	????????+??????	0	0	0	1	1	1	2
TEX29	27187	-0.47	0.6385	?-??-???+?+????	0	2.818	3	0.4206	4	1	15
OR1A2	22125	-0.469	0.6388	????-??????????	0	0	0	1	1	1	1
TRIM38	14853	0.469	0.6393	+????????+-????	0	0.704	2	0.7034	3	1	8
FAM71A	11379	0.468	0.6398	?????????+-????	0	0.725	1	0.3944	2	2	3
NCF4	10878	-0.467	0.6404	?????????-?????	0	0	0	1	1	4	1
SLAMF6	15180	-0.467	0.6405	???????+?-?????	0	0.967	1	0.3255	2	1	2
PRDX6	5879	-0.467	0.6407	??-????-???????	0	0.001	1	0.9814	2	1	2
2009-09-01	22125	-0.466	0.641	????-??????????	0	0	0	1	1	3	1
SPIRE1	1577	-0.466	0.641	??-????????????	0	0	0	1	1	1	1
SERPINB10	804	-0.465	0.642	??????????????-	0	0	0	1	1	2	1
ARNTL2	3364	-0.464	0.6426	????????-??????	0	0	0	1	1	1	3
MAMDC4	31621	0.464	0.6426	????++?????????	0	0.051	1	0.8214	2	6	2
TTLL3	60934	0.464	0.6428	-++?+++---+-?+?	1	13.131	11	0.2849	12	4.41667	113
RERG	33003	0.463	0.6431	????0????+?????	0	0.437	1	0.5087	2	1	3
CACNA2D4	22125	0.463	0.6434	????+??????????	0	0	0	1	1	4	1
BTNL2	53687	-0.463	0.6436	?-??-+----?????	0	4.515	6	0.6073	7	3.57143	56
ZIM3	55369	0.462	0.6442	-?+?+-++?+???-?	0	6.428	7	0.4908	8	1.625	29
CLDN20	3474	0.46	0.6458	+??????????????	0	0	0	1	1	2	1
OPRM1	6838	0.459	0.6462	+???????+??????	0	0.012	1	0.9114	2	2.5	10
ANGPTL6	22125	-0.455	0.6488	????-??????????	0	0	0	1	1	2	3
DPYSL2	3474	-0.455	0.649	-??????????????	0	0	0	1	1	1	1
S100G	49086	-0.454	0.6496	+-?--?+---??-?+	-14.3	9.627	9	0.3815	10	2.7	433
C14orf159	47668	-0.454	0.6497	-???--???+?+?-?	0	2.68	5	0.7492	6	2.83333	9
ERCC6	25599	0.454	0.65	+???+??????????	0	0.023	1	0.8795	2	4	3
GREB1	3364	0.454	0.65	????????+??????	0	0	0	1	1	2	1
PRKD2	3364	0.454	0.65	????????+??????	0	0	0	1	1	1	1
S100A5	2307	-0.454	0.65	?-??????????+?-	0	0.652	2	0.722	3	1	5
ZNF534	22125	0.454	0.65	????+??????????	0	0	0	1	1	2	1
CNTN2	58182	-0.453	0.6507	--++-+--?--??-+	0	9.354	11	0.5893	12	5.75	97
SLC26A8	3364	0.452	0.6514	????????+??????	0	0	0	1	1	3	3
MAPKBP1	22125	-0.451	0.652	????-??????????	0	0	0	1	1	1	1
SIDT2	22125	-0.451	0.652	????-??????????	0	0	0	1	1	1	1
TULP3	25489	0.451	0.6522	????+???+??????	0	0.02	1	0.8884	2	5	8
C2orf53	9496	-0.45	0.6524	?????-?????????	0	0	0	1	1	1	1
FAM26F	3364	-0.449	0.6534	????????-??????	0	0	0	1	1	1	2
ESPL1	2325	-0.449	0.6536	??????-????????	0	0	0	1	1	3	1
STRADB	2325	-0.449	0.6536	??????-????????	0	0	0	1	1	2	1
PHPT1	3364	-0.446	0.6558	????????-??????	0	0	0	1	1	1	1
HELLS	12860	0.445	0.6561	?????-??+??????	44.4	5.393	1	0.02022	2	2	2
C6orf203	31621	0.444	0.6568	????+-?????????	-47.3	2.037	1	0.1536	2	1.5	2
EFCAB5	51662	-0.441	0.6594	-???-++?--?????	-11.5	6.278	5	0.2801	6	6.83333	10
RAD23A	48378	-0.441	0.6595	??-?+-?+?-?????	-40.9	4.259	4	0.3721	5	1	9
SLC9A9	46682	-0.44	0.6598	-+-?-?++?+????+	0	5.003	7	0.6596	8	2.5	104
CEP104	3364	0.439	0.661	????????+??????	0	0	0	1	1	3	2
EIF4A3	3364	0.439	0.661	????????+??????	0	0	0	1	1	2	5
IFI27L1	9496	0.438	0.6612	?????+?????????	0	0	0	1	1	1	1
CDK12	3364	0.438	0.6614	????????+??????	0	0	0	1	1	2	1
DRP2	32787	0.438	0.6614	-+?+?+-+?-????+	0	5.868	7	0.5552	8	1.75	27
DCLRE1A	31621	0.436	0.6632	????+-?????????	-181.2	1.067	1	0.3017	2	2	6
RWDD2B	3364	0.435	0.6634	????????+??????	0	0	0	1	1	3	24
EEF1A2	9496	0.435	0.6638	?????+?????????	0	0	0	1	1	1	2
FMR1	13281	-0.433	0.6647	-??-?+?????????	-10	3.638	2	0.1622	3	1	11
TEP1	61045	0.433	0.6649	--+--+-+-+???+-	0	8.649	11	0.6543	12	9.25	83
ZNF546	29775	-0.433	0.6651	?--??-++?-?????	0	1.58	5	0.9037	6	2	29
IDS	27001	0.433	0.6653	?????+-+?+?????	0	0.234	3	0.9719	4	1	10
CYP3A43	2325	0.432	0.6656	??????+????????	0	0	0	1	1	2	1
SCAF8	3364	-0.431	0.6664	????????-??????	0	0	0	1	1	1	1
TEX33	3364	0.43	0.6672	????????+??????	0	0	0	1	1	5	2
CNTNAP4	55877	-0.429	0.668	-+-?-+++?-?-???	0	2.624	8	0.9557	9	5	27
LGALS9	9496	0.429	0.668	?????+?????????	0	0	0	1	1	1	1
CCDC138	3364	0.428	0.6684	????????+??????	0	0	0	1	1	3	12
CCDC78	44143	0.428	0.6684	+???+??-+-?????	-47.7	4.063	4	0.3975	5	5	9
EPHA3	22125	0.428	0.6684	????+??????????	0	0	0	1	1	2	2
WDFY2	53103	0.428	0.6687	+???-+++?+?-???	19.1	9.888	6	0.1295	7	1	19
BPIFB4	31621	-0.427	0.6691	????-+?????????	-34.6	2.228	1	0.1355	2	2	2
CDH12	4168	-0.427	0.6694	????????-?????-	0	0.144	1	0.7046	2	1	6
ABHD12B	34698	0.427	0.6696	????+????-?-?+?	27	6.853	3	0.07673	4	1	12
OR10V1	38054	-0.427	0.6697	+?-?-????-?????	-19.7	4.177	3	0.243	4	1	6
PRIM2	9496	0.426	0.6704	?????+?????????	0	0	0	1	1	1	12
ADAM17	3364	-0.425	0.6706	????????-??????	0	0	0	1	1	1	1
UCP3	3364	-0.425	0.6706	????????-??????	0	0	0	1	1	1	1
MYH3	3364	0.424	0.6716	????????+??????	0	0	0	1	1	4	1
ANKRD6	3364	0.423	0.672	????????+??????	0	0	0	1	1	1	5
CAPN12	1577	0.423	0.6726	??+????????????	0	0	0	1	1	3	1
BPIFB3	41976	-0.422	0.673	-+??+??-?-?????	0	2.111	4	0.7153	5	5.4	16
MASP1	3364	-0.422	0.673	????????-??????	0	0	0	1	1	2	2
COL18A1	10878	0.42	0.6742	?????????+?????	0	0	0	1	1	3	1
PTX3	3364	0.42	0.6742	????????+??????	0	0	0	1	1	1	1
MPDZ	60159	0.42	0.6743	+---+-+-+-??+?+	0	8.088	11	0.7054	12	4.25	128
PARM1	22125	-0.42	0.6746	????-??????????	0	0	0	1	1	2	1
TRO	14242	0.42	0.6748	????????+-?????	0	0.919	1	0.3378	2	1	3
TRIM17	24450	0.419	0.6751	????+?+????????	0	0.006	1	0.939	2	2	3
COL9A2	61738	0.419	0.6754	-++?-++++-++?-+	0	9.693	12	0.6429	13	4.30769	82
DNAH17	25489	-0.418	0.6759	????-???-??????	0	0.782	1	0.3765	2	7	2
CCDC28B	47605	0.418	0.6761	????-+?-?-????+	-28.3	4.676	4	0.3222	5	1	25
CDH15	50058	0.418	0.6761	?--++-??-+??+?+	17.6	12.138	8	0.1452	9	1.77778	71
OSMR	22125	-0.417	0.6764	????-??????????	0	0	0	1	1	3	1
SH3BGRL	55374	-0.416	0.6777	--+?+--+?-?????	0	6.995	7	0.4294	8	1	21
DCHS2	59542	0.416	0.6778	-+-?-+++++????+	0	3.229	9	0.9545	10	3.7	55
ACBD5	22125	-0.415	0.678	????-??????????	0	0	0	1	1	1	1
TRIM61	25599	-0.414	0.6787	+???-??????????	0	0.347	1	0.5556	2	1	64
WRN	28150	0.414	0.6787	-????+?+?+?????	0	1.943	3	0.5844	4	3.75	5
MYSM1	9496	-0.414	0.679	?????-?????????	0	0	0	1	1	2	1
OGT	24676	0.412	0.6803	?????+?+?-?????	0	0.256	2	0.8799	3	1	6
SLC26A4	3364	0.412	0.6804	????????+??????	0	0	0	1	1	6	1
ATP8B3	57370	-0.412	0.6805	0--?0++-?-???-+	0	2.65	9	0.9766	10	4.3	127
CD97	3364	-0.411	0.681	????????-??????	0	0	0	1	1	1	5
CYYR1	9496	0.41	0.682	?????+?????????	0	0	0	1	1	1	1
COL11A2	3364	-0.409	0.6822	????????-??????	0	0	0	1	1	2	6
FAM98C	3364	-0.408	0.683	????????-??????	0	0	0	1	1	5	1
HDAC4	3364	-0.408	0.683	????????-??????	0	0	0	1	1	2	1
SPHK2	3364	-0.408	0.683	????????-??????	0	0	0	1	1	2	1
DHX9	24450	-0.408	0.6835	????-?+????????	-62	1.852	1	0.1735	2	1	6
ZNF193	3364	-0.407	0.6838	????????-??????	0	0	0	1	1	2	2
ZNF549	3364	-0.407	0.6838	????????-??????	0	0	0	1	1	2	1
ADAT1	29688	0.407	0.6842	??-??--+?+??-?-	11.8	9.068	6	0.1698	7	1	45
FGGY	42499	-0.405	0.6852	????-+???-?????	0	0.809	2	0.6674	3	4.33333	5
DHX32	3364	0.404	0.686	????????+??????	0	0	0	1	1	1	1
ARHGEF37	46284	-0.404	0.6863	+??-+-???+?????	-1.6	5.906	4	0.2063	5	2.6	13
CD52	22125	-0.403	0.6866	????-??????????	0	0	0	1	1	1	1
C3orf20	3364	0.402	0.6874	????????+??????	0	0	0	1	1	2	1
MTTP	36477	-0.402	0.6875	+???-????-?????	12.7	4.583	2	0.1011	3	1	7
FOXRED2	4302	-0.402	0.6876	???????-???????	0	0	0	1	1	1	1
GOLM1	3364	-0.402	0.6876	????????-??????	0	0	0	1	1	2	1
MTUS1	9496	0.402	0.6876	?????+?????????	0	0	0	1	1	1	1
DYTN	3364	-0.402	0.688	????????-??????	0	0	0	1	1	1	1
EGF	36477	0.401	0.6884	+???-????+?????	-51.8	2.636	2	0.2677	3	4	3
RPS6KA6	3364	0.4	0.689	????????+??????	0	0	0	1	1	1	1
ARHGAP26	12970	0.399	0.6895	+????+?????????	0	0.049	1	0.8241	2	1.5	2
CYP4F12	3364	-0.399	0.6898	????????-??????	0	0	0	1	1	2	9
RNF32	57871	0.397	0.6912	++-?-+++?+-??0-	0	7.949	10	0.6338	11	3.45455	64
CCNB3	37417	-0.397	0.6914	-++??-++--????+	0	6.9	8	0.5474	9	1	59
SOHLH1	1192	-0.396	0.6918	?????????????-?	0	0	0	1	1	2	2
CLEC9A	25489	-0.396	0.6922	????-???-??????	0	0.185	1	0.6673	2	2	3
PPAN	22125	0.395	0.6926	????+??????????	0	0	0	1	1	2	1
SAMD13	47558	0.395	0.6927	????++??-+?+?+?	0	4.397	5	0.4937	6	1	16
TRPM2	47998	-0.394	0.6933	?-??--?+?+?????	1.4	6.087	4	0.1927	5	7.8	8
HTR3D	55107	-0.394	0.6936	+??+---+?---?+?	0	3.176	9	0.9569	10	4.5	116
SCARB1	22125	0.394	0.6936	????+??????????	0	0	0	1	1	1	1
CNTRL	3364	0.392	0.6952	????????+??????	0	0	0	1	1	11	4
SYT8	62355	0.391	0.6957	+--+-++--+-+++-	0	13.953	14	0.4532	15	4.93333	316
MAN2A2	22929	0.39	0.6964	????+?????????+	0	0.001	1	0.9785	2	3	3
PARVG	3364	-0.389	0.697	????????-??????	0	0	0	1	1	1	1
ZNF442	6838	-0.389	0.6973	+???????-??????	0	0.696	1	0.404	2	3	4
PLTP	6838	0.388	0.6983	+???????-??????	0	0.335	1	0.5629	2	4	13
ARID4A	42499	-0.387	0.6986	????+-???-?????	0	1.694	2	0.4288	3	2	3
KRT75	22125	0.387	0.6986	????+??????????	0	0	0	1	1	2	2
RNF185	3364	-0.387	0.6988	????????-??????	0	0	0	1	1	1	2
L3MBTL4	59971	-0.386	0.6993	--?+-+--++?+?++	16	15.482	11	0.1615	12	2.91667	60
RHBDD3	54680	0.386	0.6994	-?+?++-+?-?-???	0	4.786	7	0.686	8	1	11
SAMD8	3364	-0.386	0.6994	????????-??????	0	0	0	1	1	1	1
WDR31	3364	0.386	0.6998	????????+??????	0	0	0	1	1	2	1
LRRC39	46690	0.385	0.7003	-+++-?+-?++????	0	7.925	8	0.4409	9	2.77778	87
CFTR	53604	0.384	0.7009	+???0--+?+--???	0	5.888	7	0.5529	8	9.625	38
HECW2	3364	0.384	0.7012	????????+??????	0	0	0	1	1	1	2
MUC17	9496	-0.383	0.7018	?????-?????????	0	0	0	1	1	5	1
ADC	20374	0.38	0.7043	?????+???+?????	0	0.04	1	0.8415	2	2	2
AGXT2	52993	-0.378	0.7052	????+--0-+?-???	0	5.958	6	0.4279	7	2.28571	21
EMR2	49939	-0.378	0.7053	-+-?+-???-???+?	0	3.864	6	0.6951	7	6.71429	16
CHD6	3364	0.378	0.7054	????????+??????	0	0	0	1	1	2	1
CD244	46801	-0.378	0.7055	????+-?-?-?????	0	1.592	3	0.6613	4	2.75	6
CDK3	46801	-0.378	0.7056	????-+?+?+?????	0	1.85	3	0.6042	4	1.5	5
PAQR6	3364	-0.375	0.7078	????????-??????	0	0	0	1	1	1	7
FBLN2	51852	-0.375	0.7079	+?+?--?-?+?????	-25.2	5.59	5	0.3482	6	6.33333	11
GBGT1	3364	-0.375	0.708	????????-??????	0	0	0	1	1	1	3
C16orf71	3364	0.372	0.7102	????????+??????	0	0	0	1	1	3	1
CDHR5	3364	0.372	0.7102	????????+??????	0	0	0	1	1	3	1
SCYL3	3364	0.371	0.7104	????????+??????	0	0	0	1	1	2	1
ANGPT2	20374	0.371	0.7105	?????-???+?????	-104.8	1.465	1	0.2261	2	1	3
EFCAB3	3364	0.37	0.7114	????????+??????	0	0	0	1	1	2	3
MMP15	24450	0.369	0.7122	????+?-????????	0	0.806	1	0.3694	2	1.5	2
AKR1D1	22125	-0.369	0.7124	????-??????????	0	0	0	1	1	3	1
BPIFA1	9496	0.369	0.7124	?????+?????????	0	0	0	1	1	1	1
ATP5J	3364	-0.368	0.7126	????????-??????	0	0	0	1	1	1	5
DIAPH2	57079	0.368	0.7128	-??-+--++-????+	0	5.236	8	0.7321	9	1	179
TTYH1	33003	0.367	0.7133	????-????+?????	0	0.283	1	0.5945	2	3	2
PVRL2	22125	0.366	0.714	????+??????????	0	0	0	1	1	1	1
CCDC102B	14352	0.366	0.7141	-????????+?????	0	0.219	1	0.6401	2	2	3
C17orf28	3364	0.365	0.715	????????+??????	0	0	0	1	1	3	28
MYOM2	23738	0.365	0.715	?????-??-+?????	0	1.742	2	0.4185	3	9	3
ERAP2	3364	-0.365	0.7154	????????-??????	0	0	0	1	1	3	1
SYTL4	3474	-0.365	0.7154	-??????????????	0	0	0	1	1	1	1
DNAJC21	25599	0.364	0.7158	+???-??????????	8.2	3.267	1	0.07069	2	2	6
MLLT10	4302	0.363	0.7164	???????+???????	0	0	0	1	1	1	5
DOM3Z	53574	-0.361	0.718	++-?--+??++++-?	0	8.015	10	0.6273	11	1.81818	42
ARPC5L	3364	-0.36	0.7188	????????-??????	0	0	0	1	1	1	3
NXF1	22125	0.36	0.7192	????+??????????	0	0	0	1	1	1	3
LRRK2	1197	0.358	0.7204	?+?????????????	0	0	0	1	1	5	1
ANKRD35	22125	0.357	0.7212	????+??????????	0	0	0	1	1	8	1
VCAN	53403	-0.356	0.7219	?--++++-?-???0?	0	6.873	8	0.5504	9	1	77
NAT1	16123	-0.355	0.7223	?????-+-???????	-17	3.419	2	0.181	3	1.33333	4
SARS	3364	-0.353	0.7238	????????-??????	0	0	0	1	1	1	2
GPR144	46774	-0.353	0.724	-???-?-+++??-??	-2.9	7.772	6	0.2553	7	3.57143	28
DGAT2L6	15180	0.353	0.7241	???????+?-?????	-81.6	1.652	1	0.1987	2	1	2
ASB6	10878	-0.353	0.7242	?????????-?????	0	0	0	1	1	1	1
GPR113	2325	0.352	0.7246	??????+????????	0	0	0	1	1	3	1
PHF19	3364	0.352	0.7246	????????+??????	0	0	0	1	1	1	5
DEFA4	10878	-0.352	0.7252	?????????-?????	0	0	0	1	1	2	1
GRIA2	47605	0.351	0.7257	????--?+?+????-	3.9	6.241	4	0.1819	5	1.8	14
C3orf25	31621	-0.351	0.7259	????-+?????????	-17.1	2.563	1	0.1094	2	2	2
CCDC61	56832	-0.35	0.7263	+?+--+?--+-???-	-16.2	9.463	9	0.3957	10	2.8	34
C20orf85	3364	0.35	0.7264	????????+??????	0	0	0	1	1	2	1
CAST	9991	-0.35	0.7264	??????---??????	0	0.047	2	0.9768	3	3.33333	11
SERPINA10	41971	0.35	0.7266	-???+??-?+???+?	0	1.515	4	0.824	5	2	9
CRISP2	3364	0.349	0.7268	????????+??????	0	0	0	1	1	2	20
TMEM134	35095	-0.349	0.7268	-???--?????????	0	0.629	2	0.7301	3	2.66667	5
SPSB2	52906	-0.349	0.7272	-???-+-+?+??-??	0	3.404	6	0.7567	7	2.42857	42
BPIFB6	29791	-0.348	0.728	????+??--??????	0	0.736	2	0.692	3	2.33333	5
OXR1	41971	0.348	0.728	-???+??+?+???-?	0	2.823	4	0.5878	5	2	5
FER1L6	3364	-0.346	0.7296	????????-??????	0	0	0	1	1	9	1
SYVN1	3364	0.346	0.7296	????????+??????	0	0	0	1	1	1	12
SP140	3364	0.345	0.7298	????????+??????	0	0	0	1	1	3	3
LDLRAD1	3364	0.345	0.7302	????????+??????	0	0	0	1	1	3	60
MUC13	3364	-0.344	0.7308	????????-??????	0	0	0	1	1	1	2
DEPDC5	55685	0.344	0.731	-+-+++-+?-?????	-7.6	9.294	8	0.3181	9	5	36
SYT3	3364	-0.343	0.7314	????????-??????	0	0	0	1	1	1	1
KIRREL	34985	-0.343	0.7317	????--??+??????	0	0.187	2	0.9106	3	2	5
C6orf118	3364	0.343	0.7318	????????+??????	0	0	0	1	1	2	2
C7orf72	12860	0.342	0.7321	?????+??+??????	0	0.003	1	0.9574	2	1	2
C17orf57	60038	0.342	0.7323	+?+?++-++-+??--	39.7	19.893	10	0.03028	11	6.81818	315
CIDEB	3364	0.342	0.7324	????????+??????	0	0	0	1	1	4	2
SPPL3	33003	0.341	0.7329	????+????+?????	0	0.03	1	0.8618	2	2	2
TGM5	22125	-0.341	0.7332	????-??????????	0	0	0	1	1	2	1
DOCK1	3364	-0.34	0.7342	????????-??????	0	0	0	1	1	3	5
GMNN	56985	0.338	0.7357	+--?-++-?-+?-?+	-11.1	10.806	10	0.3728	11	1	79
IFT52	53092	0.337	0.7357	?--?++--?+???+?	0	4.732	7	0.6926	8	1.625	82
OR5M3	22125	-0.337	0.7362	????-??????????	0	0	0	1	1	1	2
UPK3A	6838	0.336	0.7367	-???????+??????	-161.1	1.149	1	0.2838	2	5	3
DYNC2LI1	22125	0.335	0.7376	????+??????????	0	0	0	1	1	1	1
PLAT	3364	0.335	0.7378	????????+??????	0	0	0	1	1	2	1
C3orf19	3364	0.334	0.7384	????????+??????	0	0	0	1	1	2	4
LHX4	48108	0.334	0.7386	????--?+?+?+??-	0	2.605	5	0.7606	6	1.66667	11
PWWP2B	3474	-0.333	0.7388	-??????????????	0	0	0	1	1	1	3
PHKA1	15984	0.333	0.739	???????+?+????+	0	0.009	2	0.9957	3	1	3
SCNN1B	5774	-0.331	0.7406	?+-???????-+?--	0	3.453	5	0.6305	6	2	11
GALNT9	50186	0.331	0.7408	+?+-+++??-?????	0	2.604	6	0.8566	7	1.71429	24
FKTN	54604	-0.331	0.7409	+??-++--?--??-?	39.3	16.472	8	0.0361	9	1.44444	57
C3orf43	22125	0.331	0.741	????+??????????	0	0	0	1	1	1	1
IFLTD1	10878	0.33	0.7412	?????????+?????	0	0	0	1	1	1	1
LOC729020	39630	0.33	0.7415	????-?--?+?????	0	2.129	3	0.5461	4	1.5	6
ARID3C	22125	-0.329	0.7418	????-??????????	0	0	0	1	1	1	1
IKBKE	22125	-0.329	0.7418	????-??????????	0	0	0	1	1	2	1
PECR	3364	0.329	0.7418	????????+??????	0	0	0	1	1	2	3
SH3BP2	4302	0.329	0.742	???????+???????	0	0	0	1	1	4	2
C16orf62	17505	0.329	0.7422	??????+-?+?????	0	1.52	2	0.4676	3	3.33333	4
C1orf31	3364	0.329	0.7422	????????+??????	0	0	0	1	1	1	1
GALNTL1	3364	-0.328	0.7428	????????-??????	0	0	0	1	1	3	4
PKD1L1	3364	-0.328	0.743	????????-??????	0	0	0	1	1	8	1
ACSBG2	3364	0.326	0.7442	????????+??????	0	0	0	1	1	5	1
KIT	3364	0.326	0.7442	????????+??????	0	0	0	1	1	3	1
A4GNT	10878	0.326	0.7444	?????????+?????	0	0	0	1	1	1	1
ZNF510	33003	-0.326	0.7446	????-????+?????	-89	1.587	1	0.2077	2	4	2
TNS1	25489	0.326	0.7448	????+???-??????	0	0.044	1	0.8335	2	3	9
FAM187B	57265	0.324	0.7459	?--?++-0+-?+-+?	0.5	12.065	10	0.2807	11	3.72727	56
ATRIP	3364	-0.324	0.7462	????????-??????	0	0	0	1	1	1	11
ARHGAP10	3364	0.323	0.7468	????????+??????	0	0	0	1	1	1	1
TMEM104	22125	0.323	0.747	????+??????????	0	0	0	1	1	2	1
HMGCS2	11821	0.322	0.7472	?????++????????	0	0.073	1	0.7868	2	1	3
NSMCE4A	22125	0.322	0.7474	????+??????????	0	0	0	1	1	1	2
RAD50	1577	-0.322	0.7474	??-????????????	0	0	0	1	1	2	1
SDK2	57528	0.322	0.7474	-++--+?++-????+	-8.5	10.141	9	0.3392	10	1.8	213
FAM122B	3474	0.322	0.7478	+??????????????	0	0	0	1	1	1	2
ZP1	12455	-0.321	0.7482	??-??????+?????	13.8	3.481	1	0.06209	2	1	2
INADL	3364	0.321	0.7484	????????+??????	0	0	0	1	1	4	2
ZNF236	12970	-0.32	0.7493	-????-?????????	0	0.012	1	0.9143	2	3	2
TMC5	57778	0.319	0.7494	+-?+-+---+??+??	0	8.247	9	0.5094	10	2.7	116
SERPINA12	23702	0.318	0.7503	??+?+??????????	0	0.037	1	0.8471	2	4	3
PLEKHH1	42499	-0.318	0.7506	????--???-?????	0	0.17	2	0.9186	3	1	6
SFI1	7149	-0.318	0.7506	+??-????-??????	0	1.081	2	0.5824	3	8	15
MKLN1	53604	0.317	0.7514	+???-+++?-+-???	2.5	9.235	7	0.2362	8	1	14
OR10C1	31621	-0.315	0.7524	????--?????????	0	0.207	1	0.6494	2	1	4
UTRN	45973	0.314	0.7533	-???+-???+?????	0	0.885	3	0.8291	4	4.5	12
CAPN10	22125	0.314	0.7536	????+??????????	0	0	0	1	1	1	1
APOC3	14352	0.314	0.7538	+????????+?????	0	0.111	1	0.7388	2	2.5	8
NISCH	22125	0.314	0.7538	????+??????????	0	0	0	1	1	1	1
CYTL1	54984	-0.313	0.7539	-?-?-+-+?-+?-??	-17.3	8.525	8	0.3839	9	1.66667	42
UPK1B	3364	0.313	0.754	????????+??????	0	0	0	1	1	2	11
PIR	20291	0.313	0.7544	?????---+?????+	0	3.242	4	0.5181	5	1.8	38
ZNF154	54293	0.312	0.7548	-???--+-?+-??+?	-5.1	8.562	7	0.2856	8	1	16
CXCR3	20374	-0.312	0.755	?????-???-?????	0	0.09	1	0.7643	2	1	16
NEURL4	6838	0.312	0.755	-???????+??????	-102.2	1.484	1	0.2232	2	4	2
ABCA13	25599	0.311	0.7555	-???+??????????	0	0.099	1	0.753	2	9.5	2
PSG9	4168	-0.311	0.7555	????????-?????+	0	0.594	1	0.4408	2	3.5	4
ILVBL	55048	-0.31	0.7564	??-?-+?++----+-	-7.3	11.189	10	0.343	11	3.72727	32
CNTLN	27924	-0.31	0.7568	+???-?+????????	0	0.116	2	0.9435	3	5	5
ABCA9	22125	-0.309	0.7572	????-??????????	0	0	0	1	1	6	1
PLSCR2	24450	-0.308	0.7578	????-?+????????	26.3	4.069	1	0.04369	2	3.5	3
COL23A1	31621	-0.308	0.7579	????-+?????????	17.5	3.637	1	0.05652	2	4	4
ADAMTSL1	3474	0.308	0.758	+??????????????	0	0	0	1	1	4	1
AIFM2	3474	0.308	0.758	+??????????????	0	0	0	1	1	4	1
ALDH3B1	3474	0.308	0.758	+??????????????	0	0	0	1	1	2	1
ALDH3B2	3474	0.308	0.758	+??????????????	0	0	0	1	1	3	1
ALPI	3474	0.308	0.758	+??????????????	0	0	0	1	1	6	1
C14orf180	3474	0.308	0.758	+??????????????	0	0	0	1	1	2	1
CDH4	3474	0.308	0.758	+??????????????	0	0	0	1	1	3	1
CILP	3474	0.308	0.758	+??????????????	0	0	0	1	1	3	1
DDX59	3474	0.308	0.758	+??????????????	0	0	0	1	1	2	1
DPEP1	3474	0.308	0.758	+??????????????	0	0	0	1	1	4	1
ENGASE	3474	0.308	0.758	+??????????????	0	0	0	1	1	6	1
EPPK1	3474	0.308	0.758	+??????????????	0	0	0	1	1	3	1
GALNT5	3474	0.308	0.758	+??????????????	0	0	0	1	1	3	1
GCNT3	3474	0.308	0.758	+??????????????	0	0	0	1	1	2	1
KCNU1	3474	0.308	0.758	+??????????????	0	0	0	1	1	6	1
MIB2	22125	0.308	0.758	????+??????????	0	0	0	1	1	1	1
MSH4	3474	0.308	0.758	+??????????????	0	0	0	1	1	4	1
MYBPHL	3474	0.308	0.758	+??????????????	0	0	0	1	1	4	1
NAALADL1	3474	0.308	0.758	+??????????????	0	0	0	1	1	4	1
PADI1	3474	0.308	0.758	+??????????????	0	0	0	1	1	5	1
PPWD1	3474	0.308	0.758	+??????????????	0	0	0	1	1	4	1
PRKDC	3474	0.308	0.758	+??????????????	0	0	0	1	1	7	1
RAPH1	3474	0.308	0.758	+??????????????	0	0	0	1	1	2	1
SLC38A8	3474	0.308	0.758	+??????????????	0	0	0	1	1	4	1
SUPT3H	3474	0.308	0.758	+??????????????	0	0	0	1	1	3	1
VPS33B	3474	0.308	0.758	+??????????????	0	0	0	1	1	4	1
GRIP2	49367	-0.308	0.7581	?+?--+??++???--	0	6.112	7	0.5268	8	3.875	62
C12orf49	48747	0.307	0.759	+++?+-???-?????	5	7.367	5	0.1947	6	1	23
ZNF512B	3364	0.307	0.759	????????+??????	0	0	0	1	1	1	1
C1orf168	33807	0.306	0.7596	????+????+????+	0	0.571	2	0.7516	3	5	5
PPEF2	37806	0.303	0.7616	??-?++?-????-??	0	1.188	4	0.8801	5	3.4	18
WDR62	3364	0.303	0.7616	????????+??????	0	0	0	1	1	2	5
ZNF544	14352	-0.303	0.7619	-????????-?????	0	0.016	1	0.8981	2	3	2
CECR5	25489	0.303	0.7623	????-???+??????	10.1	3.337	1	0.06773	2	1	81
CXXC11	4302	-0.302	0.7626	???????-???????	0	0	0	1	1	1	1
C9orf96	6838	-0.3	0.764	+???????-??????	0	0.554	1	0.4566	2	4	4
MRPL55	6838	-0.3	0.764	+???????-??????	0	0.554	1	0.4566	2	2	7
RALGAPA1	3364	-0.3	0.764	????????-??????	0	0	0	1	1	3	2
KIAA1755	44962	0.3	0.7642	--??++?--?++???	0	5.967	7	0.5436	8	5.625	28
ABCA7	22125	-0.3	0.7644	????-??????????	0	0	0	1	1	7	3
CLCN1	3474	0.298	0.7656	+??????????????	0	0	0	1	1	4	4
USP9X	31672	-0.298	0.7656	++???---?+?????	0	1.776	5	0.8792	6	1	54
WDR27	30402	0.297	0.7663	-???+??-??+????	0	1.908	3	0.5917	4	6.5	6
DCST1	9496	0.296	0.7672	?????+?????????	0	0	0	1	1	2	1
CD46	4302	-0.296	0.7676	???????-???????	0	0	0	1	1	1	1
DPYD	31093	0.296	0.7676	+???0??+?????+?	0	0.294	3	0.9612	4	3.25	5
DDX58	52471	-0.294	0.7688	+???++-?+-?++??	10.3	10.031	7	0.1868	8	1.75	12
MYO5C	3364	0.294	0.769	????????+??????	0	0	0	1	1	4	8
IGFL2	46801	0.292	0.77	????-+?-?+?????	0	2.452	3	0.4841	4	1	15
CARKD	3364	-0.292	0.7704	????????-??????	0	0	0	1	1	2	5
NAV2	26791	0.292	0.7705	+???+????????-?	0	0.706	2	0.7027	3	3	3
AFAP1L1	22125	0.291	0.7712	????+??????????	0	0	0	1	1	1	1
BDH1	3474	-0.291	0.7712	-??????????????	0	0	0	1	1	2	1
TMPRSS11F	3364	-0.291	0.7712	????????-??????	0	0	0	1	1	1	1
INTS8	35328	-0.291	0.7713	????-?+??-?????	0	0.806	2	0.6682	3	1	48
STXBP1	11821	0.289	0.7729	?????++????????	0	0.251	1	0.6167	2	1	2
XAF1	42499	0.288	0.7733	????++???+?????	0	0.014	2	0.9932	3	1	5
ST3GAL4	3364	0.287	0.774	????????+??????	0	0	0	1	1	1	1
ABCC12	55422	0.286	0.7749	+++-++??--+-?--	11.9	14.753	11	0.1941	12	6.66667	92
GALNS	51900	0.286	0.7749	?-+?-++-?+?????	0	3.054	6	0.802	7	2.14286	52
NLRP12	3364	0.286	0.775	????????+??????	0	0	0	1	1	8	4
CNTROB	22125	0.283	0.7772	????+??????????	0	0	0	1	1	2	1
C1orf105	3364	0.282	0.7778	????????+??????	0	0	0	1	1	1	6
PTPN14	3364	-0.282	0.778	????????-??????	0	0	0	1	1	2	1
ABTB1	33003	0.279	0.7806	????+????+?????	0	0.034	1	0.854	2	2	4
XRN1	22125	0.278	0.7808	????+??????????	0	0	0	1	1	4	1
ERI2	5670	-0.277	0.7815	+?????????+-?-?	43.3	8.812	3	0.03189	4	1	15
CDC23	3364	-0.277	0.7818	????????-??????	0	0	0	1	1	1	1
TRDN	3364	-0.277	0.7818	????????-??????	0	0	0	1	1	5	1
HDGFRP2	22436	-0.276	0.7823	???+-??????????	0	0.173	1	0.6775	2	4	4
CDHR1	4666	0.276	0.7824	+????????????-?	-180.5	1.07	1	0.301	2	1	2
SYCP2	3474	-0.275	0.7834	-??????????????	0	0	0	1	1	2	1
PCDHGA10	39708	0.275	0.7835	+??+-+?-???????	29.6	8.528	4	0.07404	5	2	52
AHCTF1	3474	-0.275	0.7836	-??????????????	0	0	0	1	1	2	2
CCDC86	22125	0.275	0.7836	????+??????????	0	0	0	1	1	2	4
DTNB	4302	0.273	0.7848	???????+???????	0	0	0	1	1	1	1
RPL10A	18469	0.273	0.7851	-+???+?-???????	-47.7	3.386	3	0.3359	4	1	11
SLC6A19	3364	-0.272	0.7854	????????-??????	0	0	0	1	1	4	4
SERTM1	48881	0.271	0.7865	??-?-+?+?+?+???	0	0.924	5	0.9685	6	1	12
ZFP91	52201	-0.271	0.7868	??+?---+?+??--?	0	6.153	7	0.5221	8	1	49
CCDC9	22125	-0.27	0.787	????-??????????	0	0	0	1	1	1	1
ABCA10	53294	-0.269	0.7876	????--++--????+	0	3.615	6	0.7286	7	7.28571	32
IDI2	3364	-0.268	0.7888	????????-??????	0	0	0	1	1	3	7
SLC9A11	54491	0.267	0.7897	?+??+-+-+-????-	4.2	9.39	7	0.2258	8	1.625	113
LIPK	32124	0.266	0.7899	????++?????-???	0	0.127	2	0.9385	3	2	3
C7orf29	34985	-0.265	0.7907	????-+??-??????	0	1.183	2	0.5535	3	2	7
MYBBP1A	3364	0.265	0.791	????????+??????	0	0	0	1	1	4	2
CREBRF	3474	0.264	0.7914	+??????????????	0	0	0	1	1	1	8
DNAAF1	22125	-0.262	0.7934	????-??????????	0	0	0	1	1	5	1
DCDC5	3364	-0.262	0.7936	????????-??????	0	0	0	1	1	4	11
P2RY4	59853	-0.262	0.7936	--++-+-+-+????+	-3.9	11.55	10	0.3163	11	1.63636	329
MED15	2325	-0.261	0.7938	??????-????????	0	0	0	1	1	1	1
FAN1	3364	0.261	0.794	????????+??????	0	0	0	1	1	4	2
ABCB6	22125	-0.261	0.7942	????-??????????	0	0	0	1	1	4	1
BLK	3364	-0.261	0.7944	????????-??????	0	0	0	1	1	1	3
PAQR8	1577	0.26	0.7948	??+????????????	0	0	0	1	1	2	5
CYP2D6	9496	0.259	0.7958	?????+?????????	0	0	0	1	1	1	1
INSL6	3474	-0.258	0.7962	-??????????????	0	0	0	1	1	2	1
CHRND	3364	0.257	0.7968	????????+??????	0	0	0	1	1	4	3
PGAM2	3364	-0.257	0.7972	????????-??????	0	0	0	1	1	2	1
PIK3R6	25489	0.256	0.7979	????-???+??????	0	0.437	1	0.5088	2	4	2
OLFML2B	9496	0.256	0.7982	?????+?????????	0	0	0	1	1	1	1
IGSF5	14780	-0.255	0.7985	??-???-??+?????	2.4	4.098	2	0.1289	3	2	3
LILRA4	53907	0.254	0.7993	+???--++?-?-??+	0	5.178	7	0.6382	8	1.625	51
GP2	3364	0.253	0.8004	????????+??????	0	0	0	1	1	2	1
PRPH	14352	-0.252	0.8012	+????????-?????	-173.8	1.096	1	0.2952	2	2	2
SCN7A	46476	-0.252	0.8012	+???+-???-?-???	10.8	6.727	4	0.151	5	4	20
DNAH3	55875	0.249	0.803	0--?+++-?+-????	8.3	10.905	8	0.2071	9	9.33333	39
GPATCH3	22125	-0.249	0.803	????-??????????	0	0	0	1	1	2	5
PSCA	53200	-0.247	0.805	??+?+-++?--??--	-1.7	9.834	8	0.2769	9	1.77778	71
LRRCC1	4302	0.246	0.8056	???????+???????	0	0	0	1	1	2	2
TMEM114	14301	-0.246	0.8058	?????+?-???-???	-58.7	2.52	2	0.2837	3	1	3
CCDC66	14352	0.246	0.806	+????????+?????	0	0.121	1	0.7275	2	3	2
TLR5	6838	0.245	0.8061	0???????+??????	0	0.062	1	0.803	2	3	8
CCDC27	2325	0.245	0.8062	??????+????????	0	0	0	1	1	2	1
C1orf127	34551	-0.245	0.8064	+?+??++-?-?-?--	23.1	13.011	8	0.1115	9	2.66667	69
PSRC1	58179	-0.243	0.8082	--+?++--?-?----	0	6.015	11	0.8724	12	3.66667	108
LRRIQ3	3364	-0.242	0.8088	????????-??????	0	0	0	1	1	3	1
GABRR3	3364	-0.241	0.8092	????????-??????	0	0	0	1	1	2	4
KIAA0753	3364	-0.24	0.8102	????????-??????	0	0	0	1	1	3	1
THUMPD3	9496	0.239	0.811	?????+?????????	0	0	0	1	1	2	2
DACH1	3364	-0.239	0.8114	????????-??????	0	0	0	1	1	1	1
GAD2	22125	-0.238	0.8118	????-??????????	0	0	0	1	1	2	1
TMEM139	2325	-0.237	0.8128	??????-????????	0	0	0	1	1	1	1
CCDC151	58463	-0.237	0.813	+???-++---?+?--	0	8.52	9	0.4827	10	1	72
MYL2	9496	-0.236	0.8132	?????-?????????	0	0	0	1	1	1	1
CHCHD4	3364	-0.236	0.8134	????????-??????	0	0	0	1	1	1	1
EEF2K	22125	-0.236	0.8134	????-??????????	0	0	0	1	1	5	1
RSC1A1	3364	-0.236	0.8134	????????-??????	0	0	0	1	1	2	1
ARHGEF4	9496	0.236	0.8136	?????+?????????	0	0	0	1	1	1	1
DLGAP4	45973	-0.236	0.8137	+???--???+?????	-53.5	3.257	3	0.3537	4	1	21
CD22	36540	-0.235	0.814	???+-+?-????+??	0	3.177	4	0.5287	5	1	82
BRWD1	22125	0.233	0.8154	????+??????????	0	0	0	1	1	5	1
LHFPL1	3364	-0.233	0.8156	????????-??????	0	0	0	1	1	1	31
CNTNAP5	2325	0.233	0.8158	??????+????????	0	0	0	1	1	1	1
P2RX6	9496	-0.233	0.816	?????-?????????	0	0	0	1	1	2	3
FNDC1	3364	-0.232	0.8162	????????-??????	0	0	0	1	1	1	2
MRPS6	22125	0.232	0.8164	????+??????????	0	0	0	1	1	1	1
RPGRIP1L	1577	-0.232	0.8166	??-????????????	0	0	0	1	1	3	1
ASIC5	9802	0.232	0.8168	?????+??????-??	-93.1	1.554	1	0.2125	2	3	43
MYH8	6838	0.231	0.817	+???????-??????	0	0.427	1	0.5136	2	7	3
CCDC28A	22125	-0.231	0.8172	????-??????????	0	0	0	1	1	2	1
CHRNE	33003	-0.23	0.8178	????-????+?????	0	0.129	1	0.7192	2	1	3
SLC18A1	9496	-0.23	0.818	?????-?????????	0	0	0	1	1	1	1
KANK3	3364	0.23	0.8182	????????+??????	0	0	0	1	1	1	1
STX3	3364	0.23	0.8182	????????+??????	0	0	0	1	1	2	1
SMOC1	10878	0.229	0.8192	?????????+?????	0	0	0	1	1	1	1
CRYBA4	10878	-0.228	0.8196	?????????-?????	0	0	0	1	1	2	1
FAM151A	3364	-0.228	0.8198	????????-??????	0	0	0	1	1	4	1
PSME4	3364	0.228	0.8198	????????+??????	0	0	0	1	1	2	1
IGF2R	31621	-0.227	0.8201	????+-?????????	-109.6	1.432	1	0.2315	2	3.5	8
FAM186A	39708	0.227	0.8204	+??---?+???????	-49.6	4.01	4	0.4046	5	1.8	8
GLRB	22125	0.226	0.821	????+??????????	0	0	0	1	1	1	1
HSPA12B	51900	-0.226	0.8212	?+-?++--?-?????	0	3.274	6	0.7737	7	1.71429	20
SYCP2L	51900	-0.224	0.8228	?-+?-+-+?+?????	28.7	11.215	6	0.08196	7	1.71429	28
CR2	2325	-0.224	0.823	??????-????????	0	0	0	1	1	2	1
GPR112	12075	0.223	0.8232	?-???????+?????	0	0.108	1	0.7425	2	3	2
CNST	46801	-0.223	0.8238	????+-?-?-?????	0	1.108	3	0.7752	4	1	7
BAMBI	3364	-0.222	0.8246	????????-??????	0	0	0	1	1	2	3
URB1	48881	-0.221	0.8251	??+?--?+?+?-???	0	3.094	5	0.6855	6	1.83333	20
ZNF559	3364	0.22	0.8258	????????+??????	0	0	0	1	1	3	1
KIAA0930	26427	-0.218	0.8275	????-??-???????	0	0.007	1	0.9354	2	2.5	2
EPX	26427	0.217	0.8278	????-??+???????	0	0.313	1	0.5761	2	1	6
MMP8	54568	0.216	0.8287	??-?+-+-0++????	0	2.038	7	0.9577	8	5.125	32
PTPMT1	22125	-0.216	0.8288	????-??????????	0	0	0	1	1	1	1
PXMP2	3364	0.216	0.8292	????????+??????	0	0	0	1	1	2	3
ALOX15B	54177	0.215	0.8301	+?+?-+--?+?????	6.8	8.584	6	0.1984	7	2.57143	33
IL34	3364	0.213	0.8316	????????+??????	0	0	0	1	1	1	1
ZCCHC5	22699	-0.213	0.8316	?????++??-?????	0	1.651	2	0.4381	3	1.66667	3
SH3TC1	42499	-0.21	0.8335	????--???+?????	0	1.764	2	0.414	3	3.66667	5
IDUA	2325	-0.21	0.8338	??????-????????	0	0	0	1	1	3	1
IMPDH1	9496	-0.21	0.834	?????-?????????	0	0	0	1	1	2	1
MMAB	9496	-0.209	0.8342	?????-?????????	0	0	0	1	1	1	1
STX6	9496	-0.209	0.8342	?????-?????????	0	0	0	1	1	1	1
FOXP3	54802	0.209	0.8346	?+?---+++-????+	30.6	14.409	8	0.07171	9	1	756
COL22A1	56768	0.209	0.8348	-???+----+????+	0	6.06	7	0.5328	8	8.375	41
AKAP9	22125	-0.208	0.8352	????-??????????	0	0	0	1	1	1	1
ZNF44	59537	0.208	0.8352	+?-?-+++-+???+-	0	3.499	9	0.9412	10	1	51
RHBDL1	42499	0.208	0.8353	????++???-?????	0	0.31	2	0.8565	3	1	4
ADTRP	6838	0.208	0.8354	+???????+??????	0	0.006	1	0.9364	2	2.5	10
CLEC7A	3364	0.208	0.8354	????????+??????	0	0	0	1	1	3	2
GRHL3	49113	0.208	0.8354	?+?--+?+?+????-	0	2.316	6	0.8885	7	2.71429	98
LTBP1	52704	0.207	0.8357	?++?-+-+?+????-	0	2.903	7	0.8938	8	1.625	53
TBC1D8	3364	-0.207	0.8358	????????-??????	0	0	0	1	1	2	4
TFR2	22125	-0.206	0.8368	????-??????????	0	0	0	1	1	2	2
CXCL11	2325	0.206	0.837	??????+????????	0	0	0	1	1	1	1
STAP2	43503	-0.205	0.8372	????+-???--+???	-5.9	5.664	4	0.2257	5	4.4	7
SERHL2	3364	-0.205	0.8374	????????-??????	0	0	0	1	1	2	3
FTSJ1	32746	0.203	0.839	??-??--+++????+	11.1	9.003	6	0.1734	7	2.71429	30
GNAS	3364	0.203	0.839	????????+??????	0	0	0	1	1	3	2
LDLR	22125	-0.203	0.8394	????-??????????	0	0	0	1	1	6	1
OLFML2A	22125	-0.203	0.8394	????-??????????	0	0	0	1	1	1	1
STS	3364	0.203	0.8394	????????+??????	0	0	0	1	1	1	1
GPR116	22125	0.202	0.84	????+??????????	0	0	0	1	1	3	1
MUC2	35923	0.202	0.84	????+-?-???????	0	0.675	2	0.7134	3	2	4
NOSIP	23702	0.201	0.8403	??+?0??????????	0	0.569	1	0.4505	2	2	2
ZNF385A	25599	0.202	0.8403	0???+??????????	0	0.006	1	0.9364	2	1	8
MYH15	35789	-0.2	0.8413	????--??+?????-	0	0.399	3	0.9404	4	10.5	6
ITSN2	32124	0.2	0.8414	????+-?????-???	0	0.793	2	0.6725	3	4	4
NCOA1	3364	0.2	0.8418	????????+??????	0	0	0	1	1	2	4
SDSL	36477	0.2	0.8419	+???-????+?????	0	0.393	2	0.8216	3	4	4
LILRB4	10740	0.199	0.8425	+?0???-?+??????	0	1.168	3	0.7608	4	4	13
LRRK1	3364	0.198	0.843	????????+??????	0	0	0	1	1	1	3
KDM5B	3474	0.196	0.8444	+??????????????	0	0	0	1	1	3	1
CUBN	3364	-0.196	0.845	????????-??????	0	0	0	1	1	7	1
HHLA2	57686	-0.195	0.8451	+++--+++?-?---?	-1.7	12.786	11	0.3075	12	2.75	107
GML	3364	-0.194	0.846	????????-??????	0	0	0	1	1	2	1
NAT10	3364	-0.194	0.846	????????-??????	0	0	0	1	1	3	1
CCDC67	3364	0.194	0.8462	????????+??????	0	0	0	1	1	4	1
IFT80	36477	0.194	0.8463	-???+????-?????	-24	3.226	2	0.1993	3	1	7
2015-09-01	50586	-0.194	0.8463	+??-++?-?-?????	23.4	9.142	5	0.1035	6	2.33333	26
HIF3A	3364	-0.194	0.8464	????????-??????	0	0	0	1	1	1	1
SNX27	22125	0.193	0.8466	????+??????????	0	0	0	1	1	1	1
NPEPL1	10878	-0.192	0.8478	?????????-?????	0	0	0	1	1	2	1
ZNF577	3474	0.192	0.8478	+??????????????	0	0	0	1	1	2	1
UHRF1	3364	-0.191	0.8488	????????-??????	0	0	0	1	1	1	3
C17orf77	32172	0.19	0.849	??-?-??++?????-	23.7	7.862	4	0.09677	5	1	8
DDX55	3474	0.19	0.849	+??????????????	0	0	0	1	1	3	1
SLC9A6	9496	-0.19	0.8494	?????-?????????	0	0	0	1	1	1	1
SLC9A8	46667	-0.19	0.8496	????-+??--????+	0	3.379	4	0.4965	5	2	20
ETV7	2325	0.189	0.85	??????+????????	0	0	0	1	1	1	1
RETSAT	9496	-0.189	0.8502	?????-?????????	0	0	0	1	1	2	2
PRDM2	49495	0.188	0.8507	--??+++??+?????	0.2	7.017	5	0.2194	6	2.83333	27
RABEP1	41612	-0.187	0.8514	????+---+??????	0	1.903	4	0.7536	5	1.6	105
ZDHHC14	3364	-0.187	0.8518	????????-??????	0	0	0	1	1	1	2
CRYZ	22125	0.187	0.852	????+??????????	0	0	0	1	1	1	1
ZNF777	3364	-0.183	0.8546	????????-??????	0	0	0	1	1	2	2
STEAP4	3364	0.182	0.8554	????????+??????	0	0	0	1	1	1	2
AARSD1	3364	0.182	0.8558	????????+??????	0	0	0	1	1	4	1
LRRC42	22125	0.181	0.856	????+??????????	0	0	0	1	1	2	1
STK10	22125	0.181	0.856	????+??????????	0	0	0	1	1	2	1
SSRP1	32889	0.181	0.8561	?+++?--+?-+?++-	8	13.037	10	0.2216	11	2	60
KIAA0415	3364	-0.181	0.8562	????????-??????	0	0	0	1	1	1	3
SLC2A14	57378	0.181	0.8562	+-+-+---?++??-?	-5.2	11.412	10	0.3263	11	1	79
C1R	58182	-0.181	0.8566	++-+----?+-??+-	22.7	16.819	11	0.1133	12	1.75	57
DOCK4	57182	0.18	0.8568	+0-?---0?+-+??+	-15.5	10.389	10	0.4071	11	4.54545	62
LCNL1	2325	-0.18	0.8572	??????-????????	0	0	0	1	1	1	1
OR10AD1	10878	0.18	0.8574	?????????+?????	0	0	0	1	1	1	1
STAB1	22125	0.179	0.8576	????+??????????	0	0	0	1	1	7	1
CENPQ	22125	-0.179	0.8578	????-??????????	0	0	0	1	1	1	1
OR13C8	3474	-0.178	0.8586	-??????????????	0	0	0	1	1	3	2
DST	3364	0.177	0.8596	????????+??????	0	0	0	1	1	8	5
PDE9A	3364	0.176	0.8602	????????+??????	0	0	0	1	1	4	2
MKI67	3364	0.176	0.8606	????????+??????	0	0	0	1	1	2	2
MS4A2	1577	-0.174	0.8618	??-????????????	0	0	0	1	1	3	1
ZNF157	3474	0.173	0.8624	+??????????????	0	0	0	1	1	1	1
POFUT2	3364	-0.173	0.8628	????????-??????	0	0	0	1	1	2	1
SLC17A2	42499	0.172	0.8632	????-+???+?????	-63.1	2.453	2	0.2933	3	1.66667	9
LRP5	3474	0.172	0.8634	+??????????????	0	0	0	1	1	2	1
MYOF	9496	-0.172	0.8634	?????-?????????	0	0	0	1	1	6	1
FSCN1	3474	0.17	0.8648	+??????????????	0	0	0	1	1	2	3
SIRT5	52801	-0.17	0.865	-+??+--??--++++	0	4.545	10	0.9195	11	1.90909	44
TPCN2	39994	0.17	0.8653	-???+?-??-???+?	0	3.219	4	0.5219	5	2.4	16
ABCA2	2325	0.166	0.868	??????+????????	0	0	0	1	1	1	1
C19orf57	36367	0.166	0.868	????-???++?????	-90.5	2.1	2	0.3499	3	3	9
ENTPD2	2325	0.166	0.868	??????+????????	0	0	0	1	1	1	1
PYHIN1	10878	0.165	0.8688	?????????+?????	0	0	0	1	1	3	1
SLAIN1	36132	-0.165	0.8688	????+?+??-????-	0	2.442	3	0.4859	4	2.75	4
MADCAM1	9496	-0.163	0.8702	?????-?????????	0	0	0	1	1	2	1
USP45	62044	-0.163	0.8707	--+?+-----++---	0	12.262	13	0.5063	14	7.5	170
ZBP1	19487	0.161	0.872	?????--++??????	0	1.498	3	0.6827	4	2	9
BPHL	25489	-0.161	0.8721	????-???-??????	0	0.126	1	0.7227	2	3.5	5
RIOK3	6627	-0.161	0.8722	??????-+???????	-8.3	2.769	1	0.09611	2	3	10
ALS2CL	42499	0.16	0.8732	????++???-?????	0	0.281	2	0.8688	3	2.66667	9
APOBEC1	22125	0.16	0.8732	????+??????????	0	0	0	1	1	2	1
LGALS14	39304	0.159	0.8737	????-??+?-+?--?	0	1.512	5	0.9117	6	1	7
ANKS1A	29791	0.159	0.874	????+??+-??????	-27.6	3.134	2	0.2087	3	1	7
SCFD2	22125	0.159	0.874	????+??????????	0	0	0	1	1	1	2
SGK110	48402	0.158	0.8748	?++?--+??-????+	-0.8	7.94	6	0.2425	7	1	20
CABYR	3364	-0.157	0.875	????????-??????	0	0	0	1	1	1	6
CSDA	3364	-0.157	0.8752	????????-??????	0	0	0	1	1	1	7
LMO7	20374	0.156	0.876	?????+???0?????	0	0.028	1	0.8674	2	4	2
ZNF530	9496	0.156	0.8762	?????+?????????	0	0	0	1	1	1	1
PLXDC1	3364	0.156	0.8764	????????+??????	0	0	0	1	1	1	3
[truncated: 260 more rows]
